# Supplementary material for: A polycarboxylic/ether composite polymer electrolyte via in situ UV-curing for all-solid-state lithium battery
Source: R Soc Open Sci. 2020 Jul 15;7(7):200598. doi: 10.1098/rsos.200598 (PMC7428264; doi:10.1098/rsos.200598)
Supplement: Fig.1b.xlsx [file rsos200598supp2.xlsx]

## Sheet: Sheet1
-79.993	0.10346	-79.992	-0.00536	-99.7889	-0.20094
-79.793	0.10935	-79.792	-0.0027	-99.5889	-0.23091
-79.593	0.12102	-79.592	0.00249	-99.3889	-0.23326
-79.393	0.13113	-79.392	0.00612	-99.1889	-0.23487
-79.193	0.13851	-79.192	0.0076	-98.9889	-0.236
-78.993	0.14269	-78.992	0.0072	-98.7889	-0.23674
-78.793	0.14459	-78.792	0.00519	-98.5889	-0.23694
-78.593	0.14465	-78.592	0.00222	-98.3889	-0.23676
-78.393	0.14327	-78.392	-0.0017	-98.1889	-0.23622
-78.193	0.14069	-78.192	-0.00625	-97.9889	-0.23554
-77.993	0.13707	-77.992	-0.01119	-97.7889	-0.23471
-77.793	0.13253	-77.792	-0.01669	-97.5889	-0.23428
-77.593	0.12739	-77.592	-0.02234	-97.3889	-0.2337
-77.393	0.12151	-77.392	-0.02824	-97.1889	-0.23367
-77.193	0.11535	-77.192	-0.03421	-96.9889	-0.23233
-76.993	0.10881	-76.992	-0.04016	-96.7889	-0.23118
-76.793	0.10203	-76.792	-0.04614	-96.5889	-0.23024
-76.593	0.09506	-76.592	-0.05202	-96.3889	-0.22881
-76.393	0.08798	-76.392	-0.05768	-96.1889	-0.22817
-76.193	0.08097	-76.192	-0.06325	-95.9889	-0.22792
-75.993	0.07396	-75.992	-0.06843	-95.7889	-0.22814
-75.793	0.06722	-75.792	-0.07326	-95.5889	-0.22862
-75.593	0.06075	-75.592	-0.07766	-95.3889	-0.22919
-75.393	0.05476	-75.392	-0.0815	-95.1889	-0.22974
-75.193	0.04919	-75.192	-0.08491	-94.9889	-0.23023
-74.993	0.04436	-74.992	-0.08756	-94.7889	-0.2306
-74.793	0.04016	-74.792	-0.08967	-94.5889	-0.2309
-74.593	0.03688	-74.592	-0.09098	-94.3889	-0.23113
-74.393	0.03449	-74.392	-0.09159	-94.1889	-0.23139
-74.193	0.033	-74.192	-0.09147	-93.9889	-0.23166
-73.993	0.03249	-73.992	-0.09064	-93.7889	-0.23197
-73.793	0.03276	-73.792	-0.08935	-93.5889	-0.23228
-73.593	0.03395	-73.592	-0.08752	-93.3889	-0.23263
-73.393	0.03568	-73.392	-0.08547	-93.1889	-0.23296
-73.193	0.03794	-73.192	-0.08318	-92.9889	-0.23316
-72.993	0.0406	-72.992	-0.08092	-92.7889	-0.23337
-72.793	0.04318	-72.792	-0.07872	-92.5889	-0.23347
-72.593	0.0458	-72.592	-0.07673	-92.3889	-0.23353
-72.393	0.0483	-72.392	-0.07488	-92.1889	-0.23357
-72.193	0.05054	-72.192	-0.07337	-91.9889	-0.2336
-71.993	0.05271	-71.992	-0.07215	-91.7889	-0.23366
-71.793	0.05441	-71.792	-0.07104	-91.5889	-0.23377
-71.593	0.0559	-71.592	-0.07036	-91.3889	-0.23391
-71.393	0.05702	-71.392	-0.06992	-91.1889	-0.23382
-71.193	0.0578	-71.192	-0.06972	-90.9889	-0.23352
-70.993	0.05827	-70.992	-0.06971	-90.7889	-0.233
-70.793	0.05855	-70.792	-0.06977	-90.5889	-0.2324
-70.593	0.05859	-70.592	-0.07001	-90.3889	-0.23175
-70.393	0.05847	-70.392	-0.0703	-90.1889	-0.23119
-70.193	0.05823	-70.192	-0.07083	-89.9889	-0.23092
-69.993	0.05777	-69.992	-0.0713	-89.7889	-0.23093
-69.793	0.05721	-69.792	-0.07179	-89.5889	-0.23112
-69.593	0.05664	-69.592	-0.07236	-89.3889	-0.23147
-69.393	0.05599	-69.392	-0.07296	-89.1889	-0.23191
-69.193	0.05535	-69.192	-0.07353	-88.9889	-0.23233
-68.993	0.05467	-68.992	-0.07408	-88.7889	-0.23273
-68.793	0.0541	-68.792	-0.07454	-88.5889	-0.23307
-68.593	0.0535	-68.592	-0.07497	-88.3889	-0.2333
-68.393	0.05297	-68.392	-0.07533	-88.1889	-0.23339
-68.193	0.05246	-68.192	-0.07564	-87.9889	-0.23322
-67.993	0.05198	-67.992	-0.07606	-87.7889	-0.23296
-67.793	0.05157	-67.792	-0.07638	-87.5889	-0.23249
-67.593	0.0512	-67.592	-0.07647	-87.3889	-0.23198
-67.393	0.05098	-67.392	-0.07668	-87.1889	-0.23148
-67.193	0.05067	-67.192	-0.07688	-86.9889	-0.23108
-66.993	0.05047	-66.992	-0.07705	-86.7889	-0.23069
-66.793	0.05032	-66.792	-0.07704	-86.5889	-0.23047
-66.593	0.05027	-66.592	-0.07715	-86.3889	-0.23041
-66.393	0.05025	-66.392	-0.0772	-86.1889	-0.23051
-66.193	0.05017	-66.192	-0.07722	-85.9889	-0.23056
-65.993	0.05009	-65.992	-0.07726	-85.7889	-0.23071
-65.793	0.05009	-65.792	-0.07723	-85.5889	-0.23086
-65.593	0.05007	-65.592	-0.07721	-85.3889	-0.231
-65.393	0.04998	-65.392	-0.07721	-85.1889	-0.2312
-65.193	0.04998	-65.192	-0.07722	-84.9889	-0.23147
-64.993	0.04997	-64.992	-0.07724	-84.7889	-0.23172
-64.793	0.04991	-64.792	-0.07726	-84.5889	-0.23188
-64.593	0.04986	-64.592	-0.0773	-84.3889	-0.23199
-64.393	0.04977	-64.392	-0.07742	-84.1889	-0.23202
-64.193	0.04975	-64.192	-0.07746	-83.9889	-0.23198
-63.993	0.0497	-63.992	-0.07745	-83.7889	-0.23192
-63.793	0.04971	-63.792	-0.07759	-83.5889	-0.23185
-63.593	0.04961	-63.592	-0.07757	-83.3889	-0.23184
-63.393	0.04959	-63.392	-0.0777	-83.1889	-0.23188
-63.193	0.04955	-63.192	-0.07778	-82.9889	-0.23191
-62.993	0.04955	-62.992	-0.07779	-82.7889	-0.23194
-62.793	0.04946	-62.792	-0.07784	-82.5889	-0.23193
-62.593	0.04936	-62.592	-0.078	-82.3889	-0.23191
-62.393	0.04926	-62.392	-0.07807	-82.1889	-0.23193
-62.193	0.04914	-62.192	-0.07813	-81.9889	-0.23196
-61.993	0.04895	-61.992	-0.0782	-81.7889	-0.23206
-61.793	0.04887	-61.792	-0.07831	-81.5889	-0.23221
-61.593	0.04873	-61.592	-0.07834	-81.3889	-0.23236
-61.393	0.04866	-61.392	-0.07846	-81.1889	-0.23259
-61.193	0.04848	-61.192	-0.07853	-80.9889	-0.23278
-60.993	0.04824	-60.992	-0.07863	-80.7889	-0.23294
-60.793	0.04825	-60.792	-0.07871	-80.5889	-0.2331
-60.593	0.04818	-60.592	-0.07878	-80.3889	-0.23316
-60.393	0.04815	-60.392	-0.07881	-80.1889	-0.23321
-60.193	0.04805	-60.192	-0.07888	-79.9889	-0.23324
-59.993	0.04799	-59.992	-0.07896	-79.7889	-0.23322
-59.793	0.04789	-59.792	-0.07906	-79.5889	-0.23321
-59.593	0.04775	-59.592	-0.07914	-79.3889	-0.2332
-59.393	0.04769	-59.392	-0.0792	-79.1889	-0.23318
-59.193	0.04757	-59.192	-0.0792	-78.9889	-0.23317
-58.993	0.04753	-58.992	-0.07924	-78.7889	-0.23318
-58.793	0.04742	-58.792	-0.07928	-78.5889	-0.23318
-58.593	0.04733	-58.592	-0.07933	-78.3889	-0.23323
-58.393	0.04724	-58.392	-0.07943	-78.1889	-0.23327
-58.193	0.0471	-58.192	-0.0794	-77.9889	-0.23331
-57.993	0.04702	-57.992	-0.07948	-77.7889	-0.23336
-57.793	0.04704	-57.792	-0.07944	-77.5889	-0.23342
-57.593	0.04698	-57.592	-0.07945	-77.3889	-0.23349
-57.393	0.04692	-57.392	-0.07945	-77.1889	-0.23358
-57.193	0.04683	-57.192	-0.07947	-76.9889	-0.23362
-56.993	0.04682	-56.992	-0.07954	-76.7889	-0.23361
-56.793	0.04675	-56.792	-0.07956	-76.5889	-0.23351
-56.593	0.04662	-56.592	-0.07962	-76.3889	-0.23339
-56.393	0.04647	-56.392	-0.07968	-76.1889	-0.2332
-56.193	0.04631	-56.192	-0.07973	-75.9889	-0.23291
-55.993	0.04622	-55.992	-0.07979	-75.7889	-0.23263
-55.793	0.04618	-55.792	-0.07986	-75.5889	-0.2324
-55.593	0.04608	-55.592	-0.07999	-75.3889	-0.23224
-55.393	0.04609	-55.392	-0.08007	-75.1889	-0.232
-55.193	0.04598	-55.192	-0.08013	-74.9889	-0.23168
-54.993	0.04587	-54.992	-0.08017	-74.7889	-0.2314
-54.793	0.04585	-54.792	-0.08022	-74.5889	-0.23118
-54.593	0.04582	-54.592	-0.08028	-74.3889	-0.23106
-54.393	0.04577	-54.392	-0.08031	-74.1889	-0.23109
-54.193	0.04573	-54.192	-0.08036	-73.9889	-0.23129
-53.993	0.04561	-53.992	-0.08039	-73.7889	-0.2316
-53.793	0.04557	-53.792	-0.08043	-73.5889	-0.23206
-53.593	0.04548	-53.592	-0.08049	-73.3889	-0.23261
-53.393	0.04532	-53.392	-0.08053	-73.1889	-0.23316
-53.193	0.04524	-53.192	-0.08054	-72.9889	-0.23369
-52.993	0.04524	-52.992	-0.08062	-72.7889	-0.23418
-52.793	0.04515	-52.792	-0.08067	-72.5889	-0.23458
-52.593	0.04505	-52.592	-0.08067	-72.3889	-0.2349
-52.393	0.04496	-52.392	-0.08076	-72.1889	-0.23508
-52.193	0.04486	-52.192	-0.08079	-71.9889	-0.23523
-51.993	0.04485	-51.992	-0.08079	-71.7889	-0.23531
-51.793	0.04481	-51.792	-0.08085	-71.5889	-0.23529
-51.593	0.04466	-51.592	-0.08088	-71.3889	-0.23523
-51.393	0.04454	-51.392	-0.08093	-71.1889	-0.235
-51.193	0.0445	-51.192	-0.08099	-70.9889	-0.2348
-50.993	0.0444	-50.992	-0.08107	-70.7889	-0.23459
-50.793	0.04423	-50.792	-0.08105	-70.5889	-0.23452
-50.593	0.04409	-50.592	-0.08105	-70.3889	-0.23447
-50.393	0.044	-50.392	-0.08105	-70.1889	-0.23457
-50.193	0.04393	-50.192	-0.08106	-69.9889	-0.23473
-49.993	0.04376	-49.992	-0.0811	-69.7889	-0.23503
-49.793	0.04369	-49.792	-0.08115	-69.5889	-0.23531
-49.593	0.0436	-49.592	-0.0812	-69.3889	-0.23547
-49.393	0.04347	-49.392	-0.08128	-69.1889	-0.23552
-49.193	0.04346	-49.192	-0.08135	-68.9889	-0.23553
-48.993	0.04341	-48.992	-0.08147	-68.7889	-0.23538
-48.793	0.04328	-48.792	-0.0815	-68.5889	-0.23509
-48.593	0.04316	-48.592	-0.08153	-68.3889	-0.23465
-48.393	0.04307	-48.392	-0.08154	-68.1889	-0.2342
-48.193	0.04304	-48.192	-0.08165	-67.9889	-0.2338
-47.993	0.04299	-47.992	-0.08174	-67.7889	-0.23345
-47.793	0.04285	-47.792	-0.08175	-67.5889	-0.23319
-47.593	0.04282	-47.592	-0.08176	-67.3889	-0.23304
-47.393	0.04278	-47.392	-0.08196	-67.1889	-0.23309
-47.193	0.04274	-47.192	-0.08199	-66.9889	-0.23326
-46.993	0.0426	-46.992	-0.08204	-66.7889	-0.23342
-46.793	0.04258	-46.792	-0.08212	-66.5889	-0.23353
-46.593	0.04249	-46.592	-0.08217	-66.3889	-0.23358
-46.393	0.0423	-46.392	-0.08228	-66.1889	-0.2336
-46.193	0.04217	-46.192	-0.08238	-65.9889	-0.23362
-45.993	0.04205	-45.992	-0.08252	-65.7889	-0.23366
-45.793	0.04196	-45.792	-0.08258	-65.5889	-0.23382
-45.593	0.04179	-45.592	-0.08265	-65.3889	-0.23402
-45.393	0.04178	-45.392	-0.08275	-65.1889	-0.23432
-45.193	0.04172	-45.192	-0.08277	-64.9889	-0.23467
-44.993	0.04164	-44.992	-0.08281	-64.7889	-0.23507
-44.793	0.04156	-44.792	-0.08294	-64.5889	-0.23553
-44.593	0.04154	-44.592	-0.08306	-64.3889	-0.23598
-44.393	0.0415	-44.392	-0.0831	-64.1889	-0.23635
-44.193	0.04136	-44.192	-0.08321	-63.9889	-0.23661
-43.993	0.04128	-43.992	-0.08328	-63.7889	-0.23673
-43.793	0.04115	-43.792	-0.08339	-63.5889	-0.23673
-43.593	0.04111	-43.592	-0.0835	-63.3889	-0.23662
-43.393	0.04098	-43.392	-0.08359	-63.1889	-0.23642
-43.193	0.04095	-43.192	-0.08362	-62.9889	-0.23618
-42.993	0.0408	-42.992	-0.08366	-62.7889	-0.23597
-42.793	0.04074	-42.792	-0.08382	-62.5889	-0.23578
-42.593	0.04052	-42.592	-0.08389	-62.3889	-0.23569
-42.393	0.04052	-42.392	-0.084	-62.1889	-0.2357
-42.193	0.04048	-42.192	-0.08407	-61.9889	-0.2358
-41.993	0.04035	-41.992	-0.08416	-61.7889	-0.23593
-41.793	0.04024	-41.792	-0.08429	-61.5889	-0.23606
-41.593	0.04012	-41.592	-0.08439	-61.3889	-0.23621
-41.393	0.04003	-41.392	-0.08446	-61.1889	-0.23633
-41.193	0.03998	-41.192	-0.08465	-60.9889	-0.23644
-40.993	0.03978	-40.992	-0.08476	-60.7889	-0.23654
-40.793	0.03971	-40.792	-0.08482	-60.5889	-0.23665
-40.593	0.03956	-40.592	-0.08497	-60.3889	-0.23677
-40.393	0.03944	-40.392	-0.08507	-60.1889	-0.2369
-40.193	0.03919	-40.192	-0.08524	-59.9889	-0.23706
-39.993	0.03909	-39.992	-0.08544	-59.7889	-0.23723
-39.793	0.03896	-39.792	-0.08547	-59.5889	-0.23743
-39.593	0.03888	-39.592	-0.08561	-59.3889	-0.23761
-39.393	0.03881	-39.392	-0.0857	-59.1889	-0.23774
-39.193	0.0387	-39.192	-0.08573	-58.9889	-0.23771
-38.993	0.0386	-38.992	-0.0858	-58.7889	-0.23751
-38.793	0.03848	-38.792	-0.08593	-58.5889	-0.2372
-38.593	0.03842	-38.592	-0.08605	-58.3889	-0.23681
-38.393	0.03824	-38.392	-0.08619	-58.1889	-0.23639
-38.193	0.03807	-38.192	-0.08629	-57.9889	-0.23602
-37.993	0.03788	-37.992	-0.08641	-57.7889	-0.23573
-37.793	0.03768	-37.792	-0.08646	-57.5889	-0.23553
-37.593	0.03751	-37.592	-0.08657	-57.3889	-0.23539
-37.393	0.03739	-37.392	-0.08666	-57.1889	-0.23533
-37.193	0.03721	-37.192	-0.08676	-56.9889	-0.23546
-36.993	0.03707	-36.992	-0.0869	-56.7889	-0.23561
-36.793	0.03692	-36.792	-0.08701	-56.5889	-0.23575
-36.593	0.03678	-36.592	-0.08715	-56.3889	-0.23586
-36.393	0.03657	-36.392	-0.08722	-56.1889	-0.23588
-36.193	0.03633	-36.192	-0.08727	-55.9889	-0.23592
-35.993	0.03613	-35.992	-0.08743	-55.7889	-0.23595
-35.793	0.03606	-35.792	-0.0875	-55.5889	-0.23605
-35.593	0.03578	-35.592	-0.08761	-55.3889	-0.23621
-35.393	0.03553	-35.392	-0.08771	-55.1889	-0.23645
-35.193	0.03525	-35.192	-0.08782	-54.9889	-0.23674
-34.993	0.03501	-34.992	-0.08791	-54.7889	-0.23702
-34.793	0.03478	-34.792	-0.08801	-54.5889	-0.23733
-34.593	0.03455	-34.592	-0.0881	-54.3889	-0.23759
-34.393	0.03445	-34.392	-0.08822	-54.1889	-0.23787
-34.193	0.03424	-34.192	-0.08826	-53.9889	-0.23814
-33.993	0.03399	-33.992	-0.08834	-53.7889	-0.23839
-33.793	0.03375	-33.792	-0.08844	-53.5889	-0.23864
-33.593	0.03363	-33.592	-0.08857	-53.3889	-0.23883
-33.393	0.03337	-33.392	-0.08866	-53.1889	-0.23894
-33.193	0.03321	-33.192	-0.08877	-52.9889	-0.239
-32.993	0.03299	-32.992	-0.08882	-52.7889	-0.23898
-32.793	0.03275	-32.792	-0.08899	-52.5889	-0.23893
-32.593	0.03259	-32.592	-0.0891	-52.3889	-0.23887
-32.393	0.03245	-32.392	-0.08919	-52.1889	-0.23879
-32.193	0.03224	-32.192	-0.08933	-51.9889	-0.23871
-31.993	0.03203	-31.992	-0.08944	-51.7889	-0.23866
-31.793	0.0318	-31.792	-0.08954	-51.5889	-0.23858
-31.593	0.03158	-31.592	-0.08963	-51.3889	-0.23853
-31.393	0.03148	-31.392	-0.08972	-51.1889	-0.23848
-31.193	0.03135	-31.192	-0.08979	-50.9889	-0.2385
-30.993	0.03116	-30.992	-0.08988	-50.7889	-0.23855
-30.793	0.031	-30.792	-0.09001	-50.5889	-0.23868
-30.593	0.03083	-30.592	-0.09012	-50.3889	-0.23881
-30.393	0.03072	-30.392	-0.09017	-50.1889	-0.23893
-30.193	0.03056	-30.192	-0.09034	-49.9889	-0.23903
-29.993	0.03043	-29.992	-0.09044	-49.7889	-0.23911
-29.793	0.0302	-29.792	-0.09053	-49.5889	-0.23918
-29.593	0.03004	-29.592	-0.09063	-49.3889	-0.23919
-29.393	0.02994	-29.392	-0.09063	-49.1889	-0.23915
-29.193	0.0298	-29.192	-0.09073	-48.9889	-0.23903
-28.993	0.02958	-28.992	-0.09079	-48.7889	-0.2389
-28.793	0.02944	-28.792	-0.09089	-48.5889	-0.23877
-28.593	0.02934	-28.592	-0.09101	-48.3889	-0.23871
-28.393	0.02916	-28.392	-0.09104	-48.1889	-0.23875
-28.193	0.02887	-28.192	-0.09115	-47.9889	-0.23883
-27.993	0.02875	-27.992	-0.09126	-47.7889	-0.23897
-27.793	0.02855	-27.792	-0.09134	-47.5889	-0.23914
-27.593	0.02853	-27.592	-0.09144	-47.3889	-0.23937
-27.393	0.02837	-27.392	-0.09157	-47.1889	-0.23962
-27.193	0.0282	-27.192	-0.09168	-46.9889	-0.23987
-26.993	0.02815	-26.992	-0.09181	-46.7889	-0.24
-26.793	0.02798	-26.792	-0.09189	-46.5889	-0.24003
-26.593	0.02781	-26.592	-0.09197	-46.3889	-0.23996
-26.393	0.02765	-26.392	-0.09209	-46.1889	-0.23981
-26.193	0.02751	-26.192	-0.09223	-45.9889	-0.23963
-25.993	0.02747	-25.992	-0.09228	-45.7889	-0.23941
-25.793	0.02742	-25.792	-0.09235	-45.5889	-0.23923
-25.593	0.0273	-25.592	-0.09243	-45.3889	-0.23906
-25.393	0.02722	-25.392	-0.09254	-45.1889	-0.23894
-25.193	0.02713	-25.192	-0.0926	-44.9889	-0.23889
-24.993	0.02706	-24.992	-0.09267	-44.7889	-0.23891
-24.793	0.02698	-24.792	-0.09276	-44.5889	-0.23905
-24.593	0.02688	-24.592	-0.09284	-44.3889	-0.23923
-24.393	0.02688	-24.392	-0.09287	-44.1889	-0.23944
-24.193	0.02672	-24.192	-0.09295	-43.9889	-0.23968
-23.993	0.02667	-23.992	-0.09303	-43.7889	-0.23993
-23.793	0.02664	-23.792	-0.09311	-43.5889	-0.24019
-23.593	0.0264	-23.592	-0.09323	-43.3889	-0.24052
-23.393	0.0264	-23.392	-0.09332	-43.1889	-0.24081
-23.193	0.02622	-23.192	-0.09345	-42.9889	-0.2411
-22.993	0.02615	-22.992	-0.09354	-42.7889	-0.24134
-22.793	0.02602	-22.792	-0.09373	-42.5889	-0.24149
-22.593	0.02587	-22.592	-0.09384	-42.3889	-0.24155
-22.393	0.02586	-22.392	-0.09398	-42.1889	-0.24153
-22.193	0.02572	-22.192	-0.09421	-41.9889	-0.24143
-21.993	0.02557	-21.992	-0.09443	-41.7889	-0.24141
-21.793	0.02548	-21.792	-0.09448	-41.5889	-0.24142
-21.593	0.02536	-21.592	-0.09467	-41.3889	-0.2417
-21.393	0.02528	-21.392	-0.09477	-41.1889	-0.24209
-21.193	0.02524	-21.192	-0.09491	-40.9889	-0.24269
-20.993	0.02513	-20.992	-0.0951	-40.7889	-0.24346
-20.793	0.02507	-20.792	-0.09519	-40.5889	-0.2441
-20.593	0.025	-20.592	-0.09537	-40.3889	-0.24472
-20.393	0.02493	-20.392	-0.09549	-40.1889	-0.24549
-20.193	0.02489	-20.192	-0.09557	-39.9889	-0.24619
-19.993	0.02482	-19.992	-0.09568	-39.7889	-0.24692
-19.793	0.02482	-19.792	-0.09582	-39.5889	-0.24752
-19.593	0.02478	-19.592	-0.09599	-39.3889	-0.2479
-19.393	0.02475	-19.392	-0.09613	-39.1889	-0.24804
-19.193	0.02475	-19.192	-0.09628	-38.9889	-0.24812
-18.993	0.02471	-18.992	-0.09642	-38.7889	-0.24814
-18.793	0.02464	-18.792	-0.09645	-38.5889	-0.24816
-18.593	0.0246	-18.592	-0.09667	-38.3889	-0.24825
-18.393	0.0245	-18.392	-0.09676	-38.1889	-0.24845
-18.193	0.02442	-18.192	-0.09682	-37.9889	-0.24866
-17.993	0.0243	-17.992	-0.09693	-37.7889	-0.24892
-17.793	0.02408	-17.792	-0.09701	-37.5889	-0.24915
-17.593	0.02391	-17.592	-0.09712	-37.3889	-0.24941
-17.393	0.0237	-17.392	-0.09723	-37.1889	-0.24966
-17.193	0.02349	-17.192	-0.09745	-36.9889	-0.2499
-16.993	0.02337	-16.992	-0.09748	-36.7889	-0.25016
-16.793	0.02318	-16.792	-0.0976	-36.5889	-0.25037
-16.593	0.02311	-16.592	-0.09776	-36.3889	-0.25058
-16.393	0.02301	-16.392	-0.09789	-36.1889	-0.25073
-16.193	0.02287	-16.192	-0.09804	-35.9889	-0.25081
-15.993	0.02268	-15.992	-0.09813	-35.7889	-0.25086
-15.793	0.0225	-15.792	-0.0982	-35.5889	-0.25084
-15.593	0.02248	-15.592	-0.0983	-35.3889	-0.2508
-15.393	0.02239	-15.392	-0.0984	-35.1889	-0.25075
-15.193	0.02228	-15.192	-0.09856	-34.9889	-0.25074
-14.993	0.02214	-14.992	-0.09872	-34.7889	-0.25074
-14.793	0.02208	-14.792	-0.09879	-34.5889	-0.25072
-14.593	0.02194	-14.592	-0.09894	-34.3889	-0.25073
-14.393	0.02182	-14.392	-0.09906	-34.1889	-0.25077
-14.193	0.02174	-14.192	-0.09918	-33.9889	-0.25082
-13.993	0.02149	-13.992	-0.09932	-33.7889	-0.25095
-13.793	0.02129	-13.792	-0.09944	-33.5889	-0.25108
-13.593	0.02118	-13.592	-0.09948	-33.3889	-0.25121
-13.393	0.02117	-13.392	-0.09959	-33.1889	-0.25132
-13.193	0.0211	-13.192	-0.09967	-32.9889	-0.25141
-12.993	0.02103	-12.992	-0.09979	-32.7889	-0.2515
-12.793	0.02094	-12.792	-0.0999	-32.5889	-0.25159
-12.593	0.02085	-12.592	-0.1	-32.3889	-0.2517
-12.393	0.02077	-12.392	-0.10009	-32.1889	-0.25182
-12.193	0.02067	-12.192	-0.10022	-31.9889	-0.25197
-11.993	0.02054	-11.992	-0.1003	-31.7889	-0.25215
-11.793	0.0205	-11.792	-0.1004	-31.5889	-0.25233
-11.593	0.02042	-11.592	-0.10051	-31.3889	-0.25252
-11.393	0.02036	-11.392	-0.10055	-31.1889	-0.25259
-11.193	0.02028	-11.192	-0.10065	-30.9889	-0.25261
-10.993	0.02016	-10.992	-0.1008	-30.7889	-0.25249
-10.793	0.02005	-10.792	-0.10097	-30.5889	-0.25226
-10.593	0.01994	-10.592	-0.10103	-30.3889	-0.25196
-10.393	0.01985	-10.392	-0.10115	-30.1889	-0.25166
-10.193	0.0198	-10.192	-0.10121	-29.9889	-0.25141
-9.993	0.01971	-9.992	-0.10133	-29.7889	-0.25119
-9.793	0.01956	-9.792	-0.10144	-29.5889	-0.25098
-9.593	0.01942	-9.592	-0.10159	-29.3889	-0.25085
-9.393	0.01938	-9.392	-0.10163	-29.1889	-0.25079
-9.193	0.01928	-9.192	-0.10172	-28.9889	-0.25079
-8.993	0.01915	-8.992	-0.10191	-28.7889	-0.25082
-8.793	0.019	-8.792	-0.10195	-28.5889	-0.25091
-8.593	0.01894	-8.592	-0.10205	-28.3889	-0.25103
-8.393	0.01884	-8.392	-0.10217	-28.1889	-0.25118
-8.193	0.0187	-8.192	-0.10232	-27.9889	-0.25135
-7.993	0.01855	-7.992	-0.10237	-27.7889	-0.25152
-7.793	0.01843	-7.792	-0.10246	-27.5889	-0.25171
-7.593	0.01846	-7.592	-0.10257	-27.3889	-0.25188
-7.393	0.01837	-7.392	-0.10267	-27.1889	-0.25202
-7.193	0.01829	-7.192	-0.10276	-26.9889	-0.25213
-6.993	0.01827	-6.992	-0.10288	-26.7889	-0.25219
-6.793	0.01822	-6.792	-0.10299	-26.5889	-0.25219
-6.593	0.01816	-6.592	-0.10309	-26.3889	-0.25205
-6.393	0.0181	-6.392	-0.10322	-26.1889	-0.25179
-6.193	0.01802	-6.192	-0.10331	-25.9889	-0.25145
-5.993	0.01797	-5.992	-0.10336	-25.7889	-0.25124
-5.793	0.01795	-5.792	-0.10347	-25.5889	-0.25113
-5.593	0.0179	-5.592	-0.10358	-25.3889	-0.25119
-5.393	0.01783	-5.392	-0.1037	-25.1889	-0.25138
-5.193	0.01784	-5.192	-0.10382	-24.9889	-0.25173
-4.993	0.01779	-4.992	-0.10387	-24.7889	-0.25216
-4.793	0.0177	-4.792	-0.10403	-24.5889	-0.25262
-4.593	0.01765	-4.592	-0.10406	-24.3889	-0.25304
-4.393	0.0176	-4.392	-0.10416	-24.1889	-0.2534
-4.193	0.01749	-4.192	-0.10431	-23.9889	-0.25369
-3.993	0.01742	-3.992	-0.10447	-23.7889	-0.25396
-3.793	0.01726	-3.792	-0.10454	-23.5889	-0.25417
-3.593	0.01708	-3.592	-0.10462	-23.3889	-0.25429
-3.393	0.01692	-3.392	-0.10472	-23.1889	-0.25432
-3.193	0.01693	-3.192	-0.10483	-22.9889	-0.25426
-2.993	0.01694	-2.992	-0.10488	-22.7889	-0.25414
-2.793	0.01691	-2.792	-0.10503	-22.5889	-0.25399
-2.593	0.0168	-2.592	-0.10518	-22.3889	-0.2538
-2.393	0.01671	-2.392	-0.10525	-22.1889	-0.25366
-2.193	0.01667	-2.192	-0.10533	-21.9889	-0.25356
-1.993	0.01656	-1.992	-0.10543	-21.7889	-0.25353
-1.793	0.01647	-1.792	-0.10556	-21.5889	-0.25353
-1.593	0.01558	-1.592	-0.10602	-21.3889	-0.25353
-1.393	0.01525	-1.392	-0.10578	-21.1889	-0.2535
-1.193	0.01659	-1.192	-0.10565	-20.9889	-0.25337
-0.993	0.01743	-0.992	-0.10562	-20.7889	-0.25323
-0.793	0.01757	-0.792	-0.10572	-20.5889	-0.25306
-0.593	0.01747	-0.592	-0.10589	-20.3889	-0.25298
-0.393	0.0173	-0.392	-0.10613	-20.1889	-0.25292
-0.193	0.01701	-0.192	-0.10625	-19.9889	-0.25294
0.007	0.01668	0.008	-0.10653	-19.7889	-0.25309
0.207	0.01634	0.208	-0.10669	-19.5889	-0.25333
0.407	0.01616	0.408	-0.10682	-19.3889	-0.25365
0.607	0.01583	0.608	-0.10697	-19.1889	-0.25403
0.807	0.01558	0.808	-0.10714	-18.9889	-0.2544
1.007	0.01532	1.008	-0.10717	-18.7889	-0.25476
1.207	0.01519	1.208	-0.1073	-18.5889	-0.25499
1.407	0.01513	1.408	-0.10736	-18.3889	-0.25507
1.607	0.01505	1.608	-0.10749	-18.1889	-0.25497
1.807	0.01503	1.808	-0.10752	-17.9889	-0.25473
2.007	0.01501	2.008	-0.10761	-17.7889	-0.25442
2.207	0.01505	2.208	-0.10771	-17.5889	-0.25402
2.407	0.0151	2.408	-0.10782	-17.3889	-0.25352
2.607	0.01522	2.608	-0.10787	-17.1889	-0.25315
2.807	0.01521	2.808	-0.10789	-16.9889	-0.25287
3.007	0.01521	3.008	-0.10797	-16.7889	-0.25268
3.207	0.01535	3.208	-0.10809	-16.5889	-0.25257
3.407	0.01533	3.408	-0.10822	-16.3889	-0.25256
3.607	0.01533	3.608	-0.1083	-16.1889	-0.25261
3.807	0.0153	3.808	-0.10838	-15.9889	-0.25272
4.007	0.01529	4.008	-0.10853	-15.7889	-0.25288
4.207	0.01527	4.208	-0.1086	-15.5889	-0.25309
4.407	0.0152	4.408	-0.10869	-15.3889	-0.25325
4.607	0.01515	4.608	-0.10882	-15.1889	-0.25337
4.807	0.0151	4.808	-0.10895	-14.9889	-0.25344
5.007	0.01507	5.008	-0.10908	-14.7889	-0.25352
5.207	0.01494	5.208	-0.10914	-14.5889	-0.2536
5.407	0.01487	5.408	-0.10921	-14.3889	-0.25366
5.607	0.01475	5.608	-0.10942	-14.1889	-0.25372
5.807	0.01467	5.808	-0.10951	-13.9889	-0.25379
6.007	0.01464	6.008	-0.10966	-13.7889	-0.25384
6.207	0.01448	6.208	-0.10978	-13.5889	-0.25389
6.407	0.01443	6.408	-0.10983	-13.3889	-0.25394
6.607	0.01437	6.608	-0.10995	-13.1889	-0.25397
6.807	0.01429	6.808	-0.11009	-12.9889	-0.254
7.007	0.01419	7.008	-0.11016	-12.7889	-0.25403
7.207	0.01417	7.208	-0.1103	-12.5889	-0.25408
7.407	0.01409	7.408	-0.11042	-12.3889	-0.25411
7.607	0.01406	7.608	-0.11054	-12.1889	-0.25415
7.807	0.01394	7.808	-0.1106	-11.9889	-0.25418
8.007	0.01385	8.008	-0.11067	-11.7889	-0.25419
8.207	0.01377	8.208	-0.11074	-11.5889	-0.25422
8.407	0.01364	8.408	-0.11083	-11.3889	-0.25424
8.607	0.01358	8.608	-0.11097	-11.1889	-0.25427
8.807	0.01354	8.808	-0.11103	-10.9889	-0.25429
9.007	0.01348	9.008	-0.11114	-10.7889	-0.2543
9.207	0.0134	9.208	-0.11122	-10.5889	-0.25432
9.407	0.01333	9.408	-0.11133	-10.3889	-0.25435
9.607	0.01326	9.608	-0.11143	-10.1889	-0.25437
9.807	0.01325	9.808	-0.11147	-9.98891	-0.25438
10.007	0.01324	10.008	-0.11161	-9.78891	-0.25436
10.207	0.0132	10.208	-0.11172	-9.58891	-0.25435
10.407	0.01314	10.408	-0.1118	-9.38891	-0.25433
10.607	0.01306	10.608	-0.11191	-9.18891	-0.25434
10.807	0.01298	10.808	-0.11204	-8.98891	-0.25438
11.007	0.01289	11.008	-0.11221	-8.78891	-0.25441
11.207	0.01281	11.208	-0.11227	-8.58891	-0.25446
11.407	0.01277	11.408	-0.11239	-8.38891	-0.25451
11.607	0.0127	11.608	-0.11253	-8.18891	-0.25458
11.807	0.01261	11.808	-0.11262	-7.98891	-0.25463
12.007	0.01248	12.008	-0.11271	-7.78891	-0.25468
12.207	0.01239	12.208	-0.11292	-7.58891	-0.25472
12.407	0.01234	12.408	-0.11297	-7.38891	-0.25469
12.607	0.0123	12.608	-0.11311	-7.18891	-0.25468
12.807	0.01224	12.808	-0.11319	-6.98891	-0.25465
13.007	0.01216	13.008	-0.11327	-6.78891	-0.25461
13.207	0.01214	13.208	-0.11338	-6.58891	-0.25455
13.407	0.01207	13.408	-0.11347	-6.38891	-0.25449
13.607	0.01199	13.608	-0.11357	-6.18891	-0.25441
13.807	0.0119	13.808	-0.11369	-5.98891	-0.25435
14.007	0.01175	14.008	-0.11379	-5.78891	-0.25435
14.207	0.01162	14.208	-0.11388	-5.58891	-0.25435
14.407	0.0115	14.408	-0.11402	-5.38891	-0.25439
14.607	0.01141	14.608	-0.11412	-5.18891	-0.25443
14.807	0.01129	14.808	-0.11426	-4.98891	-0.25447
15.007	0.01128	15.008	-0.11442	-4.78891	-0.2545
15.207	0.01126	15.208	-0.11449	-4.58891	-0.25451
15.407	0.01123	15.408	-0.11462	-4.38891	-0.25454
15.607	0.0112	15.608	-0.1147	-4.18891	-0.25457
15.807	0.01117	15.808	-0.11477	-3.98891	-0.2546
16.007	0.01115	16.008	-0.11492	-3.78891	-0.25466
16.207	0.01114	16.208	-0.11505	-3.58891	-0.25471
16.407	0.01122	16.408	-0.11518	-3.38891	-0.25475
16.607	0.01113	16.608	-0.11525	-3.18891	-0.25478
16.807	0.01106	16.808	-0.11537	-2.98891	-0.25478
17.007	0.01092	17.008	-0.11543	-2.78891	-0.25478
17.207	0.01081	17.208	-0.11547	-2.58891	-0.25478
17.407	0.01068	17.408	-0.11555	-2.38891	-0.25478
17.607	0.01056	17.608	-0.11562	-2.18891	-0.25476
17.807	0.01045	17.808	-0.11576	-1.98891	-0.25474
18.007	0.01024	18.008	-0.11585	-1.78891	-0.25471
18.207	0.01011	18.208	-0.11594	-1.58891	-0.25492
18.407	0.01001	18.408	-0.11608	-1.38891	-0.25422
18.607	0.00983	18.608	-0.11621	-1.18891	-0.25356
18.807	0.00979	18.808	-0.11634	-0.98891	-0.25408
19.007	0.00968	19.008	-0.11647	-0.78891	-0.25478
19.207	0.00961	19.208	-0.11657	-0.58891	-0.25527
19.407	0.00954	19.408	-0.11668	-0.38891	-0.25546
19.607	0.00947	19.608	-0.11679	-0.18891	-0.25556
19.807	0.0094	19.808	-0.11691	0.01109	-0.25565
20.007	0.00934	20.008	-0.11699	0.21109	-0.25566
20.207	0.00925	20.208	-0.11711	0.41109	-0.25567
20.407	0.00918	20.408	-0.11721	0.61109	-0.25564
20.607	0.00911	20.608	-0.11735	0.81109	-0.2556
20.807	0.00907	20.808	-0.11743	1.01109	-0.25552
21.007	0.00908	21.008	-0.11757	1.21109	-0.25545
21.207	0.00899	21.208	-0.11773	1.41109	-0.2554
21.407	0.00892	21.408	-0.11785	1.61109	-0.25541
21.607	0.00877	21.608	-0.11793	1.81109	-0.25543
21.807	0.00867	21.808	-0.11812	2.01109	-0.25549
22.007	0.00845	22.008	-0.11817	2.21109	-0.25556
22.207	0.00829	22.208	-0.11829	2.41109	-0.25561
22.407	0.00823	22.408	-0.11837	2.61109	-0.25564
22.607	0.00805	22.608	-0.11855	2.81109	-0.25566
22.807	0.008	22.808	-0.11862	3.01109	-0.25568
23.007	0.00791	23.008	-0.11869	3.21109	-0.25571
23.207	0.00771	23.208	-0.11884	3.41109	-0.25576
23.407	0.00766	23.408	-0.11897	3.61109	-0.25582
23.607	0.00758	23.608	-0.11912	3.81109	-0.25588
23.807	0.00733	23.808	-0.1192	4.01109	-0.25596
24.007	0.00732	24.008	-0.11935	4.21109	-0.25602
24.207	0.00717	24.208	-0.11942	4.41109	-0.25609
24.407	0.00703	24.408	-0.11951	4.61109	-0.25615
24.607	0.00695	24.608	-0.11959	4.81109	-0.25621
24.807	0.00687	24.808	-0.11974	5.01109	-0.25626
25.007	0.00668	25.008	-0.11985	5.21109	-0.25631
25.207	0.00649	25.208	-0.11989	5.41109	-0.25637
25.407	0.00648	25.408	-0.11996	5.61109	-0.25641
25.607	0.0063	25.608	-0.12012	5.81109	-0.25648
25.807	0.00626	25.808	-0.1202	6.01109	-0.25655
26.007	0.00617	26.008	-0.12024	6.21109	-0.25662
26.207	0.00612	26.208	-0.12044	6.41109	-0.25671
26.407	0.0059	26.408	-0.12049	6.61109	-0.25679
26.607	0.00576	26.608	-0.12069	6.81109	-0.25685
26.807	0.0057	26.808	-0.12074	7.01109	-0.25693
27.007	0.00556	27.008	-0.12088	7.21109	-0.257
27.207	0.0054	27.208	-0.12092	7.41109	-0.25708
27.407	0.00533	27.408	-0.12109	7.61109	-0.25717
27.607	0.00519	27.608	-0.12126	7.81109	-0.25726
27.807	0.00497	27.808	-0.12141	8.01109	-0.25734
28.007	0.00496	28.008	-0.12156	8.21109	-0.25741
28.207	0.00484	28.208	-0.12174	8.41109	-0.25748
28.407	0.00462	28.408	-0.12188	8.61109	-0.25755
28.607	0.00444	28.608	-0.12198	8.81109	-0.25763
28.807	0.00425	28.808	-0.12209	9.01109	-0.2577
29.007	0.00414	29.008	-0.12224	9.21109	-0.25778
29.207	0.00397	29.208	-0.12231	9.41109	-0.25785
29.407	0.00379	29.408	-0.12243	9.61109	-0.25793
29.607	0.00361	29.608	-0.1226	9.81109	-0.25801
29.807	0.00335	29.808	-0.12274	10.0111	-0.25809
30.007	0.00311	30.008	-0.12293	10.2111	-0.25819
30.207	0.0029	30.208	-0.12304	10.4111	-0.25828
30.407	0.00267	30.408	-0.1232	10.6111	-0.25838
30.607	0.00243	30.608	-0.12333	10.8111	-0.25849
30.807	0.00234	30.808	-0.12343	11.0111	-0.2586
31.007	0.00209	31.008	-0.12348	11.2111	-0.25869
31.207	0.0019	31.208	-0.12357	11.4111	-0.25879
31.407	0.00165	31.408	-0.12366	11.6111	-0.25888
31.607	0.00139	31.608	-0.12381	11.8111	-0.25897
31.807	0.00125	31.808	-0.1239	12.0111	-0.25907
32.007	0.000975	32.008	-0.12406	12.2111	-0.25917
32.207	0.000765	32.208	-0.12419	12.4111	-0.25927
32.407	0.00051	32.408	-0.12431	12.6111	-0.25937
32.607	0.000205	32.608	-0.12445	12.8111	-0.25949
32.807	-5e-05	32.808	-0.12462	13.0111	-0.25958
33.007	-0.00029	33.008	-0.12474	13.2111	-0.25967
33.207	-0.00054	33.208	-0.12492	13.4111	-0.25976
33.407	-0.00086	33.408	-0.12509	13.6111	-0.25984
33.607	-0.00117	33.608	-0.1252	13.8111	-0.2599
33.807	-0.00136	33.808	-0.12535	14.0111	-0.25999
34.007	-0.00171	34.008	-0.1255	14.2111	-0.26009
34.207	-0.00207	34.208	-0.12564	14.4111	-0.26018
34.407	-0.00237	34.408	-0.12575	14.6111	-0.26028
34.607	-0.00274	34.608	-0.12585	14.8111	-0.26039
34.807	-0.0031	34.808	-0.12601	15.0111	-0.26049
35.007	-0.00343	35.008	-0.1261	15.2111	-0.2606
35.207	-0.00403	35.208	-0.12621	15.4111	-0.26072
35.407	-0.00441	35.408	-0.12635	15.6111	-0.26086
35.607	-0.00481	35.608	-0.1265	15.8111	-0.26098
35.807	-0.00525	35.808	-0.1266	16.0111	-0.26112
36.007	-0.00569	36.008	-0.12681	16.2111	-0.26128
36.207	-0.00623	36.208	-0.12697	16.4111	-0.26143
36.407	-0.00672	36.408	-0.12711	16.6111	-0.26159
36.607	-0.0072	36.608	-0.12727	16.8111	-0.26175
36.807	-0.00772	36.808	-0.12734	17.0111	-0.2619
37.007	-0.00829	37.008	-0.12755	17.2111	-0.26206
37.207	-0.00883	37.208	-0.12767	17.4111	-0.26223
37.407	-0.0094	37.408	-0.12789	17.6111	-0.26238
37.607	-0.00999	37.608	-0.12804	17.8111	-0.26256
37.807	-0.01052	37.808	-0.12815	18.0111	-0.26272
38.007	-0.01107	38.008	-0.12824	18.2111	-0.26287
38.207	-0.0116	38.208	-0.12835	18.4111	-0.26302
38.407	-0.01218	38.408	-0.12853	18.6111	-0.26314
38.607	-0.01268	38.608	-0.12869	18.8111	-0.26325
38.807	-0.01332	38.808	-0.12877	19.0111	-0.26336
39.007	-0.01393	39.008	-0.12893	19.2111	-0.26348
39.207	-0.01459	39.208	-0.129	19.4111	-0.26362
39.407	-0.01515	39.408	-0.1291	19.6111	-0.26375
39.607	-0.01577	39.608	-0.12929	19.8111	-0.26394
39.807	-0.01635	39.808	-0.1294	20.0111	-0.26412
40.007	-0.01704	40.008	-0.12951	20.2111	-0.26432
40.207	-0.01767	40.208	-0.12962	20.4111	-0.26453
40.407	-0.01832	40.408	-0.12979	20.6111	-0.26474
40.607	-0.01897	40.608	-0.12989	20.8111	-0.26494
40.807	-0.01973	40.808	-0.13004	21.0111	-0.26511
41.007	-0.02037	41.008	-0.13024	21.2111	-0.26526
41.207	-0.02111	41.208	-0.13039	21.4111	-0.26538
41.407	-0.02179	41.408	-0.13054	21.6111	-0.2655
41.607	-0.02243	41.608	-0.13074	21.8111	-0.26566
41.807	-0.02304	41.808	-0.13091	22.0111	-0.26589
42.007	-0.02373	42.008	-0.13111	22.2111	-0.26618
42.207	-0.02451	42.208	-0.13131	22.4111	-0.26653
42.407	-0.02524	42.408	-0.13148	22.6111	-0.26695
42.607	-0.02607	42.608	-0.13163	22.8111	-0.26737
42.807	-0.02678	42.808	-0.13184	23.0111	-0.26783
43.007	-0.02758	43.008	-0.13201	23.2111	-0.26826
43.207	-0.02832	43.208	-0.13221	23.4111	-0.26866
43.407	-0.02915	43.408	-0.1324	23.6111	-0.26902
43.607	-0.02994	43.608	-0.1326	23.8111	-0.26932
43.807	-0.03076	43.808	-0.1327	24.0111	-0.26959
44.007	-0.03157	44.008	-0.13294	24.2111	-0.26979
44.207	-0.03239	44.208	-0.13316	24.4111	-0.26996
44.407	-0.03323	44.408	-0.13341	24.6111	-0.27011
44.607	-0.03402	44.608	-0.13356	24.8111	-0.27029
44.807	-0.03488	44.808	-0.13374	25.0111	-0.27048
45.007	-0.03571	45.008	-0.13389	25.2111	-0.2707
45.207	-0.03653	45.208	-0.13409	25.4111	-0.27092
45.407	-0.03739	45.408	-0.13431	25.6111	-0.27116
45.607	-0.03828	45.608	-0.13453	25.8111	-0.27143
45.807	-0.03921	45.808	-0.1347	26.0111	-0.27175
46.007	-0.04015	46.008	-0.13489	26.2111	-0.27211
46.207	-0.04111	46.208	-0.1351	26.4111	-0.27247
46.407	-0.042	46.408	-0.13537	26.6111	-0.27279
46.607	-0.04293	46.608	-0.13556	26.8111	-0.27309
46.807	-0.04397	46.808	-0.13576	27.0111	-0.27341
47.007	-0.04501	47.008	-0.13597	27.2111	-0.27371
47.207	-0.04602	47.208	-0.13615	27.4111	-0.27403
47.407	-0.04708	47.408	-0.13634	27.6111	-0.27443
47.607	-0.04809	47.608	-0.13656	27.8111	-0.27485
47.807	-0.04926	47.808	-0.13672	28.0111	-0.27532
48.007	-0.05033	48.008	-0.13698	28.2111	-0.27582
48.207	-0.05146	48.208	-0.13715	28.4111	-0.27631
48.407	-0.05257	48.408	-0.13736	28.6111	-0.2768
48.607	-0.05374	48.608	-0.13757	28.8111	-0.27726
48.807	-0.05494	48.808	-0.13774	29.0111	-0.27765
49.007	-0.0561	49.008	-0.13796	29.2111	-0.278
49.207	-0.05732	49.208	-0.13811	29.4111	-0.27829
49.407	-0.05857	49.408	-0.13831	29.6111	-0.27855
49.607	-0.05982	49.608	-0.13851	29.8111	-0.27886
49.807	-0.06109	49.808	-0.13858	30.0111	-0.27912
50.007	-0.06242	50.008	-0.13873	30.2111	-0.27936
50.207	-0.06378	50.208	-0.1388	30.4111	-0.2795
50.407	-0.06497	50.408	-0.13899	30.6111	-0.27962
50.607	-0.06627	50.608	-0.13915	30.8111	-0.27977
50.807	-0.06762	50.808	-0.13931	31.0111	-0.27992
51.007	-0.06893	51.008	-0.13945	31.2111	-0.28026
51.207	-0.07025	51.208	-0.13959	31.4111	-0.28076
51.407	-0.07151	51.408	-0.13969	31.6111	-0.28134
51.607	-0.07273	51.608	-0.13982	31.8111	-0.282
51.807	-0.07408	51.808	-0.13987	32.0111	-0.28266
52.007	-0.07537	52.008	-0.13992	32.2111	-0.2833
52.207	-0.07665	52.208	-0.13994	32.4111	-0.28385
52.407	-0.07797	52.408	-0.14002	32.6111	-0.28431
52.607	-0.07928	52.608	-0.14004	32.8111	-0.28471
52.807	-0.08056	52.808	-0.14009	33.0111	-0.28517
53.007	-0.0818	53.008	-0.14014	33.2111	-0.28572
53.207	-0.08305	53.208	-0.14014	33.4111	-0.28624
53.407	-0.08419	53.408	-0.14013	33.6111	-0.28675
53.607	-0.08529	53.608	-0.1401	33.8111	-0.28748
53.807	-0.08641	53.808	-0.14009	34.0111	-0.28805
54.007	-0.08744	54.008	-0.14014	34.2111	-0.28861
54.207	-0.08849	54.208	-0.14006	34.4111	-0.28923
54.407	-0.0894	54.408	-0.1401	34.6111	-0.28994
54.607	-0.09024	54.608	-0.1401	34.8111	-0.2906
54.807	-0.09104	54.808	-0.14008	35.0111	-0.29116
55.007	-0.09157	55.008	-0.14005	35.2111	-0.29199
55.207	-0.09207	55.208	-0.14005	35.4111	-0.29263
55.407	-0.09234	55.408	-0.14006	35.6111	-0.29332
55.607	-0.09253	55.608	-0.14005	35.8111	-0.29411
55.807	-0.09248	55.808	-0.14004	36.0111	-0.29484
56.007	-0.09229	56.008	-0.14003	36.2111	-0.29573
56.207	-0.09174	56.208	-0.14001	36.4111	-0.29657
56.407	-0.091	56.408	-0.14	36.6111	-0.29739
56.607	-0.08991	56.608	-0.14	36.8111	-0.29832
56.807	-0.08864	56.808	-0.14	37.0111	-0.29922
57.007	-0.08697	57.008	-0.14002	37.2111	-0.3001
57.207	-0.08502	57.208	-0.13999	37.4111	-0.301
57.407	-0.0828	57.408	-0.13993	37.6111	-0.30191
57.607	-0.08027	57.608	-0.1399	37.8111	-0.30294
57.807	-0.07733	57.808	-0.13992	38.0111	-0.30394
58.007	-0.07416	58.008	-0.13991	38.2111	-0.30485
58.207	-0.07064	58.208	-0.13989	38.4111	-0.30593
58.407	-0.06693	58.408	-0.13986	38.6111	-0.30691
58.607	-0.06307	58.608	-0.13989	38.8111	-0.30785
58.807	-0.05907	58.808	-0.13993	39.0111	-0.30873
59.007	-0.05515	59.008	-0.13994	39.2111	-0.30964
59.207	-0.05125	59.208	-0.13997	39.4111	-0.31049
59.407	-0.04752	59.408	-0.14004	39.6111	-0.31145
59.607	-0.04386	59.608	-0.14007	39.8111	-0.31233
59.807	-0.04058	59.808	-0.14008	40.0111	-0.31337
60.007	-0.03745	60.008	-0.14011	40.2111	-0.31415
60.207	-0.03456	60.208	-0.14016	40.4111	-0.31514
60.407	-0.03204	60.408	-0.14022	40.6111	-0.31607
60.607	-0.02961	60.608	-0.14025	40.8111	-0.31705
60.807	-0.02742	60.808	-0.14033	41.0111	-0.31779
61.007	-0.02553	61.008	-0.14041	41.2111	-0.31887
61.207	-0.02372	61.208	-0.14049	41.4111	-0.31971
61.407	-0.02214	61.408	-0.14053	41.6111	-0.32056
61.607	-0.02072	61.608	-0.14061	41.8111	-0.32152
61.807	-0.0195	61.808	-0.1406	42.0111	-0.32238
62.007	-0.01835	62.008	-0.14064	42.2111	-0.32325
62.207	-0.01737	62.208	-0.1407	42.4111	-0.32421
62.407	-0.01641	62.408	-0.14076	42.6111	-0.32525
62.607	-0.01555	62.608	-0.14084	42.8111	-0.32633
62.807	-0.01493	62.808	-0.1409	43.0111	-0.3273
63.007	-0.01422	63.008	-0.14095	43.2111	-0.32839
63.207	-0.0137	63.208	-0.14103	43.4111	-0.3292
63.407	-0.01317	63.408	-0.14115	43.6111	-0.33012
63.607	-0.01271	63.608	-0.14127	43.8111	-0.33093
63.807	-0.01235	63.808	-0.14135	44.0111	-0.33183
64.007	-0.01195	64.008	-0.14141	44.2111	-0.33276
64.207	-0.01164	64.208	-0.14164	44.4111	-0.33372
64.407	-0.0113	64.408	-0.14175	44.6111	-0.33469
64.607	-0.01104	64.608	-0.14185	44.8111	-0.3358
64.807	-0.01078	64.808	-0.14195	45.0111	-0.33688
65.007	-0.01059	65.008	-0.14209	45.2111	-0.33785
65.207	-0.01051	65.208	-0.14214	45.4111	-0.33895
65.407	-0.01032	65.408	-0.14222	45.6111	-0.3402
65.607	-0.01025	65.608	-0.14236	45.8111	-0.34125
65.807	-0.01011	65.808	-0.14247	46.0111	-0.3426
66.007	-0.01	66.008	-0.14255	46.2111	-0.34389
66.207	-0.00997	66.208	-0.14273	46.4111	-0.3451
66.407	-0.0099	66.408	-0.14276	46.6111	-0.34653
66.607	-0.00986	66.608	-0.14284	46.8111	-0.34772
66.807	-0.0098	66.808	-0.14298	47.0111	-0.34919
67.007	-0.00972	67.008	-0.1431	47.2111	-0.35054
67.207	-0.00965	67.208	-0.14317	47.4111	-0.35206
67.407	-0.0097	67.408	-0.1433	47.6111	-0.35345
67.607	-0.00968	67.608	-0.14341	47.8111	-0.35508
67.807	-0.00968	67.808	-0.14351	48.0111	-0.35661
68.007	-0.00972	68.008	-0.14365	48.2111	-0.35807
68.207	-0.00975	68.208	-0.14374	48.4111	-0.35964
68.407	-0.00981	68.408	-0.14384	48.6111	-0.36127
68.607	-0.00985	68.608	-0.144	48.8111	-0.36266
68.807	-0.00973	68.808	-0.14406	49.0111	-0.36421
69.007	-0.00973	69.008	-0.14419	49.2111	-0.36567
69.207	-0.00965	69.208	-0.14428	49.4111	-0.36722
69.407	-0.00965	69.408	-0.14438	49.6111	-0.36871
69.607	-0.00963	69.608	-0.14453	49.8111	-0.37008
69.807	-0.00963	69.808	-0.1446	50.0111	-0.37168
70.007	-0.00966	70.008	-0.14466	50.2111	-0.37313
70.207	-0.00971	70.208	-0.14483	50.4111	-0.37457
70.407	-0.0097	70.408	-0.14496	50.6111	-0.37592
70.607	-0.00979	70.608	-0.14508	50.8111	-0.37737
70.807	-0.00986	70.808	-0.14519	51.0111	-0.37855
71.007	-0.00994	71.008	-0.14533	51.2111	-0.37962
71.207	-0.00999	71.208	-0.1455	51.4111	-0.38061
71.407	-0.01006	71.408	-0.14558	51.6111	-0.38118
71.607	-0.0101	71.608	-0.14574	51.8111	-0.38194
71.807	-0.01009	71.808	-0.14584	52.0111	-0.38218
72.007	-0.01013	72.008	-0.14598	52.2111	-0.38243
72.207	-0.01017	72.208	-0.14609	52.4111	-0.38242
72.407	-0.01023	72.408	-0.14625	52.6111	-0.38216
72.607	-0.01021	72.608	-0.14636	52.8111	-0.38166
72.807	-0.01026	72.808	-0.14641	53.0111	-0.38063
73.007	-0.0103	73.008	-0.14658	53.2111	-0.37953
73.207	-0.01033	73.208	-0.1467	53.4111	-0.37806
73.407	-0.01038	73.408	-0.14688	53.6111	-0.37601
73.607	-0.01038	73.608	-0.14701	53.8111	-0.3738
73.807	-0.01044	73.808	-0.14714	54.0111	-0.37109
74.007	-0.01046	74.008	-0.14732	54.2111	-0.36791
74.207	-0.01054	74.208	-0.14748	54.4111	-0.36396
74.407	-0.01059	74.408	-0.14758	54.6111	-0.35953
74.607	-0.01063	74.608	-0.14775	54.8111	-0.35422
74.807	-0.01076	74.808	-0.14794	55.0111	-0.34793
75.007	-0.01076	75.008	-0.14811	55.2111	-0.34096
75.207	-0.01081	75.208	-0.14823	55.4111	-0.333
75.407	-0.01089	75.408	-0.14834	55.6111	-0.3249
75.607	-0.01101	75.608	-0.14845	55.8111	-0.31685
75.807	-0.01104	75.808	-0.14861	56.0111	-0.30925
76.007	-0.0111	76.008	-0.14872	56.2111	-0.30222
76.207	-0.01129	76.208	-0.14883	56.4111	-0.29649
76.407	-0.01128	76.408	-0.14897	56.6111	-0.29145
76.607	-0.01134	76.608	-0.1491	56.8111	-0.28748
76.807	-0.01148	76.808	-0.14917	57.0111	-0.28416
77.007	-0.01154	77.008	-0.14922	57.2111	-0.28139
77.207	-0.01158	77.208	-0.14936	57.4111	-0.27917
77.407	-0.01177	77.408	-0.14948	57.6111	-0.27728
77.607	-0.01187	77.608	-0.14957	57.8111	-0.27585
77.807	-0.01192	77.808	-0.14966	58.0111	-0.27448
78.007	-0.01205	78.008	-0.14976	58.2111	-0.27341
78.207	-0.0121	78.208	-0.14982	58.4111	-0.27258
78.407	-0.01214	78.408	-0.14991	58.6111	-0.27188
78.607	-0.01223	78.608	-0.14996	58.8111	-0.27136
78.807	-0.01224	78.808	-0.15007	59.0111	-0.27105
79.007	-0.01227	79.008	-0.15012	59.2111	-0.27063
79.207	-0.01232	79.208	-0.15025	59.4111	-0.27042
79.407	-0.01236	79.408	-0.15034	59.6111	-0.27018
79.607	-0.01245	79.608	-0.15042	59.8111	-0.27003
79.807	-0.01252	79.808	-0.15051	60.0111	-0.26991
80.007	-0.01264	80.008	-0.1506	60.2111	-0.2697
80.207	-0.01275	80.208	-0.15066	60.4111	-0.26968
80.407	-0.01281	80.408	-0.15076	60.6111	-0.2695
80.607	-0.01296	80.608	-0.1508	60.8111	-0.2694
80.807	-0.01296	80.808	-0.15084	61.0111	-0.26948
81.007	-0.01307	81.008	-0.15088	61.2111	-0.26941
81.207	-0.01322	81.208	-0.15096	61.4111	-0.26936
81.407	-0.0134	81.408	-0.15097	61.6111	-0.26933
81.607	-0.01368	81.608	-0.151	61.8111	-0.26931
81.807	-0.01393	81.808	-0.15104	62.0111	-0.26924
82.007	-0.01418	82.008	-0.15105	62.2111	-0.26918
82.207	-0.01432	82.208	-0.15106	62.4111	-0.26919
82.407	-0.01449	82.408	-0.15105	62.6111	-0.26921
82.607	-0.0145	82.608	-0.15108	62.8111	-0.26922
82.807	-0.01466	82.808	-0.15104	63.0111	-0.26926
83.007	-0.01477	83.008	-0.15103	63.2111	-0.2693
83.207	-0.01491	83.208	-0.15103	63.4111	-0.26932
83.407	-0.01503	83.408	-0.15105	63.6111	-0.26929
83.607	-0.01516	83.608	-0.15099	63.8111	-0.26926
83.807	-0.01534	83.808	-0.15098	64.0111	-0.26921
84.007	-0.01544	84.008	-0.15095	64.2111	-0.26919
84.207	-0.01559	84.208	-0.15102	64.4111	-0.26918
84.407	-0.01572	84.408	-0.15102	64.6111	-0.26918
84.607	-0.01591	84.608	-0.15106	64.8111	-0.26919
84.807	-0.01597	84.808	-0.15108	65.0111	-0.26921
85.007	-0.01607	85.008	-0.15113	65.2111	-0.26925
85.207	-0.01619	85.208	-0.1511	65.4111	-0.26929
85.407	-0.01632	85.408	-0.15109	65.6111	-0.26936
85.607	-0.01643	85.608	-0.15107	65.8111	-0.26941
85.807	-0.01647	85.808	-0.1511	66.0111	-0.26947
86.007	-0.01666	86.008	-0.15115	66.2111	-0.26951
86.207	-0.01678	86.208	-0.15122	66.4111	-0.26954
86.407	-0.01696	86.408	-0.15124	66.6111	-0.26955
86.607	-0.01713	86.608	-0.15128	66.8111	-0.26956
86.807	-0.01737	86.808	-0.15125	67.0111	-0.26955
87.007	-0.01747	87.008	-0.15129	67.2111	-0.26953
87.207	-0.01758	87.208	-0.1513	67.4111	-0.26951
87.407	-0.01767	87.408	-0.15134	67.6111	-0.26949
87.607	-0.0178	87.608	-0.15133	67.8111	-0.26947
87.807	-0.01792	87.808	-0.1514	68.0111	-0.26945
88.007	-0.018	88.008	-0.15144	68.2111	-0.26946
88.207	-0.01813	88.208	-0.15144	68.4111	-0.26948
88.407	-0.01823	88.408	-0.15149	68.6111	-0.26949
88.607	-0.01835	88.608	-0.15153	68.8111	-0.2695
88.807	-0.01851	88.808	-0.15157	69.0111	-0.26953
89.007	-0.01855	89.008	-0.15164	69.2111	-0.26952
89.207	-0.01864	89.208	-0.15167	69.4111	-0.26953
89.407	-0.01875	89.408	-0.15168	69.6111	-0.26952
89.607	-0.01889	89.608	-0.15168	69.8111	-0.2695
89.807	-0.01901	89.808	-0.1517	70.0111	-0.26952
90.007	-0.0191	90.008	-0.15173	70.2111	-0.26955
90.207	-0.01923	90.208	-0.15172	70.4111	-0.26957
90.407	-0.01931	90.408	-0.15176	70.6111	-0.26958
90.607	-0.01939	90.608	-0.15178	70.8111	-0.2696
90.807	-0.0195	90.808	-0.15178	71.0111	-0.26962
91.007	-0.01961	91.008	-0.15184	71.2111	-0.26964
91.207	-0.01968	91.208	-0.15185	71.4111	-0.26968
91.407	-0.01979	91.408	-0.15193	71.6111	-0.26971
91.607	-0.01986	91.608	-0.15196	71.8111	-0.26975
91.807	-0.01991	91.808	-0.15198	72.0111	-0.26977
92.007	-0.01992	92.008	-0.15199	72.2111	-0.26977
92.207	-0.01991	92.208	-0.1521	72.4111	-0.26977
92.407	-0.01994	92.408	-0.15211	72.6111	-0.26975
92.607	-0.01997	92.608	-0.15216	72.8111	-0.26973
92.807	-0.01996	92.808	-0.15219	73.0111	-0.26973
93.007	-0.01992	93.008	-0.15224	73.2111	-0.26972
93.207	-0.01989	93.208	-0.15231	73.4111	-0.26974
93.407	-0.01988	93.408	-0.15236	73.6111	-0.26975
93.607	-0.01983	93.608	-0.15239	73.8111	-0.26975
93.807	-0.0198	93.808	-0.15245	74.0111	-0.26978
94.007	-0.01975	94.008	-0.1525	74.2111	-0.26979
94.207	-0.01969	94.208	-0.15253	74.4111	-0.26979
94.407	-0.01966	94.408	-0.15262	74.6111	-0.26981
94.607	-0.0196	94.608	-0.15265	74.8111	-0.26984
94.807	-0.01953	94.808	-0.15268	75.0111	-0.26986
95.007	-0.01949	95.008	-0.15269	75.2111	-0.2699
95.207	-0.01948	95.208	-0.15273	75.4111	-0.26993
95.407	-0.01939	95.408	-0.15281	75.6111	-0.26996
95.607	-0.01937	95.608	-0.15286	75.8111	-0.26999
95.807	-0.01935	95.808	-0.15286	76.0111	-0.26999
96.007	-0.01939	96.008	-0.15295	76.2111	-0.26999
96.207	-0.0194	96.208	-0.15303	76.4111	-0.26999
96.407	-0.01937	96.408	-0.15305	76.6111	-0.26999
96.607	-0.01936	96.608	-0.15312	76.8111	-0.27001
96.807	-0.01936	96.808	-0.15324	77.0111	-0.27003
97.007	-0.01942	97.008	-0.15327	77.2111	-0.27006
97.207	-0.01942	97.208	-0.15329	77.4111	-0.27008
97.407	-0.01935	97.408	-0.15339	77.6111	-0.27011
97.607	-0.01935	97.608	-0.1534	77.8111	-0.27014
97.807	-0.01925	97.808	-0.15342	78.0111	-0.27016
98.007	-0.0192	98.008	-0.15351	78.2111	-0.27018
98.207	-0.01918	98.208	-0.15356	78.4111	-0.27019
98.407	-0.01913	98.408	-0.15358	78.6111	-0.27019
98.607	-0.01912	98.608	-0.15367	78.8111	-0.27019
98.807	-0.01904	98.808	-0.15372	79.0111	-0.27019
99.007	-0.01894	99.008	-0.15377	79.2111	-0.27018
99.207	-0.01894	99.208	-0.15378	79.4111	-0.27019
99.407	-0.01899	99.408	-0.15379	79.6111	-0.27023
99.607	-0.01904	99.608	-0.15384	79.8111	-0.27024
99.807	-0.01906	99.808	-0.15388	80.0111	-0.27026
100.007	-0.01907	100.008	-0.15393	80.2111	-0.27026
100.207	-0.01908	100.208	-0.15401	80.4111	-0.27023
100.407	-0.0191	100.408	-0.15403	80.6111	-0.27022
100.607	-0.01916	100.608	-0.15405	80.8111	-0.27021
100.807	-0.01916	100.808	-0.15413	81.0111	-0.27023
101.007	-0.0191	101.008	-0.15425	81.2111	-0.27028
101.207	-0.01912	101.208	-0.15428	81.4111	-0.27033
101.407	-0.01918	101.408	-0.15431	81.6111	-0.27038
101.607	-0.01921	101.608	-0.15432	81.8111	-0.27044
101.807	-0.01918	101.808	-0.15437	82.0111	-0.27048
102.007	-0.01921	102.008	-0.1544	82.2111	-0.27055
102.207	-0.01921	102.208	-0.15443	82.4111	-0.27062
102.407	-0.01922	102.408	-0.15449	82.6111	-0.27064
102.607	-0.01921	102.608	-0.15451	82.8111	-0.27067
102.807	-0.01924	102.808	-0.15453	83.0111	-0.27066
103.007	-0.01929	103.008	-0.15455	83.2111	-0.27062
103.207	-0.01923	103.208	-0.15458	83.4111	-0.27058
103.407	-0.01924	103.408	-0.15463	83.6111	-0.27053
103.607	-0.01928	103.608	-0.15471	83.8111	-0.27049
103.807	-0.01929	103.808	-0.15477	84.0111	-0.27047
104.007	-0.01928	104.008	-0.1548	84.2111	-0.27045
104.207	-0.01936	104.208	-0.15487	84.4111	-0.27047
104.407	-0.01946	104.408	-0.15493	84.6111	-0.27047
104.607	-0.01953	104.608	-0.15502	84.8111	-0.27048
104.807	-0.01954	104.808	-0.15507	85.0111	-0.27051
105.007	-0.01956	105.008	-0.15512	85.2111	-0.27053
105.207	-0.0196	105.208	-0.15514	85.4111	-0.27058
105.407	-0.01966	105.408	-0.15523	85.6111	-0.27061
105.607	-0.01975	105.608	-0.15529	85.8111	-0.27064
105.807	-0.0198	105.808	-0.15536	86.0111	-0.27064
106.007	-0.01982	106.008	-0.15537	86.2111	-0.27064
106.207	-0.01982	106.208	-0.15542	86.4111	-0.27063
106.407	-0.0198	106.408	-0.15545	86.6111	-0.27063
106.607	-0.01983	106.608	-0.15547	86.8111	-0.27065
106.807	-0.01989	106.808	-0.15553	87.0111	-0.27068
107.007	-0.01993	107.008	-0.15557	87.2111	-0.27072
107.207	-0.01998	107.208	-0.15561	87.4111	-0.27076
107.407	-0.02001	107.408	-0.15564	87.6111	-0.27082
107.607	-0.02	107.608	-0.15566	87.8111	-0.27087
107.807	-0.02005	107.808	-0.1558	88.0111	-0.27091
108.007	-0.02009	108.008	-0.15584	88.2111	-0.27095
108.207	-0.02011	108.208	-0.15584	88.4111	-0.27099
108.407	-0.02015	108.408	-0.15588	88.6111	-0.27101
108.607	-0.02028	108.608	-0.15595	88.8111	-0.27104
108.807	-0.02031	108.808	-0.15594	89.0111	-0.27107
109.007	-0.02031	109.008	-0.15603	89.2111	-0.27108
109.207	-0.02034	109.208	-0.1561	89.4111	-0.27109
109.407	-0.0204	109.408	-0.15618	89.6111	-0.27108
109.607	-0.02039	109.608	-0.15618	89.8111	-0.27107
109.807	-0.02047	109.808	-0.15617	90.0111	-0.27104
110.007	-0.02051	110.008	-0.15623	90.2111	-0.27102
110.207	-0.02057	110.208	-0.15626	90.4111	-0.27102
110.407	-0.02063	110.408	-0.15628	90.6111	-0.27103
110.607	-0.02064	110.608	-0.15639	90.8111	-0.27107
110.807	-0.02071	110.808	-0.15638	91.0111	-0.27112
111.007	-0.0208	111.008	-0.15642	91.2111	-0.27116
111.207	-0.02088	111.208	-0.15643	91.4111	-0.27122
111.407	-0.02095	111.408	-0.15645	91.6111	-0.27126
111.607	-0.021	111.608	-0.15647	91.8111	-0.2713
111.807	-0.02101	111.808	-0.15652	92.0111	-0.27131
112.007	-0.02104	112.008	-0.15656	92.2111	-0.27131
112.207	-0.02106	112.208	-0.15657	92.4111	-0.27131
112.407	-0.02109	112.408	-0.15664	92.6111	-0.27131
112.607	-0.02114	112.608	-0.15671	92.8111	-0.27131
112.807	-0.02118	112.808	-0.15675	93.0111	-0.27133
113.007	-0.02123	113.008	-0.15678	93.2111	-0.27135
113.207	-0.02125	113.208	-0.1568	93.4111	-0.27138
113.407	-0.02129	113.408	-0.15684	93.6111	-0.2714
113.607	-0.02135	113.608	-0.15689	93.8111	-0.27141
113.807	-0.02139	113.808	-0.15695	94.0111	-0.27144
114.007	-0.02143	114.008	-0.157	94.2111	-0.27148
114.207	-0.02136	114.208	-0.15704	94.4111	-0.27153
114.407	-0.02141	114.408	-0.15705	94.6111	-0.27158
114.607	-0.02144	114.608	-0.15719	94.8111	-0.27162
114.807	-0.02144	114.808	-0.15732	95.0111	-0.27165
115.007	-0.0215	115.008	-0.15734	95.2111	-0.27167
115.207	-0.02156	115.208	-0.1574	95.4111	-0.27169
115.407	-0.02157	115.408	-0.15744	95.6111	-0.27172
115.607	-0.02159	115.608	-0.15749	95.8111	-0.27177
115.807	-0.02165	115.808	-0.15752	96.0111	-0.27182
116.007	-0.02169	116.008	-0.15753	96.2111	-0.27186
116.207	-0.02173	116.208	-0.15756	96.4111	-0.2719
116.407	-0.02175	116.408	-0.1576	96.6111	-0.27193
116.607	-0.02182	116.608	-0.15765	96.8111	-0.27194
116.807	-0.02185	116.808	-0.15772	97.0111	-0.27197
117.007	-0.02186	117.008	-0.15778	97.2111	-0.27199
117.207	-0.02191	117.208	-0.15787	97.4111	-0.27202
117.407	-0.02197	117.408	-0.1579	97.6111	-0.27206
117.607	-0.02198	117.608	-0.15793	97.8111	-0.27208
117.807	-0.02203	117.808	-0.15796	98.0111	-0.27211
118.007	-0.02205	118.008	-0.15798	98.2111	-0.27212
118.207	-0.02205	118.208	-0.15798	98.4111	-0.27213
118.407	-0.02211	118.408	-0.1579	98.6111	-0.27215
118.607	-0.02211	118.608	-0.15796	98.8111	-0.27216
118.807	-0.0221	118.808	-0.15799	99.0111	-0.27219
119.007	-0.02213	119.008	-0.158	99.2111	-0.27223
119.207	-0.02219	119.208	-0.15806	99.4111	-0.27225
119.407	-0.02222	119.408	-0.15812	99.6111	-0.27228
119.607	-0.02227	119.608	-0.15819	99.8111	-0.27232
119.807	-0.02229	119.808	-0.15825	100.011	-0.27236
120.007	-0.02233	120.008	-0.15832	100.211	-0.27241
120.207	-0.02244	120.208	-0.15839	100.411	-0.27246
120.407	-0.02241	120.408	-0.15842	100.611	-0.27251
120.607	-0.02238	120.608	-0.15854	100.811	-0.27255
120.807	-0.02239	120.808	-0.15856	101.011	-0.27258
121.007	-0.02244	121.008	-0.15867	101.211	-0.27262
121.207	-0.02247	121.208	-0.1587	101.411	-0.27265
121.407	-0.02252	121.408	-0.15875	101.611	-0.27267
121.607	-0.02255	121.608	-0.15881	101.811	-0.2727
121.807	-0.02257	121.808	-0.15882	102.011	-0.27275
122.007	-0.02261	122.008	-0.15886	102.211	-0.2728
122.207	-0.02266	122.208	-0.15886	102.411	-0.27289
122.407	-0.02267	122.408	-0.15889	102.611	-0.27299
122.607	-0.02272	122.608	-0.15892	102.811	-0.27311
122.807	-0.02277	122.808	-0.15894	103.011	-0.27321
123.007	-0.02289	123.008	-0.15901	103.211	-0.27331
123.207	-0.02291	123.208	-0.15906	103.411	-0.27339
123.407	-0.02295	123.408	-0.15922	103.611	-0.27345
123.607	-0.02286	123.608	-0.15925	103.811	-0.27351
123.807	-0.02285	123.808	-0.1594	104.011	-0.27357
124.007	-0.02281	124.008	-0.15947	104.211	-0.27364
124.207	-0.02285	124.208	-0.15947	104.411	-0.27375
124.407	-0.02295	124.408	-0.15948	104.611	-0.27384
124.607	-0.02297	124.608	-0.15951	104.811	-0.27394
124.807	-0.02302	124.808	-0.15953	105.011	-0.27404
125.007	-0.02304	125.008	-0.15951	105.211	-0.27413
125.207	-0.02312	125.208	-0.15954	105.411	-0.27421
125.407	-0.02312	125.408	-0.15954	105.611	-0.27431
125.607	-0.02309	125.608	-0.15959	105.811	-0.27438
125.807	-0.02311	125.808	-0.15967	106.011	-0.27448
126.007	-0.02312	126.008	-0.15979	106.211	-0.27455
126.207	-0.02312	126.208	-0.15984	106.411	-0.27463
126.407	-0.0231	126.408	-0.15991	106.611	-0.2747
126.607	-0.02313	126.608	-0.15994	106.811	-0.27477
126.807	-0.02313	126.808	-0.16001	107.011	-0.27484
127.007	-0.02318	127.008	-0.16002	107.211	-0.2749
127.207	-0.02318	127.208	-0.16004	107.411	-0.27496
127.407	-0.02324	127.408	-0.16007	107.611	-0.27501
127.607	-0.02324	127.608	-0.16009	107.811	-0.27507
127.807	-0.02327	127.808	-0.16012	108.011	-0.27513
128.007	-0.02333	128.008	-0.16018	108.211	-0.27519
128.207	-0.0234	128.208	-0.16022	108.411	-0.27523
128.407	-0.02344	128.408	-0.16027	108.611	-0.27526
128.607	-0.02343	128.608	-0.1603	108.811	-0.27528
128.807	-0.0235	128.808	-0.1603	109.011	-0.27527
129.007	-0.02356	129.008	-0.16031	109.211	-0.27529
129.207	-0.02363	129.208	-0.16033	109.411	-0.27531
129.407	-0.02368	129.408	-0.16039	109.611	-0.27533
129.607	-0.02372	129.608	-0.16046	109.811	-0.27536
129.807	-0.02379	129.808	-0.16052	110.011	-0.27541
130.007	-0.02379	130.008	-0.16059	110.211	-0.27543
130.207	-0.02383	130.208	-0.16067	110.411	-0.27548
130.407	-0.02386	130.408	-0.16072	110.611	-0.27553
130.607	-0.0239	130.608	-0.16081	110.811	-0.27557
130.807	-0.0239	130.808	-0.16082	111.011	-0.27562
131.007	-0.02391	131.008	-0.16085	111.211	-0.27567
131.207	-0.02395	131.208	-0.16088	111.411	-0.27573
131.407	-0.02397	131.408	-0.16095	111.611	-0.27578
131.607	-0.02391	131.608	-0.16097	111.811	-0.27585
131.807	-0.02388	131.808	-0.16098	112.011	-0.27591
132.007	-0.0239	132.008	-0.16103	112.211	-0.27596
132.207	-0.02386	132.208	-0.16108	112.411	-0.27603
132.407	-0.02382	132.408	-0.16108	112.611	-0.27609
132.607	-0.02384	132.608	-0.16112	112.811	-0.27614
132.807	-0.0239	132.808	-0.16114	113.011	-0.27619
133.007	-0.02396	133.008	-0.16127	113.211	-0.27621
133.207	-0.02399	133.208	-0.16136	113.411	-0.27622
133.407	-0.024	133.408	-0.16138	113.611	-0.27621
133.607	-0.02403	133.608	-0.16142	113.811	-0.27616
133.807	-0.02404	133.808	-0.1615	114.011	-0.27614
134.007	-0.02406	134.008	-0.16152	114.211	-0.27611
134.207	-0.02407	134.208	-0.16156	114.411	-0.27608
134.407	-0.02402	134.408	-0.16162	114.611	-0.27607
134.607	-0.02409	134.608	-0.16167	114.811	-0.27605
134.807	-0.02412	134.808	-0.1617	115.011	-0.27605
135.007	-0.02419	135.008	-0.16171	115.211	-0.27604
135.207	-0.02418	135.208	-0.16179	115.411	-0.27602
135.407	-0.0242	135.408	-0.16182	115.611	-0.27602
135.607	-0.02424	135.608	-0.16184	115.811	-0.27602
135.807	-0.02427	135.808	-0.16187	116.011	-0.27604
136.007	-0.02431	136.008	-0.16193	116.211	-0.27606
136.207	-0.02432	136.208	-0.162	116.411	-0.27607
136.407	-0.02433	136.408	-0.162	116.611	-0.27608
136.607	-0.02437	136.608	-0.16202	116.811	-0.27607
136.807	-0.02447	136.808	-0.16203	117.011	-0.27607
137.007	-0.02449	137.008	-0.16208	117.211	-0.27606
137.207	-0.02444	137.208	-0.16208	117.411	-0.27605
137.407	-0.02448	137.408	-0.16209	117.611	-0.27604
137.607	-0.02454	137.608	-0.16211	117.811	-0.27603
137.807	-0.02461	137.808	-0.16211	118.011	-0.27604
138.007	-0.02462	138.008	-0.16217	118.211	-0.27606
138.207	-0.02473	138.208	-0.1622	118.411	-0.27609
138.407	-0.02476	138.408	-0.16225	118.611	-0.27609
138.607	-0.02483	138.608	-0.16229	118.811	-0.27611
138.807	-0.02481	138.808	-0.16232	119.011	-0.27614
139.007	-0.02484	139.008	-0.16239	119.211	-0.27618
139.207	-0.02491	139.208	-0.16243	119.411	-0.27624
139.407	-0.02499	139.408	-0.16249	119.611	-0.2763
139.607	-0.02504	139.608	-0.16259	119.811	-0.27635
139.807	-0.02509	139.808	-0.16263	120.011	-0.27641
140.007	-0.02507	140.008	-0.1627	120.211	-0.27643
140.207	-0.0251	140.208	-0.16272	120.411	-0.27644
140.407	-0.02513	140.408	-0.16279	120.611	-0.27647
140.607	-0.02511	140.608	-0.16283	120.811	-0.27647
140.807	-0.02512	140.808	-0.16294	121.011	-0.27646
141.007	-0.02513	141.008	-0.16301	121.211	-0.27647
141.207	-0.02511	141.208	-0.16304	121.411	-0.27646
141.407	-0.0251	141.408	-0.16308	121.611	-0.27641
141.607	-0.02506	141.608	-0.16315	121.811	-0.27638
141.807	-0.0251	141.808	-0.16322	122.011	-0.27636
142.007	-0.02508	142.008	-0.16329	122.211	-0.27635
142.207	-0.02506	142.208	-0.16329	122.411	-0.27635
142.407	-0.02504	142.408	-0.16331	122.611	-0.27636
142.607	-0.02504	142.608	-0.16333	122.811	-0.27636
142.807	-0.02507	142.808	-0.16335	123.011	-0.27636
143.007	-0.0251	143.008	-0.16338	123.211	-0.27638
143.207	-0.0251	143.208	-0.16342	123.411	-0.2764
143.407	-0.02507	143.408	-0.16347	123.611	-0.27642
143.607	-0.02515	143.608	-0.16353	123.811	-0.27644
143.807	-0.02522	143.808	-0.16359	124.011	-0.27645
144.007	-0.02522	144.008	-0.1636	124.211	-0.27646
144.207	-0.02529	144.208	-0.16364	124.411	-0.27646
144.407	-0.02538	144.408	-0.16367	124.611	-0.27646
144.607	-0.02539	144.608	-0.16376	124.811	-0.27645
144.807	-0.02544	144.808	-0.16381	125.011	-0.27643
145.007	-0.02551	145.008	-0.16382	125.211	-0.27642
145.207	-0.02553	145.208	-0.1639	125.411	-0.27641
145.407	-0.0256	145.408	-0.16397	125.611	-0.27643
145.607	-0.02562	145.608	-0.16399	125.811	-0.27646
145.807	-0.02566	145.808	-0.1641	126.011	-0.27648
146.007	-0.0257	146.008	-0.16411	126.211	-0.27652
146.207	-0.02576	146.208	-0.16414	126.411	-0.27656
146.407	-0.02582	146.408	-0.16419	126.611	-0.27658
146.607	-0.02595	146.608	-0.16424	126.811	-0.2766
146.807	-0.02602	146.808	-0.16426	127.011	-0.27663
147.007	-0.02604	147.008	-0.16429	127.211	-0.27664
147.207	-0.02605	147.208	-0.16433	127.411	-0.27665
147.407	-0.02605	147.408	-0.16437	127.611	-0.27665
147.607	-0.02602	147.608	-0.16441	127.811	-0.27663
147.807	-0.02602	147.808	-0.16441	128.011	-0.27662
148.007	-0.02601	148.008	-0.16448	128.211	-0.27661
148.207	-0.02596	148.208	-0.16451	128.411	-0.2766
148.407	-0.02597	148.408	-0.16458	128.611	-0.2766
148.607	-0.02599	148.608	-0.16463	128.811	-0.27661
148.807	-0.026	148.808	-0.16465	129.011	-0.27662
149.007	-0.02602	149.008	-0.16466	129.211	-0.27663
149.207	-0.02602	149.208	-0.16472	129.411	-0.27662
149.407	-0.02604	149.408	-0.16481	129.611	-0.27661
149.607	-0.02604	149.608	-0.16489	129.811	-0.2766
149.807	-0.02605	149.808	-0.16488	130.011	-0.27661
150.007	-0.0261	150.008	-0.16488	130.211	-0.27663
150.207	-0.02615	150.208	-0.16498	130.411	-0.27665
150.407	-0.02617	150.408	-0.16499	130.611	-0.27665
150.607	-0.02622	150.608	-0.16505	130.811	-0.27664
150.807	-0.02625	150.808	-0.16508	131.011	-0.27665
151.007	-0.02631	151.008	-0.16514	131.211	-0.27663
151.207	-0.02635	151.208	-0.16515	131.411	-0.27663
151.407	-0.02642	151.408	-0.1652	131.611	-0.27664
151.607	-0.02641	151.608	-0.16525	131.811	-0.27663
151.807	-0.02643	151.808	-0.16531	132.011	-0.27663
152.007	-0.02637	152.008	-0.16538	132.211	-0.27663
152.207	-0.02637	152.208	-0.16545	132.411	-0.27662
152.407	-0.02646	152.408	-0.16551	132.611	-0.27663
152.607	-0.02645	152.608	-0.16557	132.811	-0.27662
152.807	-0.02649	152.808	-0.16557	133.011	-0.27663
153.007	-0.02649	153.008	-0.16561	133.211	-0.27665
153.207	-0.02652	153.208	-0.16566	133.411	-0.27667
153.407	-0.02652	153.408	-0.16571	133.611	-0.2767
153.607	-0.02651	153.608	-0.16573	133.811	-0.27674
153.807	-0.02654	153.808	-0.16574	134.011	-0.27677
154.007	-0.02658	154.008	-0.16584	134.211	-0.2768
154.207	-0.02666	154.208	-0.16589	134.411	-0.27681
154.407	-0.02665	154.408	-0.16591	134.611	-0.27681
154.607	-0.02668	154.608	-0.16593	134.811	-0.2768
154.807	-0.02668	154.808	-0.16598	135.011	-0.27677
155.007	-0.02674	155.008	-0.16605	135.211	-0.27676
155.207	-0.02679	155.208	-0.166	135.411	-0.27674
155.407	-0.02676	155.408	-0.16604	135.611	-0.2767
155.607	-0.02677	155.608	-0.16609	135.811	-0.27669
155.807	-0.02679	155.808	-0.16615	136.011	-0.27667
156.007	-0.02682	156.008	-0.1662	136.211	-0.27667
156.207	-0.02682	156.208	-0.16625	136.411	-0.27667
156.407	-0.02683	156.408	-0.16622	136.611	-0.27667
156.607	-0.02687	156.608	-0.16627	136.811	-0.27669
156.807	-0.0269	156.808	-0.1663	137.011	-0.27672
157.007	-0.02691	157.008	-0.16635	137.211	-0.27674
157.207	-0.02696	157.208	-0.1664	137.411	-0.27674
157.407	-0.02698	157.408	-0.16651	137.611	-0.27673
157.607	-0.02702	157.608	-0.16652	137.811	-0.27672
157.807	-0.02707	157.808	-0.16658	138.011	-0.27672
158.007	-0.0271	158.008	-0.1666	138.211	-0.27673
158.207	-0.02718	158.208	-0.1667	138.411	-0.27677
158.407	-0.0272	158.408	-0.1667	138.611	-0.2768
158.607	-0.02718	158.608	-0.16677	138.811	-0.27685
158.807	-0.02721	158.808	-0.16678	139.011	-0.27689
159.007	-0.02728	159.008	-0.16687	139.211	-0.27691
159.207	-0.02729	159.208	-0.16692	139.411	-0.27694
159.407	-0.02735	159.408	-0.16695	139.611	-0.27694
159.607	-0.02741	159.608	-0.16699	139.811	-0.27693
159.807	-0.02735	159.808	-0.16706	140.011	-0.27692
160.007	-0.02743	160.008	-0.16709	140.211	-0.27689
160.207	-0.0275	160.208	-0.16711	140.411	-0.27687
160.407	-0.02747	160.408	-0.16712	140.611	-0.27686
160.607	-0.0275	160.608	-0.16715	140.811	-0.27685
160.807	-0.02749	160.808	-0.16713	141.011	-0.27685
161.007	-0.02751	161.008	-0.1671	141.211	-0.27687
161.207	-0.02749	161.208	-0.16708	141.411	-0.27689
161.407	-0.02749	161.408	-0.1671	141.611	-0.27691
161.607	-0.02747	161.608	-0.16719	141.811	-0.27692
161.807	-0.02748	161.808	-0.16723	142.011	-0.27691
162.007	-0.02754	162.008	-0.16725	142.211	-0.27689
162.207	-0.02757	162.208	-0.16731	142.411	-0.27687
162.407	-0.0276	162.408	-0.1673	142.611	-0.27686
162.607	-0.02763	162.608	-0.1674	142.811	-0.27688
162.807	-0.02765	162.808	-0.16741	143.011	-0.2769
163.007	-0.02764	163.008	-0.16749	143.211	-0.27692
163.207	-0.02768	163.208	-0.16753	143.411	-0.27695
163.407	-0.02773	163.408	-0.16755	143.611	-0.27696
163.607	-0.02777	163.608	-0.16759	143.811	-0.27697
163.807	-0.0278	163.808	-0.16766	144.011	-0.27696
164.007	-0.02781	164.008	-0.16774	144.211	-0.27692
164.207	-0.02788	164.208	-0.16777	144.411	-0.2769
164.407	-0.02793	164.408	-0.16779	144.611	-0.27687
164.607	-0.02798	164.608	-0.16788	144.811	-0.27684
164.807	-0.02799	164.808	-0.16783	145.011	-0.2768
165.007	-0.02801	165.008	-0.16784	145.211	-0.27676
165.207	-0.02792	165.208	-0.16781	145.411	-0.27675
165.407	-0.02791	165.408	-0.16784	145.611	-0.27675
165.607	-0.02791	165.608	-0.16792	145.811	-0.27679
165.807	-0.02796	165.808	-0.16799	146.011	-0.27682
166.007	-0.02795	166.008	-0.16804	146.211	-0.27684
166.207	-0.02793	166.208	-0.16807	146.411	-0.27687
166.407	-0.02799	166.408	-0.16807	146.611	-0.27688
166.607	-0.02804	166.608	-0.16808	146.811	-0.2769
166.807	-0.02807	166.808	-0.16805	147.011	-0.2769
167.007	-0.02811	167.008	-0.16809	147.211	-0.27689
167.207	-0.0281	167.208	-0.16816	147.411	-0.27688
167.407	-0.02812	167.408	-0.1682	147.611	-0.27685
167.607	-0.02818	167.608	-0.1682	147.811	-0.27684
167.807	-0.02823	167.808	-0.16823	148.011	-0.27685
168.007	-0.02827	168.008	-0.16834	148.211	-0.27687
168.207	-0.02832	168.208	-0.16837	148.411	-0.27691
168.407	-0.02834	168.408	-0.16835	148.611	-0.27695
168.607	-0.02829	168.608	-0.16843	148.811	-0.27697
168.807	-0.02826	168.808	-0.16845	149.011	-0.277
169.007	-0.02829	169.008	-0.16851	149.211	-0.27701
169.207	-0.02827	169.208	-0.16857	149.411	-0.277
169.407	-0.0283	169.408	-0.16859	149.611	-0.27699
169.607	-0.02828	169.608	-0.16861	149.811	-0.27699
169.807	-0.02826	169.808	-0.16868	150.011	-0.27698
170.007	-0.02833	170.008	-0.16873	150.211	-0.27697
170.207	-0.02833	170.208	-0.16881	150.411	-0.27694
170.407	-0.02834	170.408	-0.16886	150.611	-0.27691
170.607	-0.02837	170.608	-0.16887	150.811	-0.27687
170.807	-0.02839	170.808	-0.1689	151.011	-0.27684
171.007	-0.02836	171.008	-0.16893	151.211	-0.2768
171.207	-0.0284	171.208	-0.16898	151.411	-0.2768
171.407	-0.02843	171.408	-0.16903	151.611	-0.2768
171.607	-0.02843	171.608	-0.16897	151.811	-0.27681
171.807	-0.0285	171.808	-0.16905	152.011	-0.27685
172.007	-0.02855	172.008	-0.16904	152.211	-0.27687
172.207	-0.02843	172.208	-0.16902	152.411	-0.27689
172.407	-0.02843	172.408	-0.16906	152.611	-0.27692
172.607	-0.02846	172.608	-0.16912	152.811	-0.27695
172.807	-0.02844	172.808	-0.16918	153.011	-0.27697
173.007	-0.02843	173.008	-0.16921	153.211	-0.27698
173.207	-0.02841	173.208	-0.16924	153.411	-0.27699
173.407	-0.02841	173.408	-0.16922	153.611	-0.27697
173.607	-0.02837	173.608	-0.1693	153.811	-0.27698
173.807	-0.02838	173.808	-0.16938	154.011	-0.27698
174.007	-0.02846	174.008	-0.16941	154.211	-0.27697
174.207	-0.02846	174.208	-0.16945	154.411	-0.27697
174.407	-0.02841	174.408	-0.16952	154.611	-0.27696
174.607	-0.02843	174.608	-0.16954	154.811	-0.27695
174.807	-0.02846	174.808	-0.16954	155.011	-0.27694
175.007	-0.02852	175.008	-0.16952	155.211	-0.27692
175.207	-0.02849	175.208	-0.16957	155.411	-0.27692
175.407	-0.0286	175.408	-0.1696	155.611	-0.27694
175.607	-0.02862	175.608	-0.16962	155.811	-0.27695
175.807	-0.02865	175.808	-0.16964	156.011	-0.27699
176.007	-0.02867	176.008	-0.1697	156.211	-0.27702
176.207	-0.02868	176.208	-0.16972	156.411	-0.27704
176.407	-0.02871	176.408	-0.16973	156.611	-0.27706
176.607	-0.02873	176.608	-0.16977	156.811	-0.27706
176.807	-0.02866	176.808	-0.16981	157.011	-0.27706
177.007	-0.02865	177.008	-0.16987	157.211	-0.27706
177.207	-0.02865	177.208	-0.16987	157.411	-0.27706
177.407	-0.02867	177.408	-0.16991	157.611	-0.27706
177.607	-0.02874	177.608	-0.16997	157.811	-0.27705
177.807	-0.02874	177.808	-0.17	158.011	-0.27704
178.007	-0.02873	178.008	-0.17004	158.211	-0.27703
178.207	-0.02873	178.208	-0.17009	158.411	-0.27702
178.407	-0.02871	178.408	-0.17016	158.611	-0.27702
178.607	-0.02873	178.608	-0.17018	158.811	-0.27702
178.807	-0.02872	178.808	-0.17024	159.011	-0.27704
179.007	-0.02873	179.008	-0.17031	159.211	-0.27706
179.207	-0.02873	179.208	-0.17034	159.411	-0.27707
179.407	-0.02872	179.408	-0.17042	159.611	-0.27708
179.607	-0.02866	179.608	-0.17044	159.811	-0.27706
179.807	-0.02855	179.808	-0.17041	160.011	-0.27704
180.007	-0.02851	180.008	-0.1705	160.211	-0.27704
180.207	-0.02847	180.208	-0.17051	160.411	-0.27704
180.407	-0.0284	180.408	-0.17052	160.611	-0.27706
180.607	-0.02843	180.608	-0.17058	160.811	-0.27709
180.807	-0.02842	180.808	-0.17059	161.011	-0.27709
181.007	-0.02839	181.008	-0.17061	161.211	-0.27708
181.207	-0.02837	181.208	-0.17062	161.411	-0.27703
181.407	-0.02839	181.408	-0.17065	161.611	-0.27699
181.607	-0.02844	181.608	-0.17072	161.811	-0.27692
181.807	-0.02846	181.808	-0.17074	162.011	-0.27685
182.007	-0.02846	182.008	-0.17077	162.211	-0.27675
182.207	-0.02845	182.208	-0.17084	162.411	-0.27667
182.407	-0.02837	182.408	-0.17087	162.611	-0.2766
182.607	-0.02838	182.608	-0.1709	162.811	-0.27653
182.807	-0.02838	182.808	-0.17093	163.011	-0.27648
183.007	-0.0284	183.008	-0.17099	163.211	-0.27641
183.207	-0.02834	183.208	-0.17103	163.411	-0.2764
183.407	-0.02835	183.408	-0.17113	163.611	-0.27635
183.607	-0.02828	183.608	-0.17114	163.811	-0.27631
183.807	-0.02826	183.808	-0.1712	164.011	-0.27626
184.007	-0.02821	184.008	-0.17118	164.211	-0.27621
184.207	-0.0281	184.208	-0.17119	164.411	-0.27616
184.407	-0.02807	184.408	-0.17125	164.611	-0.27612
184.607	-0.02802	184.608	-0.17127	164.811	-0.27609
184.807	-0.02802	184.808	-0.17128	165.011	-0.27607
185.007	-0.02793	185.008	-0.17127	165.211	-0.27604
185.207	-0.0279	185.208	-0.17131	165.411	-0.27602
185.407	-0.02788	185.408	-0.1713	165.611	-0.27597
185.607	-0.02775	185.608	-0.17133	165.811	-0.27591
185.807	-0.02765	185.808	-0.17133	166.011	-0.2758
186.007	-0.02749	186.008	-0.17133	166.211	-0.27568
186.207	-0.02748	186.208	-0.17134	166.411	-0.27556
186.407	-0.02743	186.408	-0.17139	166.611	-0.27545
186.607	-0.02735	186.608	-0.17143	166.811	-0.27532
186.807	-0.02732	186.808	-0.17151	167.011	-0.27521
187.007	-0.02723	187.008	-0.17156	167.211	-0.27514
187.207	-0.02715	187.208	-0.17162	167.411	-0.27512
187.407	-0.02704	187.408	-0.17171	167.611	-0.27511
187.607	-0.02686	187.608	-0.1718	167.811	-0.27511
187.807	-0.02676	187.808	-0.17182	168.011	-0.27512
188.007	-0.0267	188.008	-0.17194	168.211	-0.27514
188.207	-0.02654	188.208	-0.17208	168.411	-0.27519
188.407	-0.02633	188.408	-0.1721	168.611	-0.27525
188.607	-0.02622	188.608	-0.17217	168.811	-0.27534
188.807	-0.02593	188.808	-0.17216	169.011	-0.27543
189.007	-0.02564	189.008	-0.1722	169.211	-0.27551
189.207	-0.02532	189.208	-0.17225	169.411	-0.27559
189.407	-0.02507	189.408	-0.1723	169.611	-0.27565
189.607	-0.02469	189.608	-0.17227	169.811	-0.27574
189.807	-0.02424	189.808	-0.17231	170.011	-0.27587
190.007	-0.0239	190.008	-0.17232	170.211	-0.276
190.207	-0.02334	190.208	-0.17233	170.411	-0.27618
190.407	-0.02284	190.408	-0.17233	170.611	-0.27639
190.607	-0.02224	190.608	-0.17231	170.811	-0.27662
190.807	-0.02153	190.808	-0.1723	171.011	-0.27687
191.007	-0.02078	191.008	-0.17235	171.211	-0.27712
191.207	-0.01984	191.208	-0.17235	171.411	-0.27741
191.407	-0.01883	191.408	-0.17237	171.611	-0.27772
191.607	-0.01774	191.608	-0.17238	171.811	-0.27802
191.807	-0.01639	191.808	-0.1724	172.011	-0.27834
192.007	-0.01492	192.008	-0.17242	172.211	-0.27862
192.207	-0.01317	192.208	-0.17243	172.411	-0.27889
192.407	-0.01131	192.408	-0.17244	172.611	-0.27914
192.607	-0.00933	192.608	-0.17252	172.811	-0.27936
192.807	-0.00704	192.808	-0.17252	173.011	-0.27955
193.007	-0.00475	193.008	-0.17256	173.211	-0.27968
193.207	-0.00224	193.208	-0.17262	173.411	-0.2798
193.407	0.000365	193.408	-0.17267	173.611	-0.27989
193.607	0.00295	193.608	-0.17278	173.811	-0.27999
193.807	0.0056	193.808	-0.17286	174.011	-0.28007
194.007	0.00831	194.008	-0.17295	174.211	-0.28016
194.207	0.01096	194.208	-0.17297	174.411	-0.28024
194.407	0.01349	194.408	-0.17302	174.611	-0.28032
194.607	0.01583	194.608	-0.17307	174.811	-0.2804
194.807	0.01801	194.808	-0.1731	175.011	-0.28048
195.007	0.01988	195.008	-0.17315	175.211	-0.28057
195.207	0.02134	195.208	-0.17317	175.411	-0.28067
195.407	0.02259	195.408	-0.17322	175.611	-0.28078
195.607	0.02349	195.608	-0.17328	175.811	-0.2809
195.807	0.02365	195.808	-0.17323	176.011	-0.28102
196.007	0.02367	196.008	-0.17326	176.211	-0.28112
196.207	0.0235	196.208	-0.17324	176.411	-0.28123
196.407	0.02276	196.408	-0.17323	176.611	-0.28131
196.607	0.02182	196.608	-0.17324	176.811	-0.28136
196.807	0.02054	196.808	-0.17323	177.011	-0.28141
197.007	0.01884	197.008	-0.17323	177.211	-0.28143
197.207	0.01647	197.208	-0.17327	177.411	-0.28145
197.407	0.01453	197.408	-0.17331	177.611	-0.28147
197.607	0.01237	197.608	-0.17334	177.811	-0.2815
197.807	0.01015	197.808	-0.17336	178.011	-0.28153
198.007	0.00784	198.008	-0.17338	178.211	-0.28157
198.207	0.00547	198.208	-0.17346	178.411	-0.2816
198.407	0.00313	198.408	-0.17349	178.611	-0.28163
198.607	0.000895	198.608	-0.17349	178.811	-0.28165
198.807	-0.0014	198.808	-0.17351	179.011	-0.28168
199.007	-0.0035	199.008	-0.17352	179.211	-0.28173
199.207	-0.00551	199.208	-0.17349	179.411	-0.28178
199.407	-0.0075	199.408	-0.17346	179.611	-0.28181
199.607	-0.00938	199.608	-0.17347	179.811	-0.28185
199.807	-0.01113	199.808	-0.17353	180.011	-0.28187
200.007	-0.01285			180.211	-0.28189
				180.411	-0.2819
				180.611	-0.28191
				180.811	-0.28192
				181.011	-0.28192
				181.211	-0.28195
				181.411	-0.28196
				181.611	-0.28197
				181.811	-0.28199
				182.011	-0.282
				182.211	-0.28202
				182.411	-0.28206
				182.611	-0.28209
				182.811	-0.28212
				183.011	-0.28216
				183.211	-0.28218
				183.411	-0.2822
				183.611	-0.28221
				183.811	-0.28221
				184.011	-0.28223
				184.211	-0.28224
				184.411	-0.28226
				184.611	-0.28227
				184.811	-0.28227
				185.011	-0.28228
				185.211	-0.28229
				185.411	-0.28229
				185.611	-0.28233
				185.811	-0.28235
				186.011	-0.28236
				186.211	-0.28239
				186.411	-0.28241
				186.611	-0.28243
				186.811	-0.28245
				187.011	-0.28247
				187.211	-0.28248
				187.411	-0.28253
				187.611	-0.28258
				187.811	-0.28263
				188.011	-0.28268
				188.211	-0.28272
				188.411	-0.28273
				188.611	-0.28275
				188.811	-0.28277
				189.011	-0.28278
				189.211	-0.28278
				189.411	-0.28277
				189.611	-0.28277
				189.811	-0.28278
				190.011	-0.28279
				190.211	-0.2828
				190.411	-0.28284
				190.611	-0.28285
				190.811	-0.28289
				191.011	-0.28292
				191.211	-0.28297
				191.411	-0.283
				191.611	-0.28304
				191.811	-0.28304
				192.011	-0.28303
				192.211	-0.28302
				192.411	-0.28302
				192.611	-0.28302
				192.811	-0.28304
				193.011	-0.28304
				193.211	-0.28305
				193.411	-0.28307
				193.611	-0.28306
				193.811	-0.28307
				194.011	-0.28308
				194.211	-0.28312
				194.411	-0.28317
				194.611	-0.28323
				194.811	-0.2833
				195.011	-0.28334
				195.211	-0.28339
				195.411	-0.28341
				195.611	-0.2834
				195.811	-0.28339
				196.011	-0.28338
				196.211	-0.28336
				196.411	-0.28336
				196.611	-0.28337
				196.811	-0.2834
				197.011	-0.28341
				197.211	-0.28343
				197.411	-0.28345
				197.611	-0.28347
				197.811	-0.2835
				198.011	-0.28352
				198.211	-0.28353
				198.411	-0.28355
				198.611	-0.28355
				198.811	-0.28355
				199.011	-0.28353
				199.211	-0.28351
				199.411	-0.2835
				199.611	-0.28347
				199.811	-0.2834
