# Supplementary material for: A polycarboxylic/ether composite polymer electrolyte via in situ UV-curing for all-solid-state lithium battery
Source: R Soc Open Sci. 2020 Jul 15;7(7):200598. doi: 10.1098/rsos.200598 (PMC7428264; doi:10.1098/rsos.200598)
Supplement: Fig.2a.xlsx [file rsos200598supp3.xlsx]

## Sheet: Sheet1
3.3557	-5.13601	-4.64197	-5.37841	-6.50198
3.19489	-4.68042	-4.13122	-4.89808	-5.94357
3.09598	-4.43507	-3.80528	-4.71438	-5.58135
3.003	-4.2017	-3.55953	-4.38914	-5.31248
2.91545	-4.03866	-3.34096	-4.13315	-4.86568
2.83286	-3.91138	-3.05212	-3.95611	-4.48907
