# Supplementary material for: A polycarboxylic/ether composite polymer electrolyte via in situ UV-curing for all-solid-state lithium battery
Source: R Soc Open Sci. 2020 Jul 15;7(7):200598. doi: 10.1098/rsos.200598 (PMC7428264; doi:10.1098/rsos.200598)
Supplement: Fig.2b.xlsx [file rsos200598supp4.xlsx]

## Sheet: Sheet1
3.13454	1.57574e-05	3.13652	1.6332e-05	3.12466	2.9078e-05
3.13547	1.28704e-05	3.13751	1.33918e-05	3.12561	2.1268e-05
3.13643	1.27694e-05	3.13844	1.23338e-05	3.12662	1.71134e-05
3.1374	1.43432e-05	3.13951	1.23658e-05	3.12763	1.69376e-05
3.1384	1.6392e-05	3.14052	1.31312e-05	3.12858	1.8771e-05
3.13945	1.72826e-05	3.14152	1.37146e-05	3.12967	1.8532e-05
3.14054	1.90486e-05	3.14246	1.35924e-05	3.13068	1.82544e-05
3.14157	2.0516e-05	3.14344	1.37686e-05	3.13163	1.79392e-05
3.14246	2.0742e-05	3.1444	1.39766e-05	3.13259	1.99806e-05
3.14349	2.2964e-05	3.14548	1.46272e-05	3.13345	2.1572e-05
3.14446	2.3338e-05	3.14642	1.6329e-05	3.1345	2.333e-05
3.14556	2.1818e-05	3.14733	1.65326e-05	3.13551	2.385e-05
3.1465	2.2674e-05	3.14833	1.70018e-05	3.13652	2.4416e-05
3.14749	2.482e-05	3.14928	1.7237e-05	3.13745	2.2422e-05
3.14855	2.7762e-05	3.15028	1.84818e-05	3.13843	2.4872e-05
3.14946	2.731e-05	3.15128	1.91154e-05	3.13953	2.7788e-05
3.15058	3.0052e-05	3.15231	1.8431e-05	3.14056	2.7168e-05
3.15159	3.0308e-05	3.15322	1.8062e-05	3.1415	3.0378e-05
3.15253	3.0564e-05	3.15421	1.81422e-05	3.14251	3.013e-05
3.15346	3.246e-05	3.15532	1.86554e-05	3.14351	3.1046e-05
3.15446	3.3338e-05	3.15624	2.0202e-05	3.14442	3.1666e-05
3.15558	3.4648e-05	3.15726	2.0714e-05	3.14554	3.2432e-05
3.15648	3.463e-05	3.15825	2.0976e-05	3.14658	3.4022e-05
3.15748	3.4756e-05	3.15916	1.99194e-05	3.14745	3.364e-05
3.15853	3.5564e-05	3.16012	2.118e-05	3.14848	3.4592e-05
3.15945	3.7354e-05	3.16124	2.228e-05	3.14942	3.5012e-05
3.16045	3.9576e-05	3.16228	2.105e-05	3.15055	3.5178e-05
3.16151	3.8494e-05	3.16315	2.1214e-05	3.15143	3.4818e-05
3.16245	3.9634e-05	3.16411	2.1158e-05	3.15239	3.64e-05
3.16342	4.1112e-05	3.16512	2.1646e-05	3.15341	3.7104e-05
3.16441	4.1112e-05	3.16616	2.1638e-05	3.15432	3.7372e-05
3.16533	4.237e-05	3.16712	2.3398e-05	3.15541	3.858e-05
3.16644	4.293e-05	3.16813	2.3024e-05	3.15646	3.9902e-05
3.16744	4.3618e-05	3.16914	2.384e-05	3.1574	3.9108e-05
3.16836	4.4726e-05	3.17001	2.2918e-05	3.15832	3.9274e-05
3.16936	4.4888e-05	3.17114	2.3586e-05	3.15936	3.8794e-05
3.1703	4.5048e-05	3.17206	2.344e-05	3.16045	3.969e-05
3.17141	4.5238e-05	3.17314	2.5686e-05	3.16144	3.771e-05
3.17234	4.6842e-05	3.17408	2.4994e-05	3.16243	3.6302e-05
3.17336	4.9042e-05	3.17501	2.4482e-05	3.16343	3.757e-05
3.17434	4.9142e-05	3.17605	2.4776e-05	3.16437	3.8466e-05
3.17526	4.9704e-05	3.17707	2.4932e-05	3.16533	4.117e-05
3.17642	5.0902e-05	3.17806	2.4164e-05	3.16641	4.006e-05
3.17737	5.041e-05	3.17899	2.3172e-05	3.16749	4.1596e-05
3.17832	5.1026e-05	3.17999	2.4314e-05	3.16839	4.0938e-05
3.17929	5.0722e-05	3.18099	2.4088e-05	3.1694	4.1332e-05
3.1803	5.2108e-05	3.18205	2.4822e-05	3.1704	4.1654e-05
3.18123	5.2744e-05	3.18307	2.5532e-05	3.17141	4.0152e-05
3.18232	5.2032e-05	3.18401	2.6338e-05	3.17245	3.9626e-05
3.18331	5.1384e-05	3.18497	2.6622e-05	3.17341	4.1272e-05
3.18421	5.2128e-05	3.18588	2.6308e-05	3.17445	4.12e-05
3.18522	5.311e-05	3.18721	2.7394e-05	3.17535	4.2726e-05
3.18597	5.2416e-05	3.18824	2.874e-05	3.17642	4.4824e-05
3.1871	5.2238e-05	3.18921	2.9164e-05	3.17743	4.5084e-05
3.18813	5.302e-05	3.19015	2.9152e-05	3.1783	4.5138e-05
3.18907	5.3938e-05	3.19102	2.992e-05	3.17927	4.509e-05
3.19013	5.521e-05	3.19216	3.0462e-05	3.18022	4.6618e-05
3.1911	5.7282e-05	3.19311	3.0528e-05	3.1813	4.6718e-05
3.19216	5.6996e-05	3.19416	3.0446e-05	3.18232	4.8664e-05
3.19316	5.7414e-05	3.19514	3.2756e-05	3.18331	4.8082e-05
3.19416	6.0404e-05	3.19607	3.0484e-05	3.18448	4.9998e-05
3.19518	6.0474e-05	3.19717	3.1916e-05	3.18544	4.8414e-05
3.19613	5.8868e-05	3.19818	2.9754e-05	3.18644	5.052e-05
3.19724	6.0218e-05	3.19919	3.038e-05	3.18749	4.9566e-05
3.19822	5.8994e-05	3.20017	3.1408e-05	3.18856	5.0532e-05
3.19917	5.9906e-05	3.20115	3.3248e-05	3.18938	4.9988e-05
3.2002	6.0968e-05	3.20225	3.496e-05	3.19034	5.1852e-05
3.20121	5.8718e-05	3.20324	3.372e-05	3.19141	5.2214e-05
3.20213	6.2062e-05	3.2043	3.477e-05	3.19245	5.2008e-05
3.20328	6.518e-05	3.20523	3.442e-05	3.19344	5.5414e-05
3.2043	6.3294e-05	3.2062	3.4848e-05	3.19443	5.7772e-05
3.20522	6.4602e-05	3.20726	3.4182e-05	3.19546	5.4894e-05
3.20626	6.6034e-05	3.20835	3.57e-05	3.1964	5.4842e-05
3.20726	6.6358e-05	3.20928	3.5186e-05	3.19752	5.3576e-05
3.20832	6.7188e-05	3.21029	3.4252e-05	3.19854	5.4416e-05
3.20928	6.6126e-05	3.21133	3.6278e-05	3.19952	5.5278e-05
3.2103	6.6068e-05	3.21226	3.7666e-05	3.20048	5.6584e-05
3.2114	6.6326e-05	3.21339	3.8188e-05	3.20148	5.802e-05
3.21225	6.6008e-05	3.21437	3.8252e-05	3.20248	5.5916e-05
3.21339	6.8922e-05	3.21539	3.8476e-05	3.20342	5.6238e-05
3.21442	7.0304e-05	3.21633	3.8708e-05	3.20443	5.7394e-05
3.21537	6.8386e-05	3.21738	3.8966e-05	3.20544	5.8476e-05
3.21631	7.1366e-05	3.21853	3.9146e-05	3.20639	5.7078e-05
3.21733	7.2152e-05	3.21938	3.8792e-05	3.20748	5.7112e-05
3.21844	7.3282e-05	3.2204	4.049e-05	3.20853	5.9078e-05
3.21938	7.4904e-05	3.22138	3.9904e-05	3.20952	5.9732e-05
3.22034	7.6506e-05	3.22243	4.3534e-05	3.2105	6.1118e-05
3.22131	7.5234e-05	3.22347	4.389e-05	3.21144	5.9832e-05
3.22232	7.669e-05	3.22451	4.4274e-05	3.2125	5.942e-05
3.22338	7.8012e-05	3.2255	4.363e-05	3.21356	6.0164e-05
3.22439	7.6432e-05	3.22648	4.5242e-05	3.21456	6.051e-05
3.22532	7.3996e-05	3.2275	4.611e-05	3.21566	6.231e-05
3.22631	7.431e-05	3.22859	4.644e-05	3.21663	6.1628e-05
3.22737	7.82e-05	3.22956	4.5318e-05	3.21762	6.2572e-05
3.22837	7.8184e-05	3.23061	4.622e-05	3.21869	6.5088e-05
3.22943	7.806e-05	3.2316	4.4774e-05	3.21967	6.3814e-05
3.23043	7.9338e-05	3.23257	4.441e-05	3.22062	6.2432e-05
3.23138	7.9114e-05	3.23359	4.5502e-05	3.22164	6.6068e-05
3.2325	8.0468e-05	3.23466	4.742e-05	3.22256	6.5292e-05
3.2335	7.9364e-05	3.23563	4.7444e-05	3.22376	6.518e-05
3.23458	7.9062e-05	3.23665	4.821e-05	3.2247	6.6872e-05
3.23553	7.9012e-05	3.23762	4.6928e-05	3.22566	6.7818e-05
3.23653	7.8356e-05	3.23862	4.7394e-05	3.22669	6.805e-05
3.23749	7.8832e-05	3.23964	4.8534e-05	3.2276	6.7758e-05
3.23848	7.9812e-05	3.24059	4.7078e-05	3.22862	6.8174e-05
3.23962	8.1124e-05	3.24155	4.6556e-05	3.22963	6.8898e-05
3.24055	8.1642e-05	3.24261	4.6502e-05	3.23066	6.8366e-05
3.24152	8.0816e-05	3.24364	4.765e-05	3.23164	7.019e-05
3.24252	8.1596e-05	3.24467	4.8236e-05	3.23259	7.0392e-05
3.24354	8.3052e-05	3.24572	4.8482e-05	3.23372	7.2458e-05
3.24455	8.3576e-05	3.24679	4.9086e-05	3.23474	7.3132e-05
3.24558	8.3466e-05	3.24766	4.8388e-05	3.23568	7.1272e-05
3.24658	8.562e-05	3.24866	4.9922e-05	3.23669	7.3324e-05
3.24742	8.6288e-05	3.24975	4.961e-05	3.23772	7.2108e-05
3.24844	8.9608e-05	3.25073	5.064e-05	3.23873	7.1388e-05
3.24948	8.9208e-05	3.25171	5.0904e-05	3.23979	7.2748e-05
3.25051	9.0426e-05	3.25273	5.1806e-05	3.24078	7.243e-05
3.25143	8.9406e-05	3.25375	5.3034e-05	3.24179	7.3558e-05
3.25245	8.875e-05	3.25475	5.196e-05	3.24273	7.2004e-05
3.2535	8.8846e-05	3.25581	5.3942e-05	3.24382	7.3304e-05
3.25448	8.9458e-05	3.25676	5.322e-05	3.24489	7.4e-05
3.25553	8.9796e-05	3.25771	5.4722e-05	3.2458	7.4086e-05
3.25646	8.9158e-05	3.25871	5.3708e-05	3.24674	7.4372e-05
3.25748	9.2858e-05	3.25982	5.4636e-05	3.2478	7.4152e-05
3.25844	9.519e-05	3.26072	5.4114e-05	3.24878	7.4504e-05
3.25949	9.5404e-05	3.26168	5.5896e-05	3.24977	7.3408e-05
3.26054	9.4806e-05	3.26274	5.5564e-05	3.25075	7.2734e-05
3.26154	9.515e-05	3.26372	5.5134e-05	3.25178	7.4932e-05
3.26254	9.5884e-05	3.26479	5.6344e-05	3.25275	7.3674e-05
3.26349	9.4736e-05	3.26576	5.6928e-05	3.25371	7.517e-05
3.26455	9.7644e-05	3.26682	5.6462e-05	3.25483	7.4616e-05
3.26561	9.9654e-05	3.26774	5.6508e-05	3.25582	7.4082e-05
3.26657	9.893e-05	3.26868	5.6918e-05	3.25676	7.513e-05
3.2675	0.000100248	3.26973	5.6812e-05	3.25779	7.6276e-05
3.26853	0.000100818	3.27076	5.6806e-05	3.25884	7.7484e-05
3.26954	0.000102304	3.27176	5.866e-05	3.25983	7.6888e-05
3.27059	0.000101432	3.27273	5.8654e-05	3.26086	8.0044e-05
3.27159	0.00010335	3.27371	5.9544e-05	3.26184	7.8546e-05
3.27259	0.000102242	3.27468	5.8546e-05	3.26279	7.7064e-05
3.27355	0.000103346	3.27573	6.1136e-05	3.26379	7.6364e-05
3.2746	0.000103292	3.27669	6.027e-05	3.26491	7.9148e-05
3.2756	0.00010417	3.27773	6.059e-05	3.26595	7.968e-05
3.27654	0.000104752	3.27872	6.0616e-05	3.2669	8.1456e-05
3.27752	0.000106516	3.27966	5.8972e-05	3.26787	8.3568e-05
3.27849	0.000108024	3.28077	6.0638e-05	3.26884	8.2366e-05
3.27945	0.000108566	3.28178	6.1546e-05	3.26987	8.298e-05
3.28052	0.000108812	3.28273	6.1348e-05	3.27089	8.199e-05
3.28162	0.000109396	3.28366	6.352e-05	3.27192	8.2998e-05
3.28251	0.000108524	3.28466	6.394e-05	3.27286	8.3908e-05
3.2835	0.000111	3.28574	6.3658e-05	3.27383	8.4348e-05
3.28458	0.000110178	3.2867	6.4574e-05	3.27488	8.5822e-05
3.28561	0.000111424	3.28776	6.3646e-05	3.27583	8.4572e-05
3.28664	0.00011198	3.28869	6.3438e-05	3.2768	8.636e-05
3.28764	0.0001114	3.28962	6.3094e-05	3.27777	8.4692e-05
3.28868	0.000112926	3.29064	6.2246e-05	3.27877	8.4474e-05
3.28959	0.000112852	3.29172	6.2446e-05	3.27975	8.7968e-05
3.29067	0.00011347	3.29263	6.3864e-05	3.28085	8.7794e-05
3.29167	0.000114024	3.29364	6.5094e-05	3.28184	8.7232e-05
3.2926	0.000116698	3.29466	6.5716e-05	3.28279	8.6146e-05
3.29356	0.000116918	3.2956	6.6032e-05	3.28378	8.6832e-05
3.29459	0.000117938	3.29672	6.7226e-05	3.2848	8.9214e-05
3.29558	0.000118282	3.29775	6.7666e-05	3.28587	8.7134e-05
3.29662	0.000119368	3.29868	6.7398e-05	3.28684	8.654e-05
3.29763	0.000120712	3.29961	6.753e-05	3.28776	8.5818e-05
3.29857	0.000121226	3.30059	6.8008e-05	3.28878	8.6172e-05
3.29956	0.000122424	3.30171	6.8026e-05	3.2897	8.4532e-05
3.3005	0.000123488	3.30259	6.7498e-05	3.29078	8.718e-05
3.30163	0.00012549	3.3035	6.864e-05	3.29185	8.6858e-05
3.30256	0.000124824	3.30442	6.8818e-05	3.29279	8.6168e-05
3.30345	0.000126854	3.30542	6.9368e-05	3.29381	8.7378e-05
3.30446	0.00012883	3.30649	7.1768e-05	3.29473	8.6238e-05
3.30542	0.00013036	3.30747	7.1902e-05	3.2958	8.738e-05
3.30646	0.000129394	3.30842	7.1454e-05	3.29688	8.8784e-05
3.30752	0.000129884	3.30947	7.1186e-05	3.29782	9.0004e-05
3.30848	0.000130328	3.31038	7.3338e-05	3.29882	9.171e-05
3.30942	0.000130726	3.31131	7.328e-05	3.29978	9.0662e-05
3.31038	0.000131516	3.31243	7.3968e-05	3.30064	9.2356e-05
3.31141	0.00013178	3.31343	7.4266e-05	3.30161	9.5658e-05
3.31247	0.000129832	3.31438	7.342e-05	3.30262	9.55e-05
3.31348	0.000131588	3.31538	7.458e-05	3.30356	9.4682e-05
3.31436	0.000132166	3.31633	7.3538e-05	3.30455	9.355e-05
3.31539	0.000135454	3.31739	7.631e-05	3.30556	9.2082e-05
3.31647	0.00013669	3.31833	7.5314e-05	3.30652	9.24e-05
3.31753	0.000134184	3.31937	7.4868e-05	3.30767	9.4576e-05
3.31851	0.000134442	3.32034	7.7228e-05	3.30862	9.8282e-05
3.31954	0.000135772	3.32128	7.5052e-05	3.30959	9.736e-05
3.32054	0.00013572	3.32236	7.5848e-05	3.31057	9.7576e-05
3.32148	0.000135618	3.3233	7.7628e-05	3.31157	9.6946e-05
3.32259	0.000137314	3.32427	7.9686e-05	3.31259	9.8524e-05
3.32363	0.000138196	3.32524	7.8542e-05	3.31357	9.9124e-05
3.32453	0.00013851	3.32625	7.7928e-05	3.31464	0.00010028
3.3255	0.000139356	3.32724	7.8214e-05	3.31548	0.000102282
3.3265	0.000141394	3.32827	8.0042e-05	3.3165	0.00010286
3.32761	0.000143328	3.32927	7.9792e-05	3.31766	0.000104
3.32855	0.000144234	3.33027	8.019e-05	3.31857	0.000104112
3.32957	0.000145652	3.3312	8.0758e-05	3.31951	0.00010717
3.33052	0.000145112	3.33221	8.1016e-05	3.32051	0.000107582
3.33145	0.00014754	3.33325	8.1496e-05	3.32156	0.000107514
3.33254	0.000149494	3.33418	8.118e-05	3.32255	0.000108094
3.33353	0.000149452	3.3352	8.1412e-05	3.32359	0.000108684
3.33448	0.000150934	3.33619	8.1606e-05	3.32459	0.000110588
3.33542	0.000150848	3.33715	8.2642e-05	3.32548	0.000110146
3.33645	0.000151786	3.33823	8.44e-05	3.32642	0.000110074
3.33742	0.00015292	3.33914	8.5048e-05	3.32745	0.000110286
3.33848	0.000153806	3.34015	8.5874e-05	3.32861	0.000112214
3.33953	0.000154692	3.34112	8.5392e-05	3.32947	0.000109762
3.34044	0.00015511	3.3421	8.5676e-05	3.33044	0.000109496
3.34142	0.000157278	3.3431	8.3902e-05	3.33146	0.000111164
3.34233	0.000156458	3.34417	8.5734e-05	3.33241	0.00011197
3.34346	0.00015807	3.34517	8.7798e-05	3.33352	0.000111804
3.34445	0.000158602	3.34612	8.8044e-05	3.33452	0.00011305
3.34542	0.000159706	3.34714	8.8522e-05	3.33552	0.000111884
3.34642	0.000160416	3.34824	8.9914e-05	3.33643	0.00011222
3.34737	0.000162962	3.34921	9.0084e-05	3.33746	0.000115254
3.34846	0.000164074	3.35018	8.9782e-05	3.33856	0.000115068
3.34943	0.000164012	3.35122	9.123e-05	3.33951	0.000115574
3.35043	0.00016468	3.35215	9.2014e-05	3.34051	0.00011524
3.35139	0.000163966	3.35313	9.306e-05	3.34151	0.00011615
3.3524	0.000167846	3.35424	9.349e-05	3.34246	0.000115656
3.35338	0.000166694	3.35518	9.4608e-05	3.34349	0.000119016
3.35446	0.00016755	3.35621	9.6182e-05	3.34451	0.000117724
3.35546	0.000170132	3.35726	9.693e-05	3.34552	0.000119724
3.35637	0.000170418	3.35838	9.8052e-05	3.3464	0.000119134
3.35742	0.000170418	3.35933	9.8804e-05	3.34744	0.000120914
3.35858	0.000172416	3.36035	9.995e-05	3.34855	0.000121134
3.35955	0.000172102	3.36137	0.000102006	3.34958	0.000121522
3.36049	0.000172108	3.36224	0.000101498	3.35057	0.000123614
3.36148	0.000172318	3.36321	0.000103118	3.35149	0.000125348
3.36248	0.000173522	3.36434	0.000104388	3.35242	0.000126382
3.36348	0.000174466	3.3653	0.000103954	3.35342	0.000127176
3.36456	0.000175856	3.3663	0.000105806	3.35448	0.000127128
3.36562	0.000177082	3.36728	0.00010698	3.35544	0.00012801
3.36648	0.000176054	3.36831	0.000107422	3.35654	0.000129568
3.36747	0.000176994	3.36935	0.00010954	3.35743	0.000129934
3.36848	0.000177676	3.37035	0.00011054	3.35846	0.00013089
3.3695	0.000179158	3.37131	0.000110724	3.35952	0.000133092
3.37053	0.000180166	3.37241	0.000110754	3.36046	0.000132334
3.37154	0.000182738	3.37338	0.000113178	3.36148	0.000130854
3.37253	0.000183228	3.37438	0.000112796	3.36241	0.000131884
3.37353	0.000186328	3.37544	0.000114202	3.36348	0.000133236
3.37463	0.00018942	3.37643	0.000115052	3.36456	0.000134002
3.37563	0.000190968	3.37744	0.000115332	3.36551	0.00013455
3.37657	0.00019056	3.37838	0.000115626	3.36654	0.00013671
3.37752	0.000190256	3.37956	0.00011662	3.36756	0.000140082
3.37857	0.000191404	3.38056	0.000119098	3.36848	0.000141366
3.37967	0.000192254	3.38153	0.00012012	3.36955	0.00014178
3.3806	0.000193874	3.38256	0.00012335	3.37054	0.000139744
3.38166	0.000194332	3.38349	0.000124724	3.37145	0.000141104
3.38256	0.000193368	3.38455	0.00012459	3.37241	0.000141386
3.38357	0.000195216	3.3856	0.0001245	3.37341	0.000143538
3.38458	0.000195114	3.38669	0.000126698	3.37453	0.000146744
3.38566	0.000194866	3.38761	0.000128908	3.37546	0.000145212
3.38667	0.00019491	3.38852	0.000127626	3.3765	0.000146042
3.38757	0.000196604	3.38957	0.000129058	3.37752	0.000144952
3.38852	0.000196694	3.39062	0.000129768	3.37847	0.00014686
3.38956	0.000198364	3.39166	0.00013278	3.37947	0.000147408
3.39066	0.000198668	3.39263	0.000133362	3.38057	0.000149034
3.39158	0.00020078	3.39368	0.00013218	3.38157	0.000149106
3.3926	0.00020162	3.39459	0.000133348	3.38254	0.000148798
3.39357	0.0002018	3.39572	0.000135658	3.38355	0.000149898
3.39456	0.00020234	3.39678	0.000135394	3.38464	0.000151548
3.39564	0.00020366	3.39772	0.000134204	3.38563	0.000152706
3.3967	0.00020582	3.39872	0.000136256	3.38655	0.000152104
3.3977	0.00020634	3.39978	0.000136962	3.38757	0.000153734
3.39864	0.00020648	3.40084	0.00013791	3.38861	0.000154822
3.39966	0.00020924	3.40176	0.00013834	3.38959	0.000157352
3.4008	0.00020974	3.40281	0.000138574	3.3907	0.000159282
3.40175	0.00020906	3.40383	0.00013999	3.39172	0.000160784
3.40268	0.00020888	3.40473	0.000140766	3.39266	0.000159352
3.40371	0.000211	3.40588	0.000140818	3.39365	0.000161932
3.40471	0.00021092	3.40686	0.000141304	3.39466	0.000163136
3.40574	0.00021174	3.40791	0.000142474	3.39576	0.000165792
3.40676	0.000213	3.40889	0.000143712	3.39664	0.000166046
3.4077	0.0002139	3.40986	0.00014383	3.39758	0.00016494
3.40867	0.00021496	3.41089	0.00014262	3.39863	0.000164306
3.40966	0.00021692	3.41185	0.000144096	3.39955	0.000167326
3.41071	0.00021688	3.41287	0.0001446	3.40068	0.000168474
3.41167	0.00021656	3.41387	0.000145238	3.40167	0.000167668
3.41267	0.00021818	3.41481	0.000146946	3.40259	0.000169826
3.41367	0.00021968	3.41585	0.000147362	3.40361	0.000170458
3.41464	0.00021996	3.41687	0.000147552	3.40466	0.000170616
3.41556	0.00022166	3.41788	0.000149148	3.40571	0.000172172
3.41666	0.00022214	3.41882	0.000149032	3.40672	0.000173132
3.41759	0.00022158	3.41984	0.00014879	3.40778	0.00017601
3.41854	0.00022332	3.42081	0.000148688	3.40872	0.000177448
3.41954	0.00022554	3.4219	0.000149444	3.40972	0.000180436
3.42056	0.00022738	3.42285	0.000151076	3.41073	0.00018146
3.42164	0.0002259	3.42388	0.000153284	3.4118	0.000181614
3.42258	0.00022926	3.4249	0.000154926	3.41271	0.00018116
3.42352	0.00022926	3.42579	0.000154512	3.41365	0.000183412
3.42452	0.00022868	3.42688	0.000154924	3.41469	0.000185456
3.42559	0.00023154	3.42789	0.00015465	3.41566	0.000184442
3.42658	0.00023284	3.42891	0.000154344	3.41673	0.000186888
3.42757	0.00023452	3.42976	0.000154944	3.41775	0.000187364
3.42864	0.00023332	3.4308	0.000155736	3.4187	0.000187338
3.42964	0.00023566	3.43191	0.000158106	3.41962	0.000187094
3.43067	0.0002356	3.4328	0.000159052	3.4206	0.000188938
3.43179	0.00023766	3.43386	0.00015989	3.42172	0.000189584
3.43279	0.00024044	3.4348	0.000161334	3.42269	0.00019017
3.43375	0.00023924	3.4358	0.000163408	3.42368	0.00019358
3.43476	0.00024172	3.43675	0.000163948	3.42465	0.00019374
3.43574	0.00024124	3.43782	0.000164598	3.42564	0.00019466
3.4368	0.00024136	3.43876	0.000165486	3.42673	0.000195516
3.43776	0.00024056	3.43976	0.000166252	3.42767	0.000195408
3.43879	0.000243	3.44078	0.000166178	3.42867	0.000196216
3.43975	0.00024474	3.44181	0.000165692	3.42958	0.000197042
3.44075	0.00024542	3.44283	0.000166494	3.43058	0.00020114
3.44183	0.00024454	3.44373	0.000167272	3.43174	0.00020154
3.44282	0.0002451	3.44473	0.000167352	3.43268	0.00019961
3.44376	0.00024764	3.44566	0.000168646	3.43373	0.00020208
3.44468	0.00024754	3.44665	0.000169388	3.43465	0.00020378
3.44569	0.00025098	3.44778	0.000168684	3.43564	0.00020236
3.44665	0.00025212	3.44874	0.000170106	3.43665	0.00020438
3.44777	0.00025258	3.44978	0.000170226	3.43767	0.00020486
3.44879	0.00025388	3.45073	0.000170934	3.4387	0.00020462
3.4497	0.00025402	3.4517	0.000168954	3.43966	0.00020316
3.45071	0.00025482	3.45269	0.000168628	3.4407	0.00020656
3.4517	0.00025592	3.45361	0.000171778	3.44166	0.00020818
3.45276	0.00025522	3.45464	0.000172288	3.44272	0.00020952
3.45373	0.00025422	3.45559	0.000171136	3.44368	0.00021038
3.45477	0.00025606	3.45662	0.000171744	3.44468	0.00021134
3.45576	0.00025714	3.45757	0.00017305	3.44559	0.00021336
3.45677	0.00026016	3.45856	0.00017269	3.44653	0.0002146
3.4578	0.00026	3.45961	0.000174234	3.44769	0.00021248
3.45884	0.0002622	3.46058	0.000174902	3.44857	0.00021342
3.45979	0.00026138	3.46147	0.000175896	3.44958	0.00021606
3.46075	0.00026538	3.46251	0.000176728	3.4506	0.00021826
3.46173	0.0002672	3.46364	0.00017777	3.45151	0.00021916
3.46272	0.000269	3.46453	0.000178292	3.45254	0.00022036
3.46379	0.00026996	3.46554	0.000177856	3.45364	0.00022168
3.46479	0.00027056	3.46655	0.00017924	3.45465	0.0002223
3.46569	0.00027014	3.46751	0.00017718	3.45554	0.00022026
3.46674	0.00027078	3.46857	0.000179928	3.45653	0.00022144
3.46776	0.00027282	3.46958	0.00017854	3.4576	0.0002216
3.46873	0.00027246	3.47067	0.000179394	3.45858	0.00022224
3.4697	0.00027348	3.47147	0.000181072	3.4596	0.00022452
3.4707	0.000274	3.47247	0.000182732	3.46057	0.00022446
3.47159	0.00027598	3.47347	0.000182316	3.46158	0.00022662
3.47256	0.0002765	3.47443	0.000184502	3.4625	0.00022646
3.47368	0.00027996	3.47538	0.00018525	3.46364	0.00022884
3.47468	0.00028138	3.47631	0.000186632	3.46468	0.00023196
3.47561	0.00028126	3.47729	0.000188512	3.46554	0.00023194
3.47662	0.00028444	3.47829	0.000189398	3.46656	0.00023254
3.47762	0.0002839	3.47933	0.000189072	3.46758	0.00023316
3.47867	0.000286	3.48025	0.000189284	3.46869	0.00023314
3.47965	0.00028772	3.48126	0.000190482	3.46945	0.0002323
3.48068	0.00028974	3.48226	0.000191328	3.47043	0.00023264
3.48162	0.00028908	3.48317	0.000191358	3.47144	0.00023514
3.4827	0.00029144	3.48436	0.00019218	3.47238	0.00023604
3.48379	0.0002922	3.48521	0.000192628	3.47349	0.00023702
3.4848	0.00029244	3.48622	0.000191136	3.47454	0.00023736
3.48578	0.00029504	3.48715	0.000193258	3.47547	0.00023582
3.48674	0.00029486	3.48816	0.000192992	3.47641	0.00024104
3.48777	0.00029638	3.48917	0.000194104	3.47741	0.00024132
3.48873	0.00029818	3.49017	0.000193534	3.47847	0.00024304
3.48983	0.00029984	3.49128	0.000193112	3.4795	0.0002425
3.49083	0.000301	3.49212	0.000193938	3.48048	0.00024442
3.49181	0.00030104	3.49312	0.000195558	3.48148	0.00024598
3.49279	0.00030368	3.49413	0.000196394	3.48245	0.00024638
3.49384	0.00030308	3.49516	0.000195882	3.48342	0.00024978
3.49488	0.00030502	3.49611	0.0001963	3.48442	0.00024998
3.49578	0.0003044	3.49708	0.000196972	3.48543	0.0002518
3.49679	0.00030612	3.49815	0.000196216	3.48638	0.00025224
3.49781	0.00030924	3.49902	0.000198034	3.4874	0.00025232
3.49881	0.00030934	3.50009	0.00019975	3.48831	0.00025222
3.49987	0.00031048	3.50111	0.000199694	3.48946	0.00025544
3.50076	0.00031076	3.50208	0.000199762	3.49046	0.0002572
3.50179	0.000313	3.50294	0.000199818	3.49143	0.00025628
3.50273	0.00031238	3.50395	0.00020034	3.49243	0.00025916
3.50369	0.00031294	3.50508	0.00020066	3.49337	0.00025826
3.50473	0.00031504	3.50609	0.0002014	3.49444	0.00025686
3.5058	0.00031588	3.50713	0.00020242	3.49531	0.00025798
3.50677	0.00031906	3.50804	0.0002037	3.49639	0.00025898
3.5077	0.0003178	3.50908	0.00020358	3.49731	0.0002612
3.50873	0.00031964	3.51016	0.00020528	3.49826	0.00026172
3.50979	0.000322	3.51118	0.00020454	3.49937	0.00026406
3.51074	0.0003215	3.51221	0.00020586	3.50037	0.0002642
3.51172	0.00032082	3.51315	0.00020508	3.50134	0.00026358
3.51275	0.00032278	3.5142	0.00020494	3.50228	0.00026546
3.51371	0.0003242	3.51528	0.0002073	3.50331	0.00026854
3.51472	0.00032486	3.51629	0.00020802	3.50435	0.00027082
3.51583	0.00032656	3.51733	0.00020932	3.50538	0.00026942
3.51677	0.00032796	3.51829	0.00020898	3.50643	0.00027032
3.51773	0.00032888	3.51929	0.00021026	3.50743	0.00027134
3.51874	0.00033	3.52034	0.00021002	3.50835	0.00027038
3.51975	0.00032988	3.52144	0.00021076	3.50941	0.00027208
3.52074	0.00033162	3.52239	0.00021044	3.5105	0.0002712
3.52171	0.00033276	3.52339	0.0002113	3.51144	0.00027118
3.52271	0.00033354	3.52423	0.0002111	3.51241	0.00027172
3.52363	0.0003328	3.52532	0.00021254	3.51339	0.00027368
3.52465	0.00033528	3.52646	0.0002134	3.51443	0.00027726
3.52577	0.00033656	3.52731	0.00021268	3.51547	0.00027712
3.52678	0.00033724	3.52828	0.00021536	3.51651	0.00027704
3.52773	0.00033834	3.52926	0.000215	3.51754	0.00027964
3.52862	0.00033756	3.53032	0.0002152	3.5185	0.00028072
3.52966	0.0003385	3.53135	0.00021466	3.51946	0.00028212
3.53068	0.0003388	3.53238	0.00021564	3.52052	0.00028322
3.5317	0.00033922	3.53348	0.00021622	3.52147	0.0002862
3.53271	0.00034162	3.53431	0.0002167	3.52242	0.00028636
3.53367	0.00034032	3.53539	0.00021846	3.52344	0.00028768
3.5346	0.00033998	3.53648	0.00021782	3.52451	0.0002904
3.53567	0.00034202	3.53747	0.00021888	3.52538	0.00028884
3.53673	0.00034112	3.53844	0.00021862	3.52639	0.00028982
3.53763	0.0003404	3.53943	0.00021908	3.52739	0.00029144
3.53865	0.00034172	3.5404	0.00021784	3.52835	0.00029084
3.53955	0.00034188	3.54152	0.00022014	3.52931	0.00029312
3.5407	0.00034404	3.54254	0.0002212	3.53034	0.00029352
3.54172	0.00034328	3.54352	0.0002207	3.53148	0.00029364
3.54267	0.00034404	3.5445	0.00022196	3.53243	0.0002946
3.54368	0.00034636	3.54545	0.00022232	3.5335	0.00029706
3.54464	0.00034616	3.5466	0.00022362	3.53447	0.00029572
3.54562	0.00034696	3.54753	0.00022382	3.5354	0.0002976
3.54667	0.0003482	3.54854	0.0002245	3.53654	0.00029922
3.54768	0.0003471	3.54957	0.00022682	3.53755	0.00030034
3.54868	0.00034872	3.55057	0.0002278	3.53854	0.00030058
3.54957	0.00034872	3.55164	0.00022912	3.53948	0.0003029
3.55063	0.00035124	3.55264	0.00022892	3.54047	0.0003032
3.55171	0.00035278	3.5537	0.00022816	3.54156	0.00030396
3.55266	0.00035142	3.55466	0.00022954	3.54255	0.00030608
3.55365	0.00035206	3.55561	0.00022992	3.54352	0.00030508
3.55465	0.00035282	3.55664	0.00022874	3.54443	0.00030514
3.55551	0.00035404	3.55772	0.0002293	3.54542	0.00030674
3.55657	0.00035672	3.55875	0.00023138	3.54649	0.00030818
3.55764	0.0003571	3.55967	0.00023122	3.54754	0.00030894
3.55856	0.00035614	3.56072	0.00023248	3.54846	0.00031048
3.55954	0.00035806	3.5618	0.0002341	3.54947	0.00031334
3.56051	0.0003584	3.56278	0.00023206	3.55048	0.00031348
3.56154	0.00035726	3.56376	0.00023292	3.55156	0.00031376
3.56254	0.000359	3.56482	0.00023268	3.55259	0.00031538
3.56353	0.0003592	3.56572	0.00023324	3.55352	0.00031484
3.56453	0.00035928	3.56668	0.0002338	3.55454	0.00031454
3.56544	0.0003585	3.56778	0.00023454	3.55555	0.00031632
3.56643	0.00036116	3.56882	0.00023572	3.55659	0.0003174
3.56757	0.00036158	3.56976	0.0002358	3.5577	0.00031896
3.56858	0.00035988	3.57073	0.00023606	3.55865	0.0003184
3.56955	0.00036086	3.57177	0.00023614	3.55963	0.00031984
3.57047	0.00036088	3.57286	0.00023636	3.56062	0.00032152
3.57146	0.00036214	3.5738	0.00023538	3.56168	0.00032048
3.57246	0.00036334	3.57485	0.00023606	3.56268	0.00032108
3.57352	0.00036428	3.5758	0.00023696	3.56369	0.00032036
3.57445	0.0003651	3.57685	0.00023858	3.56469	0.00032176
3.57556	0.00036712	3.57796	0.00023864	3.56572	0.0003231
3.57654	0.00036824	3.57893	0.00023958	3.56674	0.00032646
3.57754	0.0003673	3.57988	0.00024018	3.56773	0.00032632
3.57859	0.00036812	3.58088	0.00024172	3.56876	0.00032734
3.57953	0.00036782	3.582	0.00024186	3.56967	0.00032504
3.58051	0.0003683	3.58296	0.00024318	3.57061	0.0003279
3.5814	0.00036942	3.58395	0.00024436	3.57159	0.00032744
3.58249	0.00036996	3.58497	0.00024518	3.57271	0.0003279
3.58347	0.00037136	3.58591	0.0002445	3.57376	0.00032816
3.5844	0.00037028	3.58685	0.00024658	3.57467	0.00032792
3.58544	0.00037292	3.58786	0.00024436	3.5757	0.0003322
3.5864	0.00037374	3.58896	0.00024504	3.57668	0.00032932
3.58737	0.00037404	3.58984	0.00024484	3.57778	0.00032892
3.58848	0.0003743	3.59085	0.00024678	3.57876	0.00032828
3.58951	0.00037484	3.59176	0.00024876	3.5798	0.00032908
3.5905	0.00037484	3.5928	0.00025064	3.58083	0.00033112
3.59145	0.00037526	3.59388	0.00025172	3.5817	0.0003336
3.59246	0.00037644	3.59481	0.00024966	3.58285	0.00033376
3.59355	0.00037656	3.59584	0.00025132	3.58386	0.00033438
3.59455	0.0003775	3.59677	0.00025042	3.58476	0.00033392
3.59552	0.00037806	3.59771	0.00025054	3.58564	0.00033402
3.59654	0.00037798	3.59875	0.00025186	3.58663	0.00033434
3.59741	0.00037656	3.59977	0.00025472	3.58771	0.00033622
3.59855	0.00037804	3.60078	0.00025502	3.58869	0.0003357
3.59958	0.00037976	3.60174	0.00025576	3.58969	0.00033844
3.60052	0.0003802	3.60273	0.00025674	3.59072	0.00033954
3.60154	0.00038054	3.60378	0.00025656	3.59165	0.00033876
3.60255	0.00038234	3.60472	0.0002566	3.59264	0.00033812
3.60364	0.00038232	3.60564	0.00025806	3.59373	0.00033792
3.60458	0.00038076	3.60671	0.00025916	3.59475	0.00033994
3.60559	0.00038104	3.6076	0.0002594	3.59565	0.00034116
3.60662	0.0003817	3.60863	0.00025802	3.59665	0.00034346
3.60753	0.00038218	3.60978	0.00025898	3.59767	0.00034378
3.60858	0.00038252	3.61071	0.00025986	3.59869	0.00034258
3.60975	0.00038332	3.61168	0.0002607	3.59974	0.00034238
3.6107	0.00038206	3.61266	0.00026268	3.60072	0.00034472
3.61161	0.00038506	3.61369	0.00026236	3.6017	0.00034198
3.61255	0.00038622	3.61469	0.00026172	3.60255	0.00034316
3.61352	0.00038714	3.61566	0.00026186	3.60363	0.00034582
3.61462	0.0003868	3.61661	0.00026108	3.60477	0.00034624
3.61564	0.00038636	3.61758	0.0002612	3.60566	0.00034706
3.61658	0.00038718	3.61852	0.0002644	3.60666	0.00034824
3.61758	0.0003874	3.61967	0.00026562	3.60773	0.00035084
3.61857	0.0003884	3.62056	0.0002648	3.6087	0.0003496
3.61968	0.00038764	3.6215	0.00026594	3.60993	0.0003533
3.6207	0.00038846	3.6225	0.0002667	3.6108	0.0003515
3.62162	0.00038694	3.62344	0.0002675	3.61175	0.00035176
3.62264	0.00038918	3.62461	0.00026664	3.61273	0.0003524
3.62357	0.00039076	3.62556	0.00026738	3.61374	0.00035364
3.62475	0.00039254	3.62648	0.0002689	3.6148	0.0003528
3.62568	0.00039374	3.6275	0.00026968	3.61579	0.00035338
3.62664	0.0003928	3.62849	0.00027174	3.61667	0.00035396
3.62766	0.00039532	3.6295	0.00027048	3.61769	0.00035386
3.62858	0.0003961	3.63049	0.00027018	3.61869	0.0003556
3.62967	0.00039466	3.63151	0.00027128	3.61978	0.00035392
3.63067	0.00039326	3.63248	0.00027312	3.62079	0.00035614
3.63168	0.0003933	3.63343	0.00027348	3.62177	0.0003569
3.63262	0.00039352	3.63442	0.00027412	3.62275	0.00035458
3.63372	0.0003951	3.63554	0.00027584	3.62363	0.00035304
3.63486	0.00039564	3.63643	0.0002763	3.62474	0.00035474
3.6358	0.00039652	3.63744	0.00027786	3.62579	0.00035378
3.63682	0.00039948	3.63842	0.00027876	3.6267	0.0003527
3.6378	0.00040082	3.63926	0.00027846	3.62775	0.00035656
3.63873	0.00040026	3.64036	0.00027746	3.62877	0.00035828
3.63961	0.00040226	3.6413	0.00027766	3.62976	0.00035646
3.64075	0.00040128	3.64223	0.00027838	3.63072	0.00035742
3.64177	0.0004015	3.64325	0.00027954	3.63174	0.00035822
3.64269	0.00040094	3.64422	0.0002818	3.63276	0.00036084
3.64369	0.00040266	3.64524	0.00028092	3.63369	0.0003617
3.64473	0.00040386	3.64622	0.00028278	3.63475	0.00036316
3.64581	0.00040436	3.64714	0.0002829	3.63577	0.00036452
3.64672	0.00040628	3.64816	0.00028386	3.63669	0.00036558
3.64775	0.00040608	3.6491	0.00028368	3.63757	0.0003669
3.64877	0.00040674	3.65007	0.00028354	3.63848	0.00036608
3.64969	0.00040672	3.6512	0.00028322	3.63952	0.0003661
3.65084	0.0004068	3.65214	0.00028338	3.64056	0.0003656
3.65179	0.00040796	3.65308	0.00028612	3.64158	0.00036554
3.65284	0.00040836	3.65404	0.00028754	3.64258	0.00036786
3.65379	0.00040722	3.65502	0.000287	3.64354	0.0003661
3.65472	0.00040576	3.6561	0.00028722	3.64449	0.00036952
3.65577	0.0004067	3.65703	0.00028758	3.64558	0.00037174
3.65679	0.00040846	3.65793	0.00028708	3.6466	0.0003704
3.65781	0.00041096	3.6589	0.00028894	3.64755	0.00037204
3.65877	0.00041064	3.65993	0.00029142	3.64851	0.0003729
3.65978	0.00041058	3.66089	0.00029148	3.64951	0.00037142
3.66088	0.00041086	3.66193	0.00029336	3.6506	0.0003715
3.66184	0.0004106	3.66288	0.0002912	3.65156	0.00037422
3.66282	0.00041252	3.66389	0.00029216	3.65259	0.00037442
3.66377	0.00041298	3.66485	0.0002943	3.65354	0.00037624
3.66478	0.00041406	3.66597	0.00029462	3.6545	0.0003769
3.66584	0.00041418	3.66706	0.00029682	3.65554	0.00037704
3.66693	0.00041422	3.66802	0.00029824	3.65657	0.00037874
3.66791	0.00041624	3.66904	0.00029922	3.6575	0.00037902
3.66882	0.00041532	3.67007	0.0003002	3.6585	0.0003797
3.66984	0.00041662	3.67104	0.0002996	3.65942	0.00037732
3.67078	0.00041562	3.6721	0.00030202	3.66044	0.0003788
3.67188	0.00041636	3.67316	0.00030378	3.66147	0.00038002
3.67288	0.00041778	3.6741	0.00030334	3.66237	0.0003795
3.67389	0.00041926	3.6751	0.00030562	3.6634	0.00038056
3.6748	0.00041928	3.67616	0.00030728	3.66443	0.00038058
3.67583	0.00042038	3.67722	0.00030788	3.6654	0.00038172
3.67699	0.00042122	3.67823	0.0003085	3.66646	0.00038174
3.67788	0.00042138	3.67924	0.00030898	3.66751	0.00038136
3.6789	0.00042342	3.6803	0.00030856	3.66852	0.0003824
3.6799	0.0004232	3.68121	0.00031108	3.66945	0.0003834
3.68084	0.00042378	3.68235	0.00031278	3.6705	0.00038634
3.68182	0.00042466	3.68335	0.0003135	3.67155	0.0003854
3.68288	0.00042464	3.68436	0.00031494	3.67255	0.00038582
3.68389	0.00042554	3.68534	0.00031482	3.6735	0.00038624
3.68477	0.00042392	3.68635	0.00031732	3.67461	0.00038868
3.68579	0.0004258	3.68744	0.00031802	3.67557	0.00039026
3.68693	0.00042728	3.68843	0.00031894	3.67659	0.00038956
3.68792	0.00042484	3.6894	0.00031738	3.67767	0.00039178
3.68882	0.00042574	3.69038	0.00031906	3.67868	0.00039384
3.68979	0.00042636	3.69137	0.00032094	3.67965	0.00039378
3.69075	0.00042646	3.69252	0.00032386	3.68059	0.00039446
3.69175	0.00042802	3.6935	0.00032438	3.68169	0.00039524
3.69289	0.00042878	3.69454	0.00032652	3.68275	0.0003964
3.69379	0.00042818	3.69541	0.0003282	3.68369	0.00039636
3.69478	0.0004293	3.69634	0.00032836	3.68475	0.00039794
3.69568	0.00043024	3.69738	0.00033052	3.68574	0.00039934
3.69664	0.00042884	3.69844	0.0003313	3.68662	0.0003973
3.69771	0.00042906	3.69944	0.00033368	3.68768	0.00039896
3.69871	0.0004298	3.70039	0.00033374	3.68865	0.000398
3.69969	0.00043098	3.70145	0.00033556	3.68963	0.00039998
3.70065	0.00043046	3.70246	0.00033778	3.69062	0.00039986
3.70167	0.00043178	3.7035	0.00034118	3.69169	0.00040174
3.70272	0.00043242	3.70451	0.00034312	3.69283	0.0004003
3.70374	0.00043296	3.7055	0.00034312	3.69369	0.00040156
3.70472	0.00043456	3.70648	0.00034362	3.69469	0.00040284
3.70565	0.00043324	3.70745	0.00034512	3.69572	0.00040578
3.70659	0.00043388	3.70861	0.00034734	3.69672	0.00040616
3.70769	0.00043518	3.70947	0.00034834	3.69777	0.00040678
3.70881	0.00043606	3.71054	0.00035072	3.69879	0.00040836
3.70965	0.00043666	3.71156	0.00035174	3.69978	0.00041258
3.71066	0.00043686	3.71247	0.00035348	3.70072	0.00041364
3.71168	0.00043782	3.71365	0.00035618	3.70178	0.00041164
3.71264	0.0004382	3.71462	0.00035832	3.7028	0.00041174
3.71373	0.00043946	3.71567	0.00035782	3.70384	0.00041368
3.7147	0.00043858	3.71658	0.00035836	3.7048	0.00041328
3.71574	0.00043926	3.71757	0.0003613	3.70584	0.00041186
3.71664	0.00043952	3.71874	0.00036298	3.70682	0.00041294
3.71764	0.00043928	3.71965	0.00036418	3.70781	0.00041504
3.7189	0.00044042	3.72069	0.00036678	3.70881	0.00041722
3.71981	0.0004388	3.72175	0.00036976	3.70977	0.00041928
3.72084	0.00043934	3.72274	0.00036968	3.71077	0.00041986
3.72184	0.00044022	3.72372	0.00037064	3.71183	0.00042246
3.72282	0.00044058	3.72482	0.00037192	3.71284	0.0004197
3.72375	0.00044058	3.72575	0.00037312	3.71382	0.0004192
3.7248	0.0004389	3.72677	0.00037438	3.7148	0.00041756
3.72571	0.0004383	3.72778	0.0003757	3.71582	0.00041818
3.7267	0.00044064	3.72881	0.00037672	3.7168	0.00041936
3.7277	0.0004434	3.72983	0.00037794	3.71783	0.00042254
3.72876	0.00044216	3.73082	0.00037958	3.71894	0.00042192
3.72987	0.00044264	3.73182	0.00038124	3.71999	0.00042142
3.73075	0.00044346	3.73276	0.00038248	3.72094	0.00042466
3.73174	0.00044268	3.73381	0.00038532	3.72187	0.00042512
3.73267	0.00044116	3.7349	0.00038644	3.72295	0.00042712
3.73371	0.00044248	3.73588	0.00038836	3.72402	0.00042362
3.73482	0.00044482	3.73694	0.00039032	3.72502	0.00042618
3.73572	0.00044494	3.73792	0.00038984	3.72605	0.00042742
3.73673	0.00044516	3.73893	0.00039016	3.72702	0.00042832
3.73767	0.00044792	3.74001	0.00039174	3.72803	0.00042952
3.73864	0.00044668	3.74097	0.00039374	3.72911	0.00043178
3.73969	0.00044754	3.74194	0.00039478	3.73013	0.00043034
3.74062	0.00044806	3.74298	0.00039766	3.73111	0.00043132
3.74163	0.00044686	3.74399	0.00039948	3.73206	0.00043244
3.74259	0.00044728	3.74501	0.00040218	3.73312	0.00043344
3.74363	0.00044838	3.746	0.00040416	3.73426	0.00043516
3.74465	0.0004465	3.74703	0.0004043	3.73509	0.00043544
3.74565	0.00044862	3.74794	0.00040462	3.73607	0.00043686
3.74665	0.0004492	3.74892	0.00040718	3.73704	0.00043632
3.74758	0.00044858	3.75008	0.00040684	3.73805	0.00043736
3.74849	0.0004493	3.75096	0.00041118	3.73912	0.00043914
3.7496	0.00044908	3.75176	0.00041548	3.74015	0.00043988
3.75071	0.00044874	3.75283	0.0004176	3.74115	0.00043902
3.75145	0.00044846	3.75386	0.00041842	3.74213	0.00044262
3.75246	0.00045066	3.75483	0.00041924	3.74314	0.00044308
3.75357	0.0004515	3.75585	0.00042082	3.74418	0.00044154
3.75456	0.00045026	3.7568	0.00042022	3.74523	0.00044196
3.75564	0.00045032	3.75778	0.00042164	3.74615	0.00044092
3.75659	0.0004509	3.75873	0.00042284	3.74711	0.0004456
3.75763	0.00045036	3.75977	0.00042368	3.74813	0.00044462
3.75851	0.00045054	3.76079	0.00042688	3.74903	0.00044542
3.75954	0.00045346	3.76175	0.00042788	3.75007	0.00044364
3.7607	0.00045298	3.76277	0.00042914	3.75107	0.0004445
3.76159	0.00045206	3.76372	0.00042928	3.75208	0.00044658
3.76257	0.00045256	3.76477	0.00043142	3.75302	0.00044642
3.76357	0.00045208	3.76573	0.00043174	3.75402	0.0004476
3.76456	0.00045218	3.76672	0.00043268	3.7551	0.00044766
3.76556	0.0004513	3.76768	0.00043086	3.7561	0.00044766
3.76661	0.0004512	3.76868	0.00043024	3.75702	0.00044666
3.76752	0.00045142	3.76967	0.00043198	3.75799	0.00044888
3.76852	0.00045128	3.77066	0.00043242	3.75894	0.00045058
3.76954	0.00045168	3.77166	0.00043496	3.75988	0.00045014
3.77055	0.00045166	3.77259	0.00043736	3.76097	0.00045052
3.77164	0.0004527	3.77357	0.00043698	3.762	0.00045372
3.77256	0.00045066	3.7745	0.00043658	3.76294	0.00045206
3.77355	0.00045168	3.77555	0.0004378	3.76384	0.00045124
3.77449	0.00045172	3.77652	0.00043834	3.76487	0.00045418
3.7755	0.00045394	3.77754	0.00043856	3.76602	0.0004545
3.77664	0.00045498	3.77865	0.00043948	3.76692	0.00045518
3.77756	0.00045722	3.7795	0.00044042	3.7679	0.0004544
3.77858	0.00045558	3.78055	0.00044064	3.76894	0.00045474
3.77948	0.00045648	3.7816	0.00044312	3.76985	0.00045246
3.78044	0.00045764	3.78257	0.00044434	3.77094	0.00045426
3.78151	0.00045724	3.78351	0.00044552	3.77192	0.0004551
3.78247	0.00045602	3.7845	0.00044662	3.77294	0.00045398
3.78337	0.00045592	3.78556	0.00044772	3.77386	0.00045584
3.78439	0.00045636	3.78654	0.00044654	3.77487	0.0004573
3.78542	0.00045646	3.78754	0.00044712	3.7761	0.00045998
3.78643	0.00045714	3.78861	0.00044718	3.77696	0.00045936
3.78746	0.00045928	3.78948	0.0004462	3.77794	0.00046182
3.78845	0.00045998	3.7904	0.00044744	3.77888	0.00046288
3.78942	0.00045846	3.79147	0.00044762	3.77989	0.00046306
3.7903	0.00045932	3.79249	0.00044696	3.78089	0.00046304
3.79138	0.00046042	3.79346	0.00044836	3.78193	0.00046338
3.79252	0.00045996	3.79447	0.00044968	3.78299	0.00046256
3.7933	0.00046284	3.79539	0.00044994	3.78389	0.0004629
3.79431	0.00046422	3.79648	0.00044916	3.78481	0.00046266
3.79532	0.00046434	3.79751	0.00045186	3.78585	0.00046564
3.79629	0.00046274	3.79846	0.00045248	3.78685	0.00046558
3.79734	0.00046456	3.79944	0.00045142	3.78779	0.0004676
3.79831	0.00046622	3.80035	0.00045184	3.78881	0.00046718
3.79935	0.0004643	3.8014	0.00045162	3.78978	0.00046804
3.80025	0.00046532	3.8024	0.00045098	3.79076	0.00047056
3.80121	0.00046426	3.80341	0.0004524	3.79182	0.00047108
3.8023	0.00046342	3.80442	0.0004548	3.79276	0.0004714
3.80332	0.00046434	3.80537	0.00045426	3.7938	0.00047142
3.80425	0.00046626	3.80644	0.00045646	3.79478	0.0004727
3.80519	0.00046506	3.80731	0.00045628	3.79572	0.00047054
3.80631	0.00046786	3.80823	0.00045424	3.79678	0.00047234
3.80733	0.00046702	3.80925	0.0004542	3.79778	0.00047242
3.80831	0.00046656	3.81025	0.00045542	3.7988	0.0004751
3.8092	0.00046684	3.81112	0.00045422	3.79974	0.00047438
3.81025	0.00046686	3.81223	0.00045506	3.80076	0.0004749
3.81122	0.00046612	3.81327	0.00045428	3.8018	0.0004755
3.81227	0.00046806	3.81416	0.00045366	3.80278	0.00047612
3.81334	0.00046762	3.81516	0.00045434	3.80382	0.00047826
3.81426	0.00046828	3.81608	0.00045258	3.80468	0.00047664
3.81526	0.0004687	3.81715	0.0004518	3.80558	0.00047822
3.81619	0.00046708	3.81813	0.00045318	3.80658	0.00048126
3.81723	0.00046808	3.81912	0.00045176	3.80769	0.00048106
3.81832	0.00046866	3.82021	0.00045068	3.80867	0.00048206
3.81926	0.0004711	3.82106	0.0004508	3.80961	0.00048482
3.8203	0.00047202	3.82202	0.0004516	3.81063	0.00048462
3.82112	0.00047108	3.82307	0.00045118	3.81163	0.00048602
3.82214	0.0004728	3.82409	0.00045144	3.81265	0.00048524
3.82321	0.00047338	3.82507	0.00045152	3.81359	0.0004842
3.82425	0.00047338	3.8261	0.00045174	3.81463	0.00048656
3.82516	0.00047458	3.82705	0.00045014	3.81561	0.00048704
3.82618	0.000473	3.82816	0.00045072	3.81656	0.00048618
3.82729	0.00047166	3.82916	0.00045006	3.81772	0.00048542
3.82823	0.00047292	3.83013	0.00044926	3.81871	0.00048864
3.8293	0.00047624	3.83108	0.00044974	3.81961	0.0004891
3.83036	0.00047736	3.83199	0.00045002	3.82056	0.00048968
3.83137	0.00047722	3.83309	0.0004472	3.82156	0.0004897
3.83228	0.00047772	3.83416	0.00044472	3.82268	0.0004913
3.83342	0.00047554	3.83512	0.00044702	3.82363	0.00049122
3.83453	0.00047832	3.83616	0.00044702	3.82466	0.00049236
3.83534	0.0004804	3.8371	0.00044606	3.82569	0.000494
3.83635	0.0004809	3.83826	0.00044782	3.82658	0.00049376
3.83728	0.00048026	3.83926	0.00044882	3.82773	0.00049676
3.83839	0.00047952	3.84022	0.00044784	3.82872	0.00049534
3.8394	0.0004799	3.84125	0.00044842	3.82963	0.0004948
3.84037	0.00048088	3.84221	0.0004487	3.83054	0.00049516
3.84135	0.00048166	3.84321	0.0004471	3.8316	0.00049806
3.84233	0.00048138	3.84431	0.00044548	3.83256	0.00049772
3.84343	0.00048204	3.84532	0.00044562	3.83365	0.00049764
3.84442	0.00048296	3.84628	0.00044628	3.83466	0.0004982
3.84546	0.00048494	3.8473	0.0004444	3.83566	0.0004984
3.84645	0.00048544	3.8484	0.00044516	3.83665	0.00049954
3.84738	0.000486	3.84936	0.00044532	3.83762	0.00049958
3.84848	0.0004877	3.85033	0.00044522	3.83876	0.00049966
3.84942	0.00048696	3.85137	0.00044342	3.83971	0.00049954
3.85043	0.00048694	3.85237	0.00044434	3.84069	0.00049972
3.85139	0.00048614	3.85331	0.00044346	3.84174	0.00050102
3.85239	0.000487	3.85445	0.00044356	3.84268	0.00050222
3.85342	0.00048556	3.85552	0.00044504	3.84379	0.00050172
3.85443	0.00048728	3.85645	0.00044374	3.84481	0.0005036
3.85551	0.00049002	3.85749	0.00044492	3.84578	0.00050228
3.85642	0.00049062	3.85848	0.00044278	3.84672	0.00050234
3.85738	0.00048974	3.8595	0.0004433	3.84775	0.0005028
3.85839	0.00049062	3.8605	0.00044224	3.84886	0.00050286
3.85948	0.00049126	3.86157	0.00044228	3.84983	0.00050152
3.86042	0.00049236	3.8626	0.00044158	3.85081	0.00050296
3.86139	0.0004925	3.86348	0.00044182	3.85182	0.00050442
3.86246	0.00049128	3.86461	0.00044274	3.85284	0.00050564
3.86326	0.00049298	3.86554	0.00044176	3.85388	0.0005087
3.86439	0.0004922	3.86655	0.00044164	3.85487	0.000507
3.86549	0.0004932	3.86749	0.00044154	3.85584	0.0005085
3.86647	0.00049316	3.86852	0.00044276	3.85676	0.00050984
3.86738	0.00049218	3.86964	0.00044152	3.85777	0.00051126
3.86839	0.00049266	3.87059	0.00044048	3.85886	0.0005135
3.86956	0.00049196	3.87161	0.00044166	3.85989	0.00051312
3.87049	0.00049118	3.87252	0.00044076	3.86082	0.0005131
3.87154	0.00049212	3.87345	0.0004409	3.86174	0.00051302
3.87255	0.00049294	3.87448	0.00044072	3.86276	0.00051222
3.87347	0.00049368	3.87552	0.0004413	3.86375	0.00051382
3.87447	0.00049386	3.87651	0.00044044	3.86478	0.00051568
3.87556	0.00049326	3.87747	0.00043978	3.86583	0.00051502
3.87656	0.0004955	3.87839	0.0004395	3.86679	0.00051562
3.87747	0.00049528	3.87949	0.00043888	3.86777	0.00051646
3.87852	0.00049556	3.88057	0.00043838	3.86886	0.00051828
3.87946	0.00049504	3.88149	0.0004375	3.86989	0.00051812
3.88052	0.000496	3.88259	0.00043802	3.87087	0.00052024
3.88156	0.00049628	3.88357	0.0004376	3.87186	0.00052134
3.88251	0.00049484	3.88449	0.0004377	3.87286	0.00052334
3.88348	0.00049538	3.88558	0.00043698	3.87389	0.00052396
3.88446	0.00049548	3.8866	0.00043636	3.87494	0.00052554
3.88559	0.00049616	3.8876	0.00043686	3.87589	0.00052192
3.88656	0.00049768	3.88859	0.00043634	3.87691	0.00052298
3.88751	0.00049832	3.88962	0.00043582	3.87793	0.00052558
3.88853	0.00049888	3.89083	0.00043754	3.87882	0.0005259
3.88952	0.00049876	3.89168	0.00043618	3.87981	0.00052748
3.89061	0.00049878	3.89268	0.00043726	3.88089	0.00052796
3.89151	0.00049848	3.8937	0.00043426	3.88189	0.00052736
3.89252	0.00050008	3.8946	0.00043574	3.8828	0.00052736
3.89346	0.00049918	3.89572	0.0004353	3.8838	0.00052736
3.89446	0.0004991	3.89681	0.0004355	3.88492	0.00052786
3.8955	0.0004991	3.89779	0.00043412	3.88591	0.00052768
3.89654	0.00049984	3.89876	0.00043394	3.88694	0.00053134
3.89763	0.00049954	3.89978	0.00043334	3.88796	0.00053018
3.89848	0.00049894	3.90083	0.00043284	3.8889	0.00053114
3.89947	0.00050064	3.90181	0.0004327	3.88993	0.00053288
3.90048	0.00050042	3.90283	0.0004314	3.89103	0.00053238
3.90156	0.00050018	3.90387	0.00043236	3.89207	0.00053428
3.90251	0.00050052	3.90475	0.00043206	3.89303	0.00053616
3.90352	0.0005007	3.9058	0.0004339	3.89403	0.00053558
3.9046	0.00050242	3.90687	0.00043392	3.89509	0.00053726
3.90543	0.0005028	3.90785	0.00043282	3.8961	0.00053584
3.9066	0.00050258	3.9088	0.00043372	3.89703	0.0005367
3.90756	0.00050438	3.90975	0.00043206	3.89807	0.00053764
3.90848	0.00050302	3.91069	0.0004323	3.89909	0.0005361
3.90941	0.00050398	3.9118	0.00043224	3.90002	0.00053484
3.91047	0.00050548	3.91277	0.00043324	3.90118	0.00053594
3.91164	0.00050462	3.91376	0.00043226	3.90223	0.00053814
3.91256	0.0005035	3.91477	0.00043326	3.90307	0.0005388
3.91354	0.00050156	3.91578	0.00043366	3.90405	0.00054022
3.9145	0.00050044	3.9168	0.00043236	3.90499	0.00053926
3.91546	0.0005033	3.91786	0.0004323	3.90609	0.00054006
3.9165	0.00050242	3.9188	0.0004297	3.907	0.00054146
3.91758	0.00050206	3.91963	0.00043184	3.908	0.00053962
3.9186	0.00050284	3.92056	0.00043032	3.90905	0.00054122
3.91944	0.00050406	3.92167	0.00043008	3.90992	0.0005427
3.92045	0.0005044	3.92267	0.00043088	3.91101	0.0005431
3.92149	0.00050594	3.92365	0.00043064	3.91204	0.00054278
3.92257	0.0005059	3.92466	0.00042988	3.91304	0.00054292
3.92354	0.00050712	3.92559	0.00042946	3.91394	0.0005451
3.92449	0.00050406	3.92653	0.00042902	3.91499	0.00054634
3.92546	0.00050522	3.92759	0.00042786	3.91612	0.00054558
3.92646	0.00050532	3.9286	0.00042866	3.91699	0.00054334
3.9276	0.0005067	3.92953	0.00042778	3.91802	0.00054442
3.92855	0.00050648	3.93052	0.00042766	3.91893	0.0005432
3.92953	0.00050828	3.93158	0.00042716	3.91995	0.00054624
3.93054	0.00050776	3.93265	0.00042726	3.92088	0.00054594
3.93152	0.00050746	3.93354	0.00042818	3.92199	0.00054772
3.93266	0.00050988	3.93453	0.00042696	3.923	0.00054716
3.93354	0.00050914	3.93551	0.00042872	3.92393	0.00054576
3.93446	0.00050856	3.93645	0.00042782	3.92494	0.00054598
3.93549	0.00050804	3.93756	0.00042772	3.92589	0.00054566
3.9365	0.0005072	3.93855	0.00042786	3.927	0.00054544
3.93753	0.00050736	3.93956	0.00042532	3.92796	0.00054692
3.93856	0.0005089	3.9405	0.00042694	3.92885	0.00054764
3.93961	0.00050958	3.94141	0.00042628	3.92981	0.0005478
3.94052	0.0005083	3.94244	0.00042744	3.93077	0.00054576
3.94149	0.00050898	3.94338	0.00042744	3.93186	0.00054764
3.94253	0.0005075	3.94435	0.00042644	3.93286	0.0005468
3.9436	0.0005065	3.94533	0.00042544	3.93389	0.00054484
3.94453	0.00050694	3.94639	0.00042616	3.93486	0.00054684
3.94551	0.0005095	3.94734	0.00042574	3.93581	0.00054414
3.94657	0.00051064	3.94833	0.00042488	3.93684	0.00054548
3.94748	0.00051086	3.94934	0.00042606	3.93785	0.00054746
3.94856	0.00051142	3.95035	0.00042746	3.93887	0.0005493
3.94952	0.00051188	3.95126	0.00042602	3.93977	0.00054922
3.95048	0.00051332	3.95225	0.00042556	3.94082	0.00054854
3.95138	0.00051124	3.95338	0.00042564	3.94179	0.00055152
3.95246	0.00051102	3.95434	0.00042616	3.94282	0.00055022
3.95354	0.0005105	3.95528	0.00042582	3.94394	0.00055316
3.95452	0.00051002	3.95628	0.00042494	3.94483	0.0005539
3.95552	0.0005105	3.95731	0.00042432	3.94581	0.0005514
3.95645	0.0005117	3.95834	0.00042414	3.94678	0.00055188
3.95747	0.00051424	3.95933	0.00042478	3.94789	0.00055228
3.95853	0.00051414	3.96032	0.0004234	3.94887	0.00055212
3.95953	0.00051348	3.9612	0.00042356	3.94982	0.0005515
3.96052	0.00051302	3.9622	0.00042296	3.95087	0.00055174
3.9614	0.00051244	3.9633	0.0004228	3.95184	0.00055422
3.96241	0.00051298	3.96425	0.00042292	3.95284	0.00055322
3.96343	0.0005119	3.96524	0.00042238	3.95374	0.00055326
3.96448	0.00051356	3.96625	0.00042278	3.95476	0.00055298
3.96548	0.00051568	3.96721	0.00042152	3.95573	0.00055422
3.96641	0.00051454	3.96822	0.0004231	3.95665	0.00055536
3.9674	0.00051456	3.96923	0.00042348	3.95779	0.00055632
3.96845	0.0005154	3.97023	0.0004226	3.95878	0.00055648
3.96942	0.00051416	3.9712	0.0004216	3.95972	0.0005541
3.97045	0.00051526	3.97216	0.00042186	3.96071	0.00055508
3.97144	0.00051426	3.97324	0.00042212	3.96165	0.00055664
3.97236	0.0005149	3.97429	0.00042102	3.96268	0.00055844
3.97344	0.00051498	3.97516	0.00042108	3.96372	0.00055936
3.97462	0.00051576	3.97608	0.0004215	3.96479	0.00055842
3.97547	0.00051572	3.97704	0.000423	3.96569	0.00055848
3.97636	0.00051742	3.978	0.00042286	3.96666	0.00055934
3.97735	0.00051828	3.9791	0.00042286	3.96765	0.0005604
3.97839	0.00051778	3.98002	0.00042224	3.96876	0.00056154
3.97943	0.00051734	3.98103	0.00042358	3.96973	0.0005613
3.98043	0.00051808	3.98204	0.00042446	3.9707	0.00056128
3.98148	0.0005182	3.98297	0.00042316	3.97177	0.00056274
3.98235	0.00051872	3.98407	0.00042498	3.9726	0.00056446
3.98337	0.00051992	3.98499	0.00042296	3.97364	0.00056466
3.98447	0.0005187	3.98597	0.00042386	3.97466	0.00056782
3.9855	0.00051994	3.9869	0.00042452	3.9756	0.00056682
3.98641	0.00051998	3.988	0.00042448	3.97659	0.00056898
3.9874	0.00052074	3.98895	0.00042398	3.9775	0.00056784
3.98845	0.00051944	3.98999	0.00042352	3.9785	0.0005675
3.98943	0.00052074	3.991	0.0004252	3.97952	0.00056666
3.9905	0.0005224	3.99199	0.00042306	3.98047	0.0005667
3.99147	0.0005233	3.993	0.00042434	3.9815	0.00056762
3.99241	0.00052316	3.99403	0.00042468	3.9825	0.00056782
3.99338	0.00052424	3.99514	0.00042476	3.98345	0.00056932
3.99445	0.00052452	3.99606	0.00042504	3.9846	0.00056896
3.99554	0.00052506	3.9971	0.00042458	3.98556	0.00057056
3.99648	0.0005256	3.99811	0.00042328	3.98654	0.00057126
3.99752	0.00052588	3.99905	0.0004245	3.98751	0.00057254
3.9985	0.00052642	4.00016	0.00042436	3.98851	0.0005709
3.99952	0.00052728	4.00117	0.00042486	3.98956	0.00057202
4.0005	0.00052718	4.0023	0.00042482	3.99057	0.00057476
4.00151	0.00052766	4.00325	0.00042598	3.99157	0.00057528
4.0026	0.0005273	4.00415	0.00042618	3.99261	0.00057238
4.00352	0.00052776	4.00532	0.0004262	3.99356	0.00057544
4.00455	0.00052754	4.00617	0.00042634	3.99455	0.00057732
4.00547	0.00052874	4.00731	0.00042734	3.99564	0.00057634
4.00638	0.00053002	4.00828	0.0004273	3.99659	0.00057736
4.00746	0.00052906	4.00942	0.00042804	3.99759	0.00057936
4.00848	0.0005311	4.0103	0.00042924	3.99863	0.00057832
4.00958	0.00053048	4.01128	0.0004298	3.99971	0.00057976
4.01056	0.00052932	4.01226	0.0004302	4.00072	0.00058054
4.01155	0.0005297	4.01341	0.00042838	4.00165	0.00058234
4.01263	0.00052994	4.01437	0.00042922	4.00269	0.0005819
4.01371	0.00053078	4.01536	0.00042926	4.00354	0.00058182
4.01456	0.00053084	4.01644	0.00043066	4.00456	0.0005818
4.0156	0.00053022	4.01747	0.0004316	4.00559	0.00058268
4.01664	0.00053142	4.01847	0.00043194	4.00657	0.00058318
4.01749	0.00053232	4.01943	0.00043254	4.00767	0.00058676
4.01854	0.00053354	4.02052	0.00043136	4.00862	0.00058686
4.01961	0.00053464	4.02145	0.00043092	4.00966	0.00058708
4.02057	0.00053528	4.02236	0.00043144	4.01063	0.00058784
4.02153	0.0005347	4.02361	0.00043184	4.01161	0.00058806
4.02258	0.00053414	4.02457	0.00043468	4.01266	0.00058768
4.02376	0.00053512	4.02554	0.00043468	4.01379	0.000587
4.02462	0.00053632	4.0266	0.00043572	4.01466	0.00058748
4.0256	0.00053878	4.0275	0.00043508	4.01566	0.00058828
4.02654	0.00053922	4.0286	0.0004358	4.01661	0.00058986
4.02745	0.00053852	4.02965	0.00043684	4.0178	0.00059188
4.02856	0.00053762	4.03084	0.00043752	4.01871	0.00059094
4.0296	0.00053802	4.03145	0.00043978	4.01974	0.00059106
4.0307	0.0005371	4.03256	0.00043998	4.02073	0.00059406
4.03149	0.00053836	4.03362	0.00043974	4.02178	0.0005932
4.03256	0.00054114	4.03464	0.00043976	4.02267	0.00059382
4.03355	0.0005399	4.03557	0.00044126	4.02379	0.00059668
4.03453	0.0005399	4.03662	0.00044112	4.02472	0.0005969
4.03558	0.00054088	4.03757	0.00044168	4.02572	0.00059832
4.03661	0.0005408	4.03867	0.0004407	4.02675	0.00059932
4.03757	0.00054222	4.03962	0.0004426	4.02784	0.0006001
4.03871	0.0005424	4.04075	0.00044238	4.02882	0.0006008
4.03964	0.00054228	4.04166	0.000443	4.02969	0.00060178
4.04073	0.00054248	4.04266	0.00044404	4.03071	0.00060164
4.04166	0.00054434	4.04345	0.00044402	4.03171	0.00060198
4.04261	0.00054444	4.04466	0.00044638	4.03268	0.00060222
4.04365	0.00054232	4.04552	0.0004471	4.03395	0.0006052
4.04473	0.00054276	4.04658	0.00044756	4.03489	0.000603
4.04571	0.00054326	4.04757	0.0004482	4.03591	0.00060336
4.04656	0.00054504	4.04857	0.00044892	4.03695	0.00060672
4.04762	0.00054652	4.04967	0.00044874	4.03789	0.00060636
4.0486	0.00054566	4.05063	0.00044856	4.03899	0.00060676
4.0496	0.0005463	4.05172	0.00044944	4.03997	0.00060644
4.05066	0.00054718	4.0526	0.00045014	4.041	0.00060792
4.05168	0.00054622	4.05355	0.0004495	4.04197	0.0006084
4.05256	0.0005479	4.05464	0.00045016	4.04287	0.0006109
4.05363	0.0005487	4.05565	0.0004508	4.04393	0.0006123
4.05474	0.00054934	4.05668	0.00045212	4.0449	0.00061518
4.05577	0.00054998	4.05769	0.00045222	4.0459	0.0006162
4.05665	0.00054894	4.05869	0.00045378	4.04692	0.00061668
4.05771	0.00054874	4.05977	0.00045632	4.04785	0.00061546
4.05868	0.00055014	4.06077	0.00045588	4.04894	0.0006168
4.05956	0.00054746	4.0618	0.00045688	4.0499	0.0006167
4.06061	0.00054976	4.06277	0.0004586	4.05092	0.0006177
4.06162	0.00055194	4.06368	0.00046034	4.05193	0.00061854
4.06261	0.0005522	4.06471	0.00046272	4.05292	0.00062002
4.06359	0.00055244	4.06588	0.0004636	4.05383	0.00062006
4.06473	0.00055312	4.06668	0.0004634	4.05508	0.00062082
4.06575	0.00055236	4.0678	0.0004639	4.05606	0.00062306
4.06672	0.00055288	4.0688	0.00046568	4.05701	0.00062466
4.06768	0.0005545	4.06981	0.00046652	4.05794	0.0006257
4.06868	0.00055264	4.07075	0.0004673	4.05896	0.00062722
4.06956	0.00055242	4.07186	0.00046602	4.06013	0.000629
4.07073	0.00055378	4.07284	0.0004672	4.06107	0.00062942
4.07173	0.00055416	4.07366	0.00046766	4.062	0.00063036
4.07275	0.00055392	4.07476	0.00047072	4.06314	0.00063216
4.07361	0.0005562	4.07578	0.00047098	4.06399	0.00063132
4.07465	0.00055746	4.07671	0.00047284	4.06508	0.00063282
4.0757	0.00055682	4.07772	0.00047394	4.0661	0.0006316
4.07668	0.00055756	4.07869	0.00047296	4.06709	0.00063316
4.07768	0.00055874	4.07968	0.0004734	4.06808	0.00063322
4.0787	0.00056124	4.08079	0.00047366	4.06898	0.00063436
4.07968	0.00055972	4.08179	0.00047416	4.07012	0.0006348
4.08075	0.0005603	4.08274	0.00047334	4.07096	0.00063892
4.08167	0.00055978	4.08369	0.00047292	4.07197	0.0006393
4.08274	0.00056148	4.08474	0.0004735	4.07294	0.0006392
4.08365	0.00056148	4.08578	0.00047284	4.07396	0.00063656
4.0846	0.00056162	4.08674	0.00047396	4.07485	0.00063724
4.08572	0.00056328	4.08749	0.00047328	4.07607	0.00063752
4.08683	0.00056314	4.08855	0.00047346	4.0771	0.00063776
4.08774	0.00056302	4.08949	0.00047468	4.07793	0.00064008
4.08873	0.00056326	4.09042	0.00047654	4.07894	0.00063982
4.08975	0.0005651	4.09163	0.0004766	4.08002	0.0006412
4.09072	0.0005666	4.09243	0.00047678	4.08101	0.00063958
4.0917	0.00056742	4.0936	0.00047718	4.08195	0.00064268
4.09279	0.00057092	4.09445	0.00047892	4.08292	0.00064226
4.09381	0.00056924	4.09541	0.00048024	4.08407	0.00064316
4.09471	0.00056848	4.09634	0.00047816	4.08486	0.0006434
4.09572	0.00056892	4.09733	0.00047796	4.08591	0.00064636
4.09673	0.00057024	4.09821	0.00047946	4.08695	0.00064714
4.09774	0.00057256	4.09932	0.00048024	4.08791	0.00064652
4.09861	0.00057236	4.10032	0.00048026	4.08887	0.00064984
4.09972	0.00057434	4.10137	0.00047976	4.08983	0.0006511
4.10061	0.0005738	4.10243	0.00047904	4.09097	0.00065126
4.10181	0.00057546	4.10339	0.00047916	4.09185	0.00065284
4.10272	0.00057454	4.10433	0.0004781	4.09287	0.00065206
4.10383	0.00057604	4.10531	0.0004775	4.09365	0.0006524
4.10472	0.00057608	4.10634	0.00047752	4.0948	0.00065374
4.10575	0.00057806	4.10732	0.00047732	4.09572	0.00065804
4.10679	0.0005771	4.10813	0.00047858	4.09665	0.00065674
4.10778	0.00057818	4.10914	0.00047842	4.09778	0.00065902
4.10874	0.00057962	4.11019	0.00047878	4.09861	0.00065962
4.1097	0.00057978	4.11121	0.00047968	4.09961	0.00066014
4.11069	0.00057882	4.11234	0.00048058	4.10056	0.00065974
4.11169	0.00057824	4.11332	0.00047996	4.10179	0.00066016
4.11278	0.00057824	4.1144	0.00048168	4.10284	0.0006609
4.11388	0.00057988	4.11527	0.00048334	4.10371	0.00066186
4.11482	0.00058086	4.11631	0.00048324	4.10483	0.00066382
4.11574	0.00058216	4.11715	0.00048304	4.10577	0.00066598
4.11682	0.00058226	4.11819	0.00048344	4.10669	0.00066532
4.11774	0.00058262	4.11923	0.0004841	4.10758	0.00066738
4.11868	0.00058388	4.12013	0.0004843	4.10862	0.00066812
4.11964	0.00058396	4.12108	0.00048522	4.10964	0.0006686
4.12061	0.0005848	4.12219	0.00048442	4.1105	0.00066828
4.12165	0.00058538	4.12335	0.00048528	4.11184	0.00066716
4.12279	0.00058588	4.12421	0.00048618	4.11282	0.00066792
4.12379	0.00058706	4.12533	0.00048686	4.11377	0.0006684
4.12482	0.00058806	4.12617	0.0004856	4.11478	0.00067098
4.12579	0.0005911	4.12721	0.00048612	4.11578	0.00067186
4.12676	0.00059156	4.12819	0.00048672	4.1167	0.00067158
4.12773	0.00059444	4.1291	0.00048736	4.11763	0.00067266
4.12876	0.00059372	4.13	0.00048686	4.11865	0.00067452
4.12975	0.00059562	4.13107	0.00048806	4.11961	0.00067728
4.13075	0.00059658	4.13207	0.0004882	4.12046	0.0006773
4.13177	0.00059622	4.13317	0.00049048	4.12158	0.00067962
4.13286	0.00059794	4.13417	0.00049064	4.12274	0.00068078
4.13386	0.0005977	4.13514	0.00049154	4.12369	0.00067996
4.13492	0.00059788	4.13597	0.00049224	4.12469	0.00068024
4.13591	0.00059876	4.13697	0.00049404	4.12573	0.0006827
4.13682	0.00059978	4.13798	0.00049276	4.12667	0.00068304
4.13779	0.00060074	4.13897	0.00049306	4.1276	0.00068184
4.13883	0.00059956	4.13989	0.00049406	4.12859	0.00068094
4.13975	0.00060216	4.14089	0.00049526	4.12961	0.00068578
4.14077	0.00060436	4.14193	0.00049594	4.13053	0.00068378
4.14179	0.00060518	4.14314	0.00049698	4.13152	0.00068662
4.14271	0.00060592	4.14412	0.00049718	4.13274	0.00068664
4.1438	0.0006076	4.14508	0.00049662	4.13368	0.0006836
4.14471	0.00060904	4.14614	0.00049954	4.13463	0.00068784
4.14582	0.00060954	4.1471	0.00050022	4.13562	0.00069084
4.14673	0.00061082	4.14811	0.00049982	4.13666	0.0006907
4.14773	0.00061106	4.14911	0.00049986	4.1376	0.00069188
4.14874	0.00061168	4.15015	0.00050114	4.13866	0.00069448
4.14972	0.00061302	4.1511	0.00050192	4.13967	0.00069466
4.15063	0.00061482	4.15206	0.00050196	4.14053	0.00069586
4.15165	0.00061648	4.1531	0.0005024	4.14139	0.00069386
4.15263	0.0006166	4.15426	0.00050306	4.14244	0.0006948
4.1537	0.0006173	4.15526	0.00050202	4.14363	0.00069768
4.15476	0.00061696	4.1562	0.00050246	4.14452	0.0006986
4.15581	0.00061838	4.15712	0.0005031	4.14549	0.00069972
4.15677	0.00061862	4.15818	0.00050268	4.14658	0.00070102
4.15769	0.00062148	4.15914	0.0005024	4.14753	0.00070336
4.15862	0.00062152	4.16013	0.00050402	4.14845	0.00070196
4.15962	0.00062328	4.16117	0.00050546	4.14954	0.0007007
4.16061	0.00062344	4.16211	0.00050498	4.15046	0.0006997
4.16157	0.00062404	4.16322	0.0005052	4.15149	0.00070272
4.16254	0.0006238	4.16432	0.00050514	4.15247	0.00070414
4.1636	0.00062418	4.1653	0.00050456	4.15364	0.00070582
4.16486	0.00062606	4.16631	0.00050358	4.15469	0.0007088
4.16577	0.0006258	4.16736	0.0005035	4.15564	0.00071084
4.16681	0.00062748	4.16832	0.000505	4.15668	0.00071164
4.16768	0.0006285	4.1694	0.00050528	4.15759	0.00071234
4.16862	0.00063	4.17041	0.00050738	4.15861	0.0007171
4.16969	0.00063168	4.17137	0.00050778	4.15967	0.00071842
4.17067	0.00063246	4.17229	0.00050734	4.1606	0.00071478
4.17158	0.0006329	4.17338	0.00050852	4.16161	0.00071886
4.1725	0.00063378	4.1746	0.00050808	4.1626	0.00072058
4.17352	0.00063422	4.17554	0.00050808	4.16365	0.00072006
4.17474	0.00063528	4.17658	0.00050954	4.16478	0.00072104
4.17578	0.00063522	4.1776	0.00050918	4.16571	0.00072058
4.17673	0.00063816	4.17845	0.0005112	4.16674	0.0007219
4.17766	0.0006387	4.17959	0.00051182	4.16785	0.00072626
4.17854	0.00063962	4.18054	0.0005124	4.16866	0.00073008
4.17958	0.00063938	4.18153	0.00051208	4.1697	0.00072784
4.18064	0.0006388	4.18256	0.0005132	4.17067	0.00072976
4.18159	0.00064116	4.18357	0.00051442	4.17163	0.00073252
4.18259	0.00064262	4.18477	0.00051432	4.17261	0.00073324
4.18359	0.00064302	4.18568	0.0005132	4.17369	0.0007333
4.18477	0.00064284	4.18672	0.00051562	4.17487	0.0007323
4.18578	0.00064378	4.18778	0.00051588	4.17584	0.00073416
4.18665	0.00064392	4.18871	0.0005154	4.17683	0.00073708
4.18776	0.00064688	4.18971	0.00051696	4.17786	0.00073702
4.18855	0.00064688	4.19076	0.00051846	4.17887	0.00073806
4.18961	0.0006474	4.1917	0.00051846	4.17986	0.00074006
4.19061	0.00064846	4.1927	0.00051918	4.18085	0.0007372
4.19156	0.00064864	4.19364	0.00051972	4.18178	0.00073914
4.1926	0.00065012	4.19474	0.0005211	4.1828	0.00074194
4.19352	0.00065202	4.19595	0.00052088	4.1837	0.0007399
4.19454	0.00065236	4.19689	0.00051952	4.18495	0.00074328
4.19568	0.00065252	4.19794	0.00052086	4.18597	0.00074404
4.19672	0.00065334	4.19883	0.00051958	4.18693	0.00074488
4.19762	0.00065434	4.1997	0.00052098	4.18794	0.0007451
4.19872	0.00065446	4.20072	0.00052242	4.18901	0.00074802
4.19945	0.00065582	4.20168	0.00052226	4.18988	0.00074968
4.20048	0.0006565	4.20282	0.0005225	4.19086	0.00074994
4.20139	0.0006567	4.20367	0.00052178	4.19189	0.0007511
4.20237	0.00065794	4.20472	0.0005235	4.19289	0.00075336
4.20336	0.00065908	4.20591	0.00052514	4.1937	0.00075248
4.20429	0.00065898	4.2069	0.00052474	4.19496	0.00075536
4.20552	0.00065962	4.20786	0.00052438	4.19601	0.00075586
4.20654	0.00066178	4.20892	0.00052434	4.1969	0.00075704
4.20753	0.00066318	4.20988	0.00052644	4.19784	0.00075746
4.20856	0.00066434	4.21088	0.00052734	4.19884	0.00076024
4.20942	0.00066396	4.21185	0.00052686	4.19984	0.00076208
4.21044	0.00066444	4.21288	0.00052644	4.20079	0.00076432
4.21145	0.00066668	4.21381	0.00052672	4.20176	0.00076406
4.21244	0.00066798	4.21477	0.00052674	4.20288	0.00076644
4.21345	0.00066812	4.21594	0.0005278	4.20373	0.0007669
4.21433	0.00066814	4.21692	0.00052804	4.20487	0.00076716
4.21553	0.0006706	4.21792	0.00052798	4.20598	0.0007674
4.21655	0.00067144	4.21907	0.00052846	4.20701	0.00076878
4.21762	0.00067218	4.2199	0.00052974	4.20793	0.00076932
4.21863	0.00067372	4.22097	0.00052964	4.20897	0.00077072
4.2196	0.00067248	4.22196	0.00052966	4.20994	0.00077436
4.22044	0.00067316	4.2229	0.00052898	4.21091	0.00077468
4.2215	0.00067442	4.22388	0.00052874	4.21198	0.00077536
4.22251	0.00067658	4.22484	0.00053016	4.21293	0.00077618
4.22349	0.00067738	4.22601	0.00053242	4.21394	0.00077588
4.22446	0.00067748	4.22709	0.00053178	4.2149	0.0007775
4.22548	0.00067838	4.22803	0.00053206	4.21604	0.00077826
4.22655	0.00067912	4.22897	0.00053396	4.21715	0.00077954
4.22754	0.00068104	4.22996	0.00053548	4.21796	0.00078222
4.2286	0.000681	4.23087	0.00053456	4.21895	0.00078372
4.22959	0.00068122	4.23191	0.00053534	4.21999	0.0007846
4.23044	0.00068108	4.2328	0.00053516	4.22093	0.00078858
4.23149	0.00068222	4.23383	0.00053576	4.22194	0.00078924
4.23242	0.0006826	4.23485	0.0005381	4.2229	0.00078742
4.23348	0.00068472	4.23568	0.00053804	4.22407	0.00078774
4.2345	0.00068584	4.23691	0.0005383	4.22485	0.00078972
4.23538	0.00068632	4.23796	0.0005386	4.22591	0.0007912
4.23656	0.0006872	4.23892	0.00053952	4.22714	0.00079382
4.23762	0.00068654	4.2399	0.0005413	4.22811	0.00079512
4.23865	0.00068704	4.24078	0.00053934	4.22903	0.0007951
4.2396	0.00068944	4.24179	0.00053942	4.23007	0.00079564
4.24074	0.00068986	4.24274	0.00054068	4.23099	0.00079924
4.2415	0.0006913	4.24371	0.00053968	4.23192	0.00079968
4.24253	0.00069342	4.24463	0.00054126	4.23298	0.0008002
4.24349	0.0006945	4.24567	0.00054176	4.23389	0.00080232
4.24447	0.00069482	4.24673	0.00054268	4.2349	0.00080266
4.24545	0.00069506	4.24772	0.00054156	4.2359	0.00080436
4.24639	0.00069536	4.24861	0.00054208	4.23705	0.00080506
4.24773	0.00069546	4.24968	0.0005415	4.23816	0.0008073
4.2486	0.00069598	4.25062	0.00054156	4.23901	0.00081044
4.24959	0.000698	4.25157	0.00054256	4.23997	0.0008093
4.25061	0.00069982	4.25256	0.000542	4.24097	0.00080894
4.25156	0.00069836	4.2536	0.00054318	4.24188	0.00080854
4.25254	0.00069998	4.25466	0.0005431	4.24296	0.00081102
4.25352	0.0007002	4.25549	0.00054636	4.24387	0.00081342
4.25461	0.00069916	4.25642	0.00054738	4.24489	0.00081416
4.25546	0.0006996	4.25752	0.00054678	4.24575	0.00081448
4.25646	0.0007004	4.25852	0.00054574	4.24678	0.00081448
4.25765	0.00070122	4.25955	0.00054622	4.24792	0.00081838
4.25858	0.00070134	4.26039	0.00054734	4.2489	0.00081726
4.25969	0.00070348	4.26138	0.00054696	4.24988	0.00081824
4.2607	0.0007041	4.26237	0.00054876	4.2509	0.00082038
4.26162	0.00070388	4.26331	0.0005491	4.25192	0.00082074
4.26255	0.00070458	4.2643	0.0005501	4.25281	0.00082106
4.26356	0.00070468	4.26523	0.0005487	4.25382	0.00082142
4.26453	0.00070726	4.26621	0.0005507	4.25482	0.00082152
4.26551	0.00070818	4.26716	0.00055116	4.25579	0.0008217
4.26655	0.0007108	4.26836	0.00055104	4.25668	0.00082438
4.26764	0.00071236	4.26929	0.00055222	4.25773	0.0008264
4.26884	0.00071328	4.27033	0.00055414	4.25889	0.00082734
4.26973	0.00071512	4.27123	0.00055388	4.2599	0.00083124
4.27065	0.00071446	4.27222	0.0005546	4.26082	0.00083212
4.27163	0.00071748	4.27313	0.00055436	4.26187	0.00083284
4.27251	0.00071724	4.27403	0.00055608	4.26276	0.00083648
4.27362	0.0007179	4.27508	0.00055602	4.26367	0.00083608
4.27454	0.00071698	4.27611	0.00055554	4.26457	0.00083688
4.27559	0.00071828	4.27693	0.0005555	4.26571	0.0008383
4.27661	0.00072004	4.27798	0.00055738	4.26664	0.00083904
4.2775	0.0007217	4.27915	0.00055846	4.26763	0.00083852
4.27876	0.000722	4.28013	0.00055832	4.26876	0.00084146
4.27971	0.00072194	4.28115	0.00055884	4.26971	0.00084174
4.28074	0.00072212	4.28213	0.00055982	4.27072	0.00084076
4.28175	0.0007215	4.28304	0.00056048	4.27173	0.000844
4.28275	0.00072234	4.28392	0.00056096	4.27271	0.00084476
4.28362	0.00072538	4.2849	0.0005615	4.27357	0.00084726
4.28458	0.00072468	4.28589	0.00056152	4.2746	0.00084702
4.28553	0.00072778	4.2869	0.00056284	4.27557	0.00084892
4.28657	0.00072924	4.28789	0.00056414	4.27665	0.00085182
4.28748	0.00072992	4.28903	0.00056354	4.27755	0.00085288
4.2886	0.0007294	4.29002	0.00056548	4.27878	0.00085492
4.28973	0.00073126	4.29102	0.00056516	4.27986	0.00085522
4.29063	0.0007324	4.29198	0.00056466	4.28076	0.00085834
4.29177	0.00073348	4.29294	0.00056552	4.28168	0.00086042
4.2928	0.00073458	4.29391	0.00056756	4.28265	0.0008625
4.29379	0.00073562	4.2948	0.00056692	4.28359	0.00086048
4.29476	0.0007374	4.29584	0.00056726	4.28467	0.0008618
4.29571	0.00073938	4.2968	0.00056762	4.2856	0.00086116
4.29672	0.00073916	4.29775	0.00056766	4.28664	0.00086444
4.2976	0.00073958	4.29867	0.0005685	4.28751	0.00086562
4.29856	0.0007407	4.29983	0.00056928	4.28854	0.00086678
4.29979	0.00074338	4.30092	0.0005698	4.28967	0.00086868
4.30072	0.0007442	4.30187	0.00056878	4.29065	0.00087168
4.30183	0.00074492	4.30292	0.00057022	4.29163	0.00087138
4.30281	0.00074616	4.30398	0.00057104	4.29266	0.00087212
4.30382	0.0007444	4.30487	0.00057136	4.29363	0.00087198
4.30474	0.0007468	4.30591	0.00057354	4.29448	0.00087336
4.3057	0.0007471	4.30682	0.0005723	4.29553	0.00087574
4.30662	0.00074852	4.30783	0.00057446	4.29642	0.00087614
4.30762	0.0007508	4.3087	0.00057474	4.2975	0.00087878
4.30856	0.0007521	4.31003	0.0005745	4.29841	0.00087876
4.30974	0.00075332	4.31089	0.00057524	4.29971	0.00088222
4.31075	0.00075508	4.31193	0.00057606	4.30068	0.00087964
4.31171	0.00075644	4.31295	0.00057572	4.30165	0.00088032
4.31266	0.00075582	4.31395	0.0005771	4.30267	0.00088246
4.31361	0.00075782	4.31492	0.0005793	4.30365	0.00088182
4.31467	0.00075846	4.31587	0.0005785	4.30461	0.00088394
4.31555	0.00076058	4.31689	0.00057892	4.3056	0.00088596
4.31653	0.000762	4.31783	0.00057918	4.30659	0.00088656
4.31757	0.00076424	4.31888	0.000581	4.30769	0.00088834
4.31859	0.00076262	4.32003	0.0005797	4.30845	0.00088906
4.31946	0.0007635	4.32114	0.00058098	4.3096	0.0008907
4.32081	0.0007654	4.32214	0.000583	4.31067	0.0008917
4.32168	0.00076476	4.32314	0.00058362	4.31169	0.00089316
4.32279	0.00076538	4.32414	0.00058434	4.31249	0.00089394
4.32372	0.00076668	4.32504	0.00058306	4.31356	0.00089602
4.32474	0.00076786	4.32601	0.00058304	4.31454	0.00089674
4.32565	0.00076642	4.32693	0.0005852	4.31555	0.0008994
4.32662	0.00076618	4.32806	0.00058722	4.31647	0.00089902
4.3277	0.00076726	4.32905	0.0005877	4.31749	0.0009023
4.32864	0.0007676	4.32997	0.00058688	4.31855	0.00090148
4.32963	0.00077004	4.33122	0.00058842	4.31943	0.00090118
4.33075	0.00076992	4.3322	0.00058886	4.32069	0.00090434
4.33186	0.00077128	4.33322	0.00058874	4.32175	0.0009061
4.3328	0.0007737	4.33411	0.00058964	4.32266	0.00090488
4.33381	0.0007742	4.33533	0.0005901	4.32365	0.00090682
4.33495	0.00077526	4.33618	0.00059	4.32466	0.0009051
4.3358	0.00077604	4.33719	0.00059146	4.32566	0.00090908
4.33679	0.00077672	4.33834	0.00059396	4.32666	0.00091086
4.33777	0.00077858	4.33923	0.0005957	4.3276	0.0009152
4.33873	0.00077854	4.34021	0.0005955	4.32873	0.00091654
4.33964	0.00077904	4.34137	0.0005967	4.32954	0.00091478
4.34061	0.0007801	4.34238	0.00059772	4.33064	0.00091744
4.34182	0.0007823	4.34355	0.00059888	4.33181	0.00091694
4.34277	0.00078198	4.34437	0.00059924	4.33285	0.00091772
4.34382	0.00078338	4.34556	0.00059946	4.33378	0.00091966
4.34479	0.00078422	4.3464	0.00059944	4.33485	0.00092024
4.34583	0.0007851	4.34743	0.00060016	4.33594	0.0009203
4.34674	0.00078764	4.34851	0.00060168	4.33686	0.00092236
4.34769	0.00078876	4.34934	0.00060158	4.33777	0.00092508
4.34861	0.00079158	4.35027	0.00060268	4.3387	0.00092374
4.3496	0.0007926	4.35142	0.00060224	4.33964	0.00092622
4.35056	0.00079306	4.35258	0.00060286	4.34072	0.00092792
4.35182	0.0007934	4.35346	0.00060278	4.34192	0.00092818
4.35284	0.00079538	4.35455	0.00060344	4.34297	0.00092782
4.35376	0.00079694	4.35553	0.00060378	4.3439	0.00092664
4.35477	0.0007974	4.35649	0.00060556	4.34491	0.00092978
4.35572	0.00079802	4.35751	0.00060736	4.34593	0.00093246
4.35673	0.0007988	4.35857	0.00060756	4.34685	0.0009313
4.35773	0.00080192	4.35956	0.00060734	4.34778	0.00093202
4.35858	0.00080248	4.36047	0.000609	4.34888	0.0009345
4.35968	0.00080356	4.36152	0.00061092	4.34989	0.00093514
4.36062	0.00080336	4.36268	0.0006103	4.35073	0.0009392
4.36162	0.00080276	4.36366	0.00061108	4.35208	0.0009394
4.36284	0.00080504	4.36481	0.0006119	4.35314	0.00093926
4.3637	0.00080612	4.36575	0.00061166	4.35398	0.00094036
4.36472	0.00080814	4.36676	0.0006132	4.35503	0.000943
4.36576	0.00080966	4.36762	0.00061396	4.35607	0.00094282
4.36675	0.00080992	4.36867	0.00061472	4.357	0.00094448
4.36752	0.00081136	4.36957	0.00061542	4.35791	0.00094518
4.36852	0.00081288	4.37058	0.000617	4.35895	0.00094846
4.36948	0.00081504	4.37152	0.00061744	4.35991	0.00095142
4.37048	0.00081564	4.3728	0.00061728	4.36093	0.00095204
4.3714	0.00081722	4.37369	0.00061868	4.36213	0.00095268
4.37255	0.00081488	4.37474	0.00061988	4.36316	0.00095304
4.37372	0.0008178	4.37576	0.00062028	4.36416	0.00095408
4.3746	0.0008192	4.37666	0.00062202	4.36494	0.00095376
4.37559	0.0008206	4.37775	0.00062062	4.36595	0.00095542
4.37659	0.00082268	4.37862	0.00062096	4.36688	0.00095634
4.37758	0.00082362	4.3798	0.00062402	4.36791	0.00095922
4.3786	0.0008244	4.38068	0.00062548	4.36896	0.00096018
4.37961	0.00082624	4.38154	0.00062522	4.36989	0.00096426
4.38068	0.0008264	4.3827	0.0006266	4.37098	0.00096534
4.38147	0.00082752	4.38374	0.00062654	4.37201	0.00096732
4.38261	0.00082896	4.38471	0.0006271	4.37311	0.00096824
4.38373	0.00083006	4.38574	0.00062714	4.37415	0.00096936
4.38458	0.0008313	4.38664	0.00062814	4.37508	0.00097322
4.38576	0.00083302	4.38782	0.00062874	4.37616	0.00097442
4.38661	0.00083384	4.38862	0.000629	4.37711	0.00097652
4.38765	0.00083544	4.38959	0.00062928	4.37816	0.00097782
4.38862	0.00083684	4.39069	0.00063066	4.37914	0.00098138
4.38957	0.00083806	4.39155	0.00063078	4.38007	0.00098006
4.39054	0.0008386	4.39254	0.0006325	4.38103	0.00098352
4.39152	0.00083884	4.39379	0.00063246	4.38198	0.00098158
4.39252	0.00084024	4.39475	0.0006335	4.38333	0.00098356
4.39374	0.00084146	4.39569	0.00063674	4.38422	0.0009851
4.39461	0.00084338	4.39666	0.0006363	4.38518	0.0009864
4.39567	0.00084402	4.39761	0.00063704	4.38613	0.00098912
4.39663	0.0008453	4.39869	0.000639	4.38701	0.00099078
4.39752	0.00084664	4.3996	0.00063858	4.38798	0.00099266
4.39849	0.00084886	4.40065	0.00063834	4.38904	0.00099196
4.39949	0.00084984	4.40154	0.0006397	4.38992	0.00099422
4.40035	0.00085126	4.40259	0.00064242	4.39095	0.000996
4.40153	0.0008529	4.4038	0.00064302	4.39192	0.0009961
4.40233	0.0008517	4.40476	0.00064266	4.39304	0.00099664
4.40353	0.00085362	4.40568	0.00064224	4.39409	0.00099768
4.40461	0.00085584	4.4067	0.0006432	4.39517	0.001
4.40546	0.00085572	4.40762	0.00064342	4.39605	0.001
4.40651	0.00085802	4.40873	0.00064516	4.39712	0.00101
4.40747	0.0008602	4.40953	0.00064522	4.39805	0.00101
4.40855	0.00085962	4.41058	0.00064718	4.39907	0.00101
4.40931	0.00086062	4.41156	0.00064736	4.39994	0.00101
4.41031	0.00086196	4.41254	0.0006481	4.40093	0.00101
4.41138	0.0008641	4.41354	0.00064886	4.40198	0.00101
4.4123	0.00086398	4.41467	0.00064976	4.4029	0.00101
4.41333	0.0008663	4.41569	0.00065062	4.40413	0.00102
4.41449	0.0008664	4.4166	0.00065216	4.40514	0.00102
4.41547	0.00086762	4.41757	0.00065368	4.40607	0.00102
4.41639	0.0008708	4.4186	0.00065488	4.40698	0.00102
4.41748	0.00087114	4.41954	0.000656	4.40808	0.00102
4.41846	0.00087204	4.42032	0.00065698	4.40903	0.00102
4.41935	0.0008741	4.42145	0.00065966	4.40997	0.00102
4.42029	0.00087694	4.42242	0.00066058	4.41095	0.00102
4.4213	0.00087676	4.42324	0.00066534	4.41197	0.00103
4.42241	0.00087698	4.42436	0.00066578	4.41276	0.00103
4.42318	0.0008791	4.42538	0.00066734	4.41383	0.00103
4.42425	0.0008816	4.42635	0.00066892	4.41492	0.00103
4.42535	0.00088182	4.42731	0.0006691	4.41606	0.00103
4.42629	0.00088444	4.42832	0.00066964	4.41687	0.00103
4.42733	0.00088566	4.42932	0.0006709	4.41794	0.00104
4.42832	0.00088688	4.43018	0.00067216	4.41896	0.00104
4.42936	0.00088892	4.43119	0.00067322	4.41995	0.00104
4.43024	0.00089172	4.43219	0.00067596	4.42078	0.00104
4.43121	0.00089164	4.4332	0.00067828	4.42166	0.00104
4.43224	0.00089372	4.43422	0.00067804	4.42273	0.00104
4.43324	0.00089412	4.4353	0.00067932	4.42363	0.00104
4.43418	0.00089558	4.4363	0.00068028	4.42489	0.00105
4.4353	0.00089598	4.43715	0.00068188	4.42593	0.00105
4.43634	0.0008972	4.4382	0.00068298	4.42689	0.00105
4.43729	0.00089988	4.43915	0.00068428	4.42783	0.00105
4.43829	0.00090014	4.44019	0.00068486	4.42884	0.00105
4.43922	0.00090136	4.4411	0.00068584	4.42981	0.00105
4.44023	0.00090256	4.44213	0.00068714	4.43077	0.00105
4.44106	0.00090386	4.44301	0.00068912	4.43165	0.00106
4.44214	0.00090724	4.44406	0.00069022	4.43273	0.00106
4.44326	0.000907	4.44508	0.00068958	4.43365	0.00106
4.44406	0.000908	4.44613	0.00069188	4.43485	0.00106
4.44528	0.0009108	4.44716	0.0006943	4.43586	0.00106
4.44629	0.00091146	4.44806	0.0006951	4.43677	0.00106
4.44716	0.00091254	4.44913	0.00069562	4.43774	0.00107
4.44818	0.00091438	4.45018	0.00069716	4.43868	0.00107
4.44921	0.00091616	4.45101	0.00069844	4.43964	0.00107
4.45024	0.0009189	4.45194	0.00069972	4.44066	0.00107
4.45104	0.00091768	4.45294	0.00069988	4.44165	0.00107
4.45206	0.00092022	4.45393	0.0007027	4.44248	0.00107
4.45308	0.00092266	4.45491	0.00070308	4.44362	0.00107
4.45396	0.0009237	4.45615	0.00070414	4.44459	0.00108
4.45494	0.00092618	4.4572	0.0007056	4.44574	0.00108
4.45604	0.0009261	4.45805	0.00070818	4.44673	0.00108
4.45718	0.00092792	4.45898	0.0007099	4.4478	0.00108
4.45803	0.00092984	4.45995	0.00071288	4.44868	0.00108
4.45909	0.0009321	4.46118	0.0007144	4.44961	0.00108
4.46	0.00093326	4.46194	0.000716	4.45064	0.00109
4.46097	0.00093474	4.46307	0.00071778	4.45172	0.00109
4.46179	0.00093686	4.46403	0.0007164	4.45258	0.00109
4.46284	0.0009389	4.46506	0.0007203	4.45367	0.00109
4.46396	0.00094036	4.46609	0.00072116	4.45457	0.00109
4.46481	0.00094214	4.46718	0.0007228	4.45573	0.00109
4.46597	0.00094382	4.46837	0.00072456	4.45671	0.00109
4.46698	0.00094608	4.46918	0.00072458	4.45778	0.0011
4.46793	0.00094732	4.47019	0.0007291	4.4588	0.0011
4.46885	0.00094862	4.47123	0.00073128	4.45984	0.0011
4.46995	0.00095078	4.47222	0.00073116	4.46086	0.0011
4.47092	0.0009521	4.47311	0.00073238	4.46185	0.0011
4.47198	0.0009553	4.47417	0.00073362	4.46265	0.00111
4.47299	0.00095852	4.47515	0.00073666	4.4637	0.00111
4.47407	0.00095894	4.47618	0.00073802	4.46467	0.00111
4.47488	0.00095936	4.47738	0.00073902	4.46578	0.00111
4.47598	0.00096196	4.47859	0.0007413	4.46691	0.00111
4.4771	0.00096208	4.47938	0.00074256	4.46787	0.00111
4.47804	0.00096342	4.48025	0.00074516	4.46879	0.00111
4.47897	0.00096712	4.48115	0.0007465	4.46975	0.00112
4.47993	0.00096976	4.48216	0.00074652	4.47087	0.00112
4.48085	0.0009714	4.48314	0.00074786	4.4718	0.00112
4.48193	0.00097184	4.48414	0.00074932	4.47274	0.00112
4.48287	0.00097382	4.48511	0.00074928	4.4738	0.00113
4.48385	0.00097562	4.48614	0.00075202	4.47485	0.00113
4.48488	0.00097846	4.48737	0.0007535	4.47577	0.00113
4.48579	0.00097898	4.48831	0.00075358	4.47684	0.00113
4.4869	0.00098224	4.48937	0.0007571	4.47784	0.00113
4.48801	0.00098284	4.49029	0.00075764	4.4788	0.00113
4.48904	0.00098624	4.49133	0.00075908	4.47971	0.00114
4.49001	0.00098714	4.49231	0.00076034	4.48086	0.00114
4.49104	0.00098858	4.49315	0.00076064	4.48173	0.00114
4.49207	0.00099058	4.4942	0.00076214	4.48285	0.00114
4.49297	0.00099238	4.49518	0.00076292	4.48377	0.00114
4.49392	0.00099308	4.49622	0.00076692	4.48482	0.00115
4.49487	0.0009944	4.49733	0.00076616	4.48569	0.00114
4.49594	0.00099578	4.49831	0.000766	4.48677	0.00115
4.49687	0.00099756	4.49946	0.00076668	4.48788	0.00115
4.49805	0.001	4.50037	0.00076772	4.48893	0.00115
4.49912	0.001	4.50132	0.00076754	4.48994	0.00116
4.50008	0.001	4.50232	0.00077198	4.49089	0.00116
4.5011	0.00101	4.50342	0.0007741	4.49185	0.00116
4.50215	0.00101	4.50431	0.00077484	4.49287	0.00116
4.50315	0.00101	4.50537	0.00077582	4.49383	0.00116
4.504	0.00102	4.5064	0.0007764	4.49481	0.00116
4.5051	0.00102	4.5074	0.00077866	4.49584	0.00116
4.50621	0.00102	4.50852	0.00078016	4.49687	0.00117
4.50703	0.00102	4.50956	0.00078096	4.49792	0.00117
4.50813	0.00102	4.51058	0.00078036	4.4989	0.00117
4.50923	0.00103	4.51151	0.00078006	4.49995	0.00117
4.51017	0.00103	4.51256	0.00078044	4.50087	0.00118
4.51107	0.00103	4.51352	0.00078046	4.50188	0.00117
4.51216	0.00103	4.5144	0.00078282	4.5029	0.00117
4.5132	0.00103	4.51538	0.00078374	4.50391	0.00118
4.51403	0.00104	4.51642	0.00078288	4.5047	0.00118
4.51506	0.00104	4.51738	0.00078552	4.50585	0.00118
4.51607	0.00104	4.51862	0.00078658	4.50686	0.00118
4.51707	0.00104	4.51962	0.00078836	4.508	0.00118
4.51814	0.00105	4.52068	0.00078936	4.50906	0.00118
4.51921	0.00105	4.52158	0.00079104	4.51007	0.00118
4.52014	0.00105	4.52264	0.000792	4.51108	0.00119
4.52106	0.00105	4.52362	0.00079292	4.51196	0.00119
4.5221	0.00105	4.5245	0.0007945	4.51295	0.00119
4.52307	0.00105	4.52551	0.00079518	4.51411	0.0012
4.52409	0.00106	4.52661	0.00079578	4.51495	0.0012
4.52505	0.00106	4.52756	0.00079802	4.51594	0.0012
4.52606	0.00106	4.52871	0.00079848	4.51698	0.0012
4.52709	0.00106	4.52966	0.00079772	4.51816	0.0012
4.52804	0.00107	4.53071	0.00080056	4.51913	0.0012
4.52924	0.00107	4.53168	0.00080184	4.52014	0.0012
4.5301	0.00107	4.53262	0.0008015	4.52115	0.00121
4.53109	0.00107	4.53363	0.00080236	4.5221	0.00121
4.53212	0.00108	4.53457	0.00080424	4.52299	0.00121
4.5331	0.00108	4.53539	0.0008049	4.52403	0.00121
4.53429	0.00108	4.53641	0.00080524	4.52502	0.00121
4.53511	0.00108	4.53742	0.00080718	4.52588	0.00121
4.5361	0.00109	4.53856	0.00080978	4.52698	0.00122
4.53705	0.00109	4.53967	0.00080986	4.52797	0.00122
4.53802	0.00109	4.54059	0.00081092	4.52914	0.00122
4.53925	0.00109	4.54169	0.00081004	4.53018	0.00122
4.54016	0.0011	4.54258	0.00081182	4.53113	0.00122
4.54128	0.0011	4.54355	0.00081408	4.53199	0.00122
4.54213	0.0011	4.54456	0.0008143	4.53301	0.00123
4.54324	0.0011	4.54539	0.0008147	4.53394	0.00123
4.54421	0.00111	4.54645	0.00081748	4.53497	0.00123
4.54522	0.00111	4.54753	0.00081776	4.53589	0.00123
4.54609	0.00111	4.54847	0.00081772	4.53707	0.00124
4.54713	0.00111	4.54946	0.00081932	4.53796	0.00123
4.54827	0.00112	4.55054	0.00081948	4.53914	0.00123
4.54913	0.00112	4.55166	0.00082164	4.54024	0.00124
4.55035	0.00112	4.55256	0.0008222	4.54116	0.00124
4.55133	0.00113	4.55355	0.000822	4.5421	0.00124
4.55219	0.00113	4.55461	0.00082196	4.54309	0.00124
4.55321	0.00113	4.5555	0.0008229	4.54408	0.00124
4.55426	0.00113	4.55645	0.00082452	4.54506	0.00125
4.55527	0.00114	4.55737	0.00082564	4.54614	0.00125
4.55623	0.00114	4.55841	0.00082536	4.54703	0.00125
4.55725	0.00114	4.55946	0.00082754	4.54795	0.00125
4.55823	0.00115	4.56058	0.00082934	4.54898	0.00126
4.55911	0.00115	4.56163	0.0008308	4.55005	0.00126
4.56042	0.00115	4.5627	0.00083084	4.55106	0.00126
4.56134	0.00115	4.56355	0.0008327	4.55204	0.00126
4.56239	0.00116	4.56459	0.00083316	4.55309	0.00126
4.56323	0.00116	4.56554	0.00083374	4.55405	0.00127
4.56427	0.00116	4.5665	0.00083448	4.55493	0.00126
4.56521	0.00116	4.56757	0.000837	4.5561	0.00127
4.56627	0.00117	4.56842	0.00083696	4.55701	0.00127
4.56722	0.00117	4.56943	0.00083932	4.55796	0.00127
4.56824	0.00117	4.57068	0.00084004	4.55902	0.00128
4.5692	0.00117	4.57163	0.00084116	4.56025	0.00128
4.57035	0.00118	4.57263	0.0008415	4.56113	0.00128
4.57135	0.00118	4.57353	0.00084342	4.5621	0.00128
4.57235	0.00118	4.5745	0.00084488	4.56314	0.00128
4.57328	0.00119	4.57549	0.00084624	4.5641	0.00128
4.57424	0.00119	4.57654	0.0008476	4.56497	0.00128
4.57533	0.00119	4.57744	0.00084794	4.56612	0.00128
4.57635	0.00119	4.57837	0.00084898	4.56702	0.00128
4.57714	0.00119	4.57942	0.00084918	4.56805	0.00128
4.57819	0.0012	4.58043	0.00085006	4.56892	0.00129
4.57913	0.0012	4.58157	0.00085228	4.57008	0.00129
4.58023	0.0012	4.58257	0.00085282	4.57117	0.00129
4.58131	0.00121	4.58356	0.00085336	4.57214	0.00129
4.58227	0.00121	4.58437	0.00085518	4.57317	0.00129
4.58335	0.00121	4.58556	0.0008552	4.574	0.0013
4.58424	0.00122	4.58643	0.0008551	4.57494	0.0013
4.58532	0.00122	4.58744	0.00085648	4.57588	0.0013
4.58627	0.00122	4.58844	0.0008581	4.57705	0.0013
4.58723	0.00123	4.58954	0.00086002	4.57782	0.0013
4.58821	0.00123	4.59048	0.0008612	4.57888	0.00131
4.58927	0.00123	4.59149	0.0008601	4.57992	0.00131
4.59023	0.00123	4.59253	0.00086136	4.58114	0.00131
4.59131	0.00124	4.59352	0.0008617	4.58209	0.00131
4.59235	0.00124	4.59435	0.00086172	4.58309	0.00131
4.59327	0.00125	4.59535	0.0008628	4.58406	0.00131
4.59426	0.00125	4.59634	0.00086204	4.58496	0.00131
4.59525	0.00125	4.59731	0.0008638	4.58596	0.00131
4.59626	0.00126	4.59831	0.00086634	4.58708	0.00132
4.59729	0.00126	4.59923	0.00086614	4.58789	0.00132
4.59824	0.00126	4.60018	0.00086756	4.5889	0.00132
4.59928	0.00126	4.60121	0.00086816	4.58997	0.00132
4.60024	0.00126	4.60234	0.00086844	4.59102	0.00132
4.60131	0.00127	4.60336	0.00086886	4.59204	0.00132
4.60248	0.00127	4.60445	0.00086986	4.59305	0.00133
4.60337	0.00127	4.60523	0.00087218	4.59409	0.00133
4.60439	0.00128	4.6062	0.0008723	4.59508	0.00133
4.60526	0.00128	4.60721	0.00087548	4.59591	0.00133
4.60632	0.00128	4.60818	0.00087534	4.59688	0.00134
4.60727	0.00128	4.60919	0.00087578	4.5979	0.00134
4.60829	0.00129	4.61011	0.00087634	4.59883	0.00134
4.60917	0.00129	4.61113	0.00087738	4.59988	0.00134
4.61029	0.0013	4.61221	0.0008767	4.60095	0.00134
4.61135	0.0013	4.61321	0.00087688	4.60205	0.00134
4.61247	0.0013	4.61432	0.00087886	4.60297	0.00134
4.61339	0.0013	4.61522	0.00088142	4.60405	0.00135
4.61438	0.00131	4.61622	0.00088328	4.60493	0.00135
4.61529	0.00131	4.61727	0.00088414	4.60596	0.00135
4.61633	0.00131	4.61829	0.00088396	4.60687	0.00135
4.61736	0.00132	4.61919	0.00088468	4.60795	0.00135
4.61838	0.00132	4.62012	0.00088668	4.60878	0.00135
4.61916	0.00132	4.62118	0.00088964	4.60991	0.00135
4.62021	0.00133	4.6223	0.0008903	4.61088	0.00136
4.62118	0.00133	4.6234	0.00089114	4.61204	0.00136
4.62233	0.00133	4.62438	0.00089214	4.61306	0.00136
4.62334	0.00134	4.62543	0.00089126	4.61409	0.00136
4.6243	0.00134	4.62631	0.00089282	4.61505	0.00136
4.62533	0.00135	4.62737	0.00089462	4.61605	0.00137
4.62622	0.00135	4.62837	0.0008968	4.61694	0.00137
4.62732	0.00135	4.62935	0.0008977	4.6179	0.00137
4.62827	0.00136	4.63037	0.00089666	4.61886	0.00137
4.62918	0.00136	4.6313	0.00089912	4.61991	0.00137
4.63013	0.00136	4.63243	0.00090068	4.62089	0.00137
4.63121	0.00136	4.63342	0.00089956	4.62183	0.00137
4.63222	0.00137	4.63445	0.0009006	4.62308	0.00138
4.6333	0.00137	4.63543	0.00090284	4.62399	0.00138
4.63434	0.00138	4.63654	0.0009032	4.62496	0.00138
4.6353	0.00138	4.63753	0.0009039	4.62594	0.00138
4.63616	0.00138	4.63843	0.00090424	4.6269	0.00138
4.6372	0.00139	4.63944	0.00090464	4.62784	0.00138
4.63825	0.00139	4.6405	0.00090726	4.62891	0.00139
4.6392	0.00139	4.64141	0.00090666	4.62994	0.00139
4.64015	0.0014	4.64242	0.0009082	4.63085	0.00139
4.64117	0.0014	4.64353	0.00090834	4.63184	0.00139
4.64209	0.00141	4.64454	0.00091032	4.63291	0.00139
4.64331	0.00141	4.64548	0.00091134	4.63397	0.00139
4.64435	0.00141	4.64664	0.00091128	4.63492	0.00139
4.64529	0.00141	4.64738	0.00091162	4.63596	0.00139
4.64639	0.00142	4.64841	0.00091396	4.63704	0.0014
4.6472	0.00142	4.64936	0.00091628	4.6379	0.0014
4.64821	0.00142	4.65039	0.00091644	4.63893	0.0014
4.64911	0.00143	4.65128	0.00091782	4.64002	0.0014
4.65023	0.00143	4.65232	0.00092026	4.64087	0.0014
4.65107	0.00143	4.65343	0.0009214	4.64192	0.0014
4.65212	0.00144	4.65444	0.00092202	4.64304	0.00141
4.65321	0.00144	4.65543	0.00092286	4.6441	0.00141
4.6543	0.00144	4.65653	0.00092418	4.64491	0.00141
4.6552	0.00145	4.65745	0.00092644	4.6459	0.00141
4.65625	0.00145	4.65843	0.00092696	4.64691	0.00142
4.65726	0.00146	4.65942	0.00092828	4.64783	0.00141
4.65818	0.00146	4.66052	0.00093006	4.6488	0.00142
4.65914	0.00146	4.66135	0.00093138	4.64973	0.00142
4.66028	0.00147	4.66235	0.00093122	4.65082	0.00142
4.66113	0.00147	4.66337	0.00093328	4.65172	0.00142
4.66205	0.00147	4.66456	0.0009337	4.65265	0.00142
4.66306	0.00148	4.66558	0.00093696	4.65398	0.00143
4.66415	0.00148	4.66655	0.0009393	4.65492	0.00143
4.66522	0.00149	4.66757	0.0009389	4.65592	0.00143
4.66622	0.00149	4.66847	0.00093904	4.65693	0.00143
4.66722	0.00149	4.66956	0.00094088	4.65789	0.00143
4.66809	0.0015	4.67041	0.00093964	4.65878	0.00143
4.66917	0.0015	4.67145	0.0009416	4.65984	0.00144
4.6701	0.00151	4.67242	0.00094422	4.66079	0.00144
4.67111	0.00151	4.67353	0.00094488	4.66173	0.00144
4.67206	0.00151	4.67467	0.00094532	4.66271	0.00144
4.67305	0.00152	4.67562	0.00094654	4.6637	0.00144
4.67423	0.00152	4.67677	0.00094672	4.665	0.00145
4.67522	0.00152	4.67764	0.00094808	4.66593	0.00145
4.67615	0.00153	4.67855	0.00094968	4.66692	0.00145
4.67712	0.00153	4.67958	0.00094996	4.66789	0.00145
4.67815	0.00153	4.68058	0.00095088	4.66888	0.00145
4.6791	0.00154	4.68164	0.0009514	4.6699	0.00145
4.6802	0.00154	4.6826	0.0009527	4.6709	0.00145
4.6811	0.00154	4.68355	0.00095338	4.67169	0.00146
4.68207	0.00155	4.68457	0.00095342	4.67273	0.00146
4.68309	0.00155	4.68562	0.00095644	4.67365	0.00146
4.68406	0.00156	4.6866	0.00095746	4.67485	0.00146
4.68536	0.00156	4.68763	0.00095806	4.67586	0.00146
4.68623	0.00156	4.68865	0.0009582	4.67689	0.00146
4.68724	0.00157	4.68947	0.00095972	4.67787	0.00147
4.68833	0.00157	4.6906	0.00096066	4.67889	0.00147
4.6892	0.00157	4.69158	0.00096216	4.67981	0.00147
4.69006	0.00158	4.69257	0.00096098	4.68085	0.00147
4.69103	0.00158	4.69348	0.0009628	4.6818	0.00148
4.69206	0.00158	4.69458	0.00096452	4.68278	0.00148
4.69289	0.00159	4.69584	0.00096334	4.68381	0.00148
4.69399	0.00159	4.69665	0.00096558	4.68485	0.00148
4.6952	0.0016	4.6977	0.00096952	4.68611	0.00148
4.69617	0.0016	4.69867	0.00096942	4.68694	0.00149
4.69709	0.0016	4.69965	0.00096982	4.6879	0.00149
4.69806	0.00161	4.70065	0.00097122	4.68894	0.00149
4.69922	0.00161	4.70166	0.00097106	4.68982	0.00149
4.70005	0.00161	4.70259	0.00097234	4.69086	0.00149
4.70109	0.00162	4.70355	0.00097566	4.69186	0.00149
4.70217	0.00162	4.70442	0.00097834	4.69285	0.0015
4.70314	0.00163	4.70555	0.0009783	4.69388	0.0015
4.70404	0.00163	4.70665	0.00097904	4.69476	0.0015
4.70513	0.00164	4.70768	0.00098084	4.69612	0.0015
4.70621	0.00164	4.70862	0.0009806	4.69698	0.0015
4.70721	0.00164	4.70966	0.00098296	4.69788	0.0015
4.70824	0.00165	4.71057	0.00098222	4.69896	0.00151
4.70925	0.00165	4.71157	0.0009856	4.69991	0.00151
4.71023	0.00166	4.71248	0.0009868	4.70078	0.00151
4.71126	0.00166	4.71356	0.00098778	4.70182	0.00151
4.71212	0.00166	4.71438	0.0009892	4.70283	0.00152
4.71316	0.00167	4.71547	0.0009912	4.70371	0.00152
4.71409	0.00167	4.71671	0.00099372	4.70469	0.00152
4.71509	0.00167	4.71754	0.00099474	4.70598	0.00152
4.71649	0.00168	4.71863	0.00099642	4.707	0.00152
4.71729	0.00168	4.7196	0.00099652	4.70792	0.00152
4.71834	0.00169	4.72058	0.00099904	4.70886	0.00153
4.71931	0.00169	4.72144	0.001	4.70995	0.00153
4.72037	0.00169	4.72243	0.001	4.71084	0.00153
4.72125	0.00169	4.72354	0.00101	4.71186	0.00153
4.72221	0.0017	4.72443	0.00101	4.7129	0.00153
4.72321	0.0017	4.7254	0.00101	4.71381	0.00153
4.72424	0.00171	4.72655	0.00101	4.71483	0.00154
4.7251	0.00171	4.72758	0.00101	4.71581	0.00154
4.72621	0.00171	4.72862	0.00101	4.71687	0.00154
4.72736	0.00172	4.72961	0.00101	4.71775	0.00154
4.72836	0.00172	4.73058	0.00102	4.71885	0.00155
4.72943	0.00173	4.73144	0.00102	4.71985	0.00155
4.73044	0.00173	4.73247	0.00102	4.72087	0.00155
4.73128	0.00173	4.73341	0.00102	4.72175	0.00155
4.73223	0.00174	4.73449	0.00102	4.72286	0.00156
4.73318	0.00174	4.7354	0.00102	4.72375	0.00156
4.73428	0.00175	4.73646	0.00103	4.72471	0.00156
4.73511	0.00175	4.73754	0.00103	4.72565	0.00156
4.73621	0.00176	4.73857	0.00103	4.72693	0.00156
4.73745	0.00176	4.73964	0.00103	4.72789	0.00156
4.73839	0.00176	4.74054	0.00103	4.72888	0.00157
4.73936	0.00177	4.74152	0.00104	4.72993	0.00157
4.74036	0.00177	4.74251	0.00104	4.7309	0.00157
4.74131	0.00178	4.74347	0.00104	4.73181	0.00157
4.74231	0.00178	4.74449	0.00104	4.73285	0.00158
4.74331	0.00179	4.7453	0.00104	4.73393	0.00158
4.74428	0.00179	4.74618	0.00104	4.73484	0.00158
4.74514	0.0018	4.74728	0.00105	4.73584	0.00158
4.74618	0.0018	4.74839	0.00105	4.73696	0.00158
4.74736	0.00181	4.74943	0.00105	4.73796	0.00158
4.74836	0.00181	4.75045	0.00105	4.73901	0.00158
4.74932	0.00181	4.75145	0.00105	4.73999	0.00159
4.75034	0.00182	4.75233	0.00105	4.741	0.00159
4.75145	0.00182	4.75326	0.00105	4.74199	0.00159
4.75233	0.00183	4.75426	0.00106	4.74284	0.0016
4.75335	0.00183	4.75536	0.00106	4.74383	0.0016
4.75421	0.00184	4.75619	0.00106	4.74469	0.0016
4.75524	0.00184	4.75726	0.00106	4.74574	0.0016
4.7562	0.00184	4.75848	0.00106	4.74668	0.00161
4.75738	0.00185	4.75931	0.00106	4.74794	0.00161
4.75848	0.00185	4.76036	0.00107	4.74895	0.00161
4.75934	0.00186	4.76129	0.00107	4.74993	0.00161
4.7603	0.00186	4.76233	0.00107	4.75088	0.00161
4.76145	0.00187	4.76316	0.00107	4.75194	0.00161
4.76237	0.00187	4.76412	0.00107	4.75289	0.00161
4.76331	0.00188	4.76515	0.00108	4.75387	0.00162
4.76426	0.00188	4.76616	0.00108	4.75488	0.00162
4.76533	0.00189	4.76708	0.00108	4.75584	0.00162
4.76625	0.00189	4.7682	0.00108	4.75674	0.00162
4.76721	0.0019	4.76921	0.00108	4.75778	0.00162
4.76849	0.0019	4.77019	0.00109	4.75896	0.00163
4.76947	0.00191	4.77129	0.00109	4.75989	0.00163
4.7704	0.00191	4.77222	0.00109	4.76085	0.00163
4.77148	0.00191	4.77316	0.0011	4.76187	0.00163
4.77252	0.00192	4.77411	0.0011	4.76292	0.00164
4.77334	0.00192	4.77498	0.0011	4.76383	0.00164
4.77429	0.00193	4.77606	0.0011	4.76481	0.00164
4.77527	0.00193	4.777	0.0011	4.76576	0.00164
4.77633	0.00194	4.778	0.0011	4.76672	0.00165
4.77722	0.00194	4.77917	0.00111	4.7676	0.00165
4.77839	0.00195	4.78016	0.00111	4.76893	0.00165
4.77954	0.00195	4.7812	0.00111	4.76991	0.00165
4.78044	0.00196	4.78217	0.00111	4.77081	0.00165
4.78142	0.00196	4.78328	0.00111	4.77186	0.00166
4.78241	0.00196	4.78413	0.00112	4.77285	0.00166
4.78341	0.00197	4.78518	0.00112	4.77376	0.00166
4.78435	0.00197	4.78619	0.00112	4.77472	0.00166
4.78534	0.00198	4.78705	0.00112	4.77572	0.00166
4.78639	0.00198	4.78806	0.00112	4.77681	0.00167
4.78721	0.00199	4.78926	0.00113	4.77764	0.00167
4.78818	0.00199	4.79031	0.00113	4.77889	0.00167
4.78939	0.002	4.79131	0.00113	4.77999	0.00167
4.79037	0.002	4.79228	0.00113	4.78084	0.00167
4.79148	0.00201	4.79338	0.00113	4.78182	0.00168
4.7925	0.00201	4.79427	0.00114	4.78291	0.00168
4.79352	0.00202	4.79517	0.00114	4.78384	0.00168
4.79447	0.00202	4.7963	0.00114	4.78477	0.00168
4.79542	0.00203	4.79719	0.00114	4.78589	0.00168
4.79633	0.00203	4.7982	0.00114	4.78688	0.00168
4.79741	0.00204	4.79934	0.00115	4.78784	0.00168
4.79827	0.00204	4.80045	0.00115	4.7889	0.00169
4.79943	0.00205	4.8014	0.00115	4.79	0.00169
4.80048	0.00205	4.80247	0.00115	4.79098	0.00169
4.80147	0.00206	4.80336	0.00115	4.79192	0.00169
4.80236	0.00207	4.80443	0.00115	4.79288	0.0017
4.80347	0.00207	4.80541	0.00115	4.79384	0.0017
4.80438	0.00207	4.80643	0.00116	4.79475	0.0017
4.8053	0.00208	4.80737	0.00116	4.7959	0.0017
4.80631	0.00208	4.80841	0.00116	4.79683	0.0017
4.80736	0.00209	4.80949	0.00116	4.79785	0.00171
4.80825	0.00209	4.81062	0.00116	4.79876	0.00171
4.80918	0.0021	4.81155	0.00116	4.79988	0.00171
4.81055	0.0021	4.81263	0.00116	4.8009	0.00171
4.81134	0.00211	4.81366	0.00116	4.80189	0.00172
4.81235	0.00211	4.81468	0.00117	4.80292	0.00172
4.81344	0.00212	4.8154	0.00117	4.80393	0.00172
4.81445	0.00212	4.81641	0.00117	4.80496	0.00172
4.81526	0.00213	4.81744	0.00117	4.80593	0.00172
4.81621	0.00214	4.81848	0.00117	4.80693	0.00172
4.81726	0.00214	4.81935	0.00118	4.80789	0.00173
4.81821	0.00215	4.82051	0.00118	4.80884	0.00173
4.81907	0.00215	4.82153	0.00118	4.81003	0.00173
4.82031	0.00216	4.82261	0.00118	4.81121	0.00173
4.82135	0.00216	4.82357	0.00118	4.81198	0.00173
4.82227	0.00217	4.82458	0.00118	4.81296	0.00173
4.82327	0.00217	4.82564	0.00119	4.81395	0.00174
4.82429	0.00218	4.82654	0.00119	4.81493	0.00174
4.82524	0.00218	4.82761	0.00119	4.81582	0.00174
4.82623	0.00219	4.82849	0.00119	4.81686	0.00174
4.82729	0.00219	4.82948	0.00119	4.8178	0.00174
4.8283	0.0022	4.83046	0.00119	4.81888	0.00175
4.82913	0.0022	4.83168	0.0012	4.81975	0.00175
4.8301	0.00221	4.83262	0.0012	4.82106	0.00175
4.8313	0.00222	4.83368	0.0012	4.82202	0.00176
4.83219	0.00222	4.83469	0.0012	4.82299	0.00176
4.83328	0.00223	4.83568	0.0012	4.82405	0.00176
4.83414	0.00223	4.8366	0.00121	4.82499	0.00176
4.83529	0.00224	4.83758	0.00121	4.82601	0.00176
4.83617	0.00224	4.83867	0.00121	4.82696	0.00176
4.83722	0.00225	4.83954	0.00121	4.82788	0.00176
4.8382	0.00225	4.84059	0.00121	4.82891	0.00177
4.83917	0.00226	4.84191	0.00121	4.82987	0.00177
4.84003	0.00226	4.84285	0.00121	4.83098	0.00177
4.84117	0.00227	4.84386	0.00122	4.83217	0.00177
4.84239	0.00228	4.84478	0.00122	4.83307	0.00177
4.84335	0.00228	4.84585	0.00122	4.83403	0.00178
4.84427	0.00229	4.84676	0.00122	4.83507	0.00178
4.84521	0.00229	4.84779	0.00122	4.83595	0.00178
4.84633	0.0023	4.84878	0.00122	4.83695	0.00178
4.84722	0.00231	4.84979	0.00122	4.83795	0.00178
4.84818	0.00231	4.85084	0.00123	4.83911	0.00179
4.84918	0.00232	4.85189	0.00123	4.84	0.00179
4.85007	0.00232	4.85294	0.00123	4.84089	0.00179
4.85112	0.00233	4.85389	0.00123	4.8421	0.00179
4.85232	0.00233	4.85499	0.00123	4.8431	0.0018
4.85327	0.00234	4.8559	0.00123	4.84403	0.0018
4.8543	0.00235	4.8569	0.00123	4.84497	0.0018
4.85524	0.00235	4.85779	0.00124	4.84611	0.0018
4.85632	0.00236	4.85878	0.00124	4.84692	0.0018
4.85715	0.00236	4.85978	0.00124	4.84806	0.00181
4.85807	0.00237	4.86078	0.00124	4.84896	0.00181
4.85911	0.00237	4.86179	0.00124	4.85007	0.00181
4.86001	0.00238	4.86287	0.00124	4.85088	0.00181
4.861	0.00238	4.86379	0.00124	4.85218	0.00182
4.86224	0.00239	4.8648	0.00124	4.85331	0.00182
4.86329	0.00239	4.8658	0.00125	4.85415	0.00182
4.86427	0.0024	4.86683	0.00125	4.85509	0.00182
4.86519	0.0024	4.86768	0.00125	4.85613	0.00182
4.86626	0.00241	4.86867	0.00125	4.85702	0.00182
4.86721	0.00242	4.86985	0.00125	4.85803	0.00183
4.8681	0.00242	4.87073	0.00125	4.85907	0.00183
4.86915	0.00243	4.87158	0.00126	4.86012	0.00183
4.87023	0.00244	4.87278	0.00126	4.861	0.00183
4.87102	0.00244	4.87379	0.00126	4.8621	0.00184
4.87186	0.00245	4.87462	0.00126	4.86333	0.00184
4.87322	0.00246	4.87571	0.00126	4.86421	0.00184
4.87416	0.00246	4.87666	0.00126	4.86509	0.00184
4.87512	0.00247	4.8777	0.00126	4.86609	0.00184
4.87606	0.00248	4.87853	0.00127	4.86709	0.00185
4.87732	0.00248	4.87953	0.00127	4.86785	0.00185
4.87826	0.00249	4.88055	0.00127	4.86886	0.00185
4.87922	0.00249	4.88141	0.00127	4.86984	0.00185
4.88025	0.0025	4.88254	0.00127	4.87091	0.00186
4.88118	0.0025	4.88361	0.00127	4.87174	0.00186
4.88209	0.00251	4.88463	0.00127	4.87295	0.00186
4.88328	0.00252	4.88556	0.00128	4.87396	0.00186
4.88446	0.00252	4.88645	0.00128	4.87494	0.00186
4.88531	0.00253	4.88753	0.00128	4.8759	0.00187
4.88627	0.00253	4.88851	0.00128	4.87695	0.00187
4.88732	0.00254	4.8894	0.00128	4.87789	0.00187
4.88838	0.00255	4.89042	0.00128	4.87891	0.00187
4.88922	0.00255	4.89136	0.00128	4.87991	0.00187
4.89023	0.00256	4.89235	0.00128	4.88088	0.00188
4.89127	0.00256	4.89336	0.00128	4.88177	0.00188
4.89214	0.00257	4.89456	0.00129	4.8831	0.00188
4.89324	0.00258	4.89549	0.00129	4.88419	0.00188
4.89447	0.00258	4.89642	0.00129	4.88513	0.00188
4.8953	0.00259	4.89739	0.00129	4.88605	0.00188
4.89634	0.00259	4.89856	0.00129	4.88705	0.00189
4.89736	0.0026	4.89928	0.00129	4.88809	0.00189
4.8984	0.0026	4.90018	0.0013	4.88892	0.00189
4.89922	0.00261	4.90118	0.0013	4.88993	0.00189
4.90021	0.00262	4.90217	0.0013	4.89094	0.0019
4.90126	0.00262	4.90326	0.0013	4.89191	0.0019
4.9022	0.00263	4.9043	0.0013	4.89274	0.0019
4.90304	0.00263	4.90542	0.0013	4.89402	0.0019
4.90444	0.00264	4.90627	0.00131	4.89513	0.0019
4.90533	0.00265	4.90728	0.00131	4.89602	0.00191
4.90635	0.00265	4.9082	0.00131	4.8969	0.00191
4.90728	0.00266	4.90914	0.00131	4.89796	0.00191
4.90834	0.00266	4.91016	0.00131	4.8989	0.00191
4.90923	0.00267	4.91119	0.00131	4.8999	0.00192
4.91022	0.00268	4.91218	0.00131	4.90082	0.00192
4.91124	0.00268	4.91302	0.00132	4.9019	0.00192
4.91229	0.00269	4.91417	0.00131	4.90279	0.00192
4.91311	0.00269	4.91511	0.00132	4.90402	0.00193
4.91425	0.0027	4.91631	0.00132	4.9051	0.00193
4.91534	0.00271	4.91716	0.00132	4.90601	0.00193
4.91621	0.00271	4.91813	0.00132	4.90698	0.00193
4.91726	0.00272	4.91913	0.00132	4.90803	0.00193
4.91818	0.00272	4.92001	0.00133	4.909	0.00193
4.91935	0.00273	4.921	0.00133	4.90995	0.00194
4.9202	0.00273	4.92195	0.00133	4.9108	0.00194
4.92123	0.00274	4.92301	0.00133	4.91188	0.00194
4.92224	0.00275	4.92396	0.00133	4.91283	0.00194
4.92317	0.00275	4.92509	0.00133	4.91383	0.00194
4.92412	0.00276	4.92634	0.00133	4.91512	0.00195
4.9253	0.00276	4.92706	0.00134	4.91597	0.00195
4.92645	0.00277	4.92787	0.00134	4.91695	0.00195
4.92736	0.00278	4.92882	0.00134	4.91797	0.00195
4.92827	0.00278	4.92986	0.00134	4.91888	0.00195
4.92931	0.00279	4.93074	0.00134	4.91977	0.00196
4.93031	0.0028	4.9317	0.00134	4.92082	0.00196
4.93123	0.00281	4.9328	0.00134	4.92169	0.00196
4.93229	0.00281	4.93365	0.00134	4.92301	0.00196
4.93329	0.00282	4.93468	0.00134	4.92376	0.00197
4.93418	0.00282	4.93584	0.00135	4.92485	0.00197
4.93549	0.00283	4.93688	0.00135	4.92598	0.00197
4.93646	0.00283	4.93774	0.00135	4.92692	0.00197
4.9373	0.00284	4.93874	0.00135	4.92789	0.00197
4.93833	0.00284	4.93975	0.00135	4.9288	0.00198
4.93937	0.00285	4.94078	0.00135	4.92981	0.00198
4.94042	0.00285	4.94165	0.00136	4.93068	0.00198
4.94127	0.00286	4.94279	0.00136	4.93164	0.00198
4.94229	0.00286	4.9437	0.00136	4.93263	0.00199
4.9433	0.00287	4.9447	0.00136	4.93373	0.00199
4.94423	0.00288	4.9459	0.00137	4.93464	0.00199
4.94546	0.00288	4.94701	0.00137	4.93586	0.00199
4.94653	0.00289	4.94801	0.00137	4.93689	0.00199
4.94751	0.00289	4.94893	0.00137	4.93784	0.002
4.94849	0.0029	4.94989	0.00137	4.93872	0.002
4.94938	0.00291	4.95093	0.00137	4.93978	0.002
4.95044	0.00291	4.95192	0.00138	4.94071	0.00201
4.95143	0.00292	4.95289	0.00138	4.94171	0.00201
4.95233	0.00292	4.95406	0.00138	4.94275	0.00201
4.95333	0.00293	4.95503	0.00138	4.94382	0.00201
4.95442	0.00293	4.95625	0.00138	4.94481	0.00201
4.95532	0.00294	4.95714	0.00138	4.94596	0.00202
4.95648	0.00294	4.95818	0.00139	4.94698	0.00202
4.9575	0.00295	4.95911	0.00139	4.94801	0.00202
4.95842	0.00296	4.96012	0.00139	4.94891	0.00202
4.9594	0.00297	4.96114	0.00139	4.94996	0.00202
4.9603	0.00297	4.96202	0.0014	4.951	0.00203
4.96151	0.00297	4.96307	0.0014	4.95196	0.00203
4.96246	0.00298	4.96405	0.0014	4.95284	0.00203
4.9635	0.00298	4.96509	0.0014	4.95392	0.00203
4.96451	0.00299	4.96612	0.0014	4.95492	0.00204
4.96537	0.00299	4.96727	0.0014	4.95602	0.00204
4.96659	0.003	4.96843	0.0014	4.95708	0.00204
4.96754	0.003	4.9692	0.00141	4.95808	0.00204
4.96868	0.00301	4.9703	0.00141	4.95897	0.00205
4.96948	0.00302	4.9713	0.00141	4.96003	0.00205
4.9704	0.00302	4.97225	0.00141	4.96101	0.00205
4.97155	0.00303	4.97314	0.00141	4.962	0.00205
4.97237	0.00304	4.97423	0.00141	4.96293	0.00206
4.97344	0.00304	4.97534	0.00142	4.96392	0.00206
4.97447	0.00305	4.97627	0.00142	4.96493	0.00206
4.97543	0.00305	4.97742	0.00142	4.96588	0.00206
4.97647	0.00306	4.97855	0.00142	4.96719	0.00206
4.97755	0.00306	4.97948	0.00142	4.96811	0.00207
4.97854	0.00307	4.98044	0.00142	4.96913	0.00207
4.97953	0.00308	4.98156	0.00142	4.97009	0.00207
4.98053	0.00308	4.98251	0.00143	4.97113	0.00207
4.98151	0.00309	4.98331	0.00143	4.97208	0.00208
4.98257	0.00309	4.98438	0.00143	4.97314	0.00208
4.98328	0.0031	4.9853	0.00143	4.97417	0.00208
4.98436	0.00311	4.98632	0.00143	4.9751	0.00208
4.98527	0.00311	4.98751	0.00143	4.97615	0.00209
4.98627	0.00312	4.9885	0.00143	4.97733	0.00209
4.98755	0.00312	4.98962	0.00144	4.97838	0.00209
4.98846	0.00313	4.99047	0.00144	4.97937	0.0021
4.98951	0.00313	4.99157	0.00144	4.98013	0.0021
4.99048	0.00314	4.99246	0.00144	4.98118	0.0021
4.99137	0.00314	4.99337	0.00144	4.98212	0.00211
4.99248	0.00315	4.99443	0.00144	4.98309	0.00211
4.99342	0.00316	4.99546	0.00145	4.98407	0.00211
4.9944	0.00316	4.99646	0.00145	4.98505	0.00211
4.99537	0.00317	4.99753	0.00145	4.98602	0.00212
4.99652	0.00317	4.99855	0.00146	4.98711	0.00212
4.99764	0.00318	4.99965	0.00146	4.98836	0.00212
4.99861	0.00318	5.00057	0.00146	4.9893	0.00213
4.99963	0.00319	5.0015	0.00146	4.99033	0.00213
5.00057	0.0032	5.00261	0.00146	4.99133	0.00213
5.00154	0.0032	5.0036	0.00146	4.99232	0.00213
5.00255	0.00321	5.00442	0.00147	4.99327	0.00214
5.00365	0.00322	5.00555	0.00147	4.9942	0.00214
5.00446	0.00322	5.00647	0.00147	4.99518	0.00215
5.00555	0.00323	5.00762	0.00147	4.99622	0.00215
5.00653	0.00323	5.00867	0.00147	4.99716	0.00215
5.00747	0.00323	5.00977	0.00147	4.99854	0.00215
5.00867	0.00324	5.01088	0.00148	4.99945	0.00215
5.00964	0.00325	5.01166	0.00148	5.00054	0.00216
5.01072	0.00325	5.01268	0.00148	5.00145	0.00216
5.01154	0.00326	5.01376	0.00148	5.00243	0.00216
5.01249	0.00326	5.01473	0.00148	5.00336	0.00216
5.01356	0.00327	5.01569	0.00149	5.00439	0.00217
5.01442	0.00327	5.01666	0.00149	5.00537	0.00217
5.01547	0.00328	5.0176	0.00149	5.0064	0.00217
5.01649	0.00329	5.01884	0.00149	5.00741	0.00218
5.01746	0.00329	5.01982	0.00149	5.00852	0.00218
5.01862	0.0033	5.02085	0.00149	5.00953	0.00218
5.01964	0.00331	5.02179	0.0015	5.01055	0.00219
5.02069	0.00331	5.0228	0.0015	5.01151	0.00219
5.02152	0.00332	5.0238	0.0015	5.01245	0.00219
5.02252	0.00332	5.02474	0.0015	5.01343	0.0022
5.02349	0.00333	5.02568	0.0015	5.01454	0.0022
5.0246	0.00333	5.02666	0.00151	5.01542	0.0022
5.02539	0.00334	5.02759	0.00151	5.01643	0.0022
5.02645	0.00334	5.02876	0.00151	5.01749	0.00221
5.02728	0.00335	5.02989	0.00151	5.01852	0.00221
5.02831	0.00336	5.0308	0.00151	5.01964	0.00221
5.02954	0.00336	5.03182	0.00151	5.02064	0.00222
5.03046	0.00337	5.0327	0.00151	5.02159	0.00222
5.03157	0.00338	5.0337	0.00152	5.02242	0.00222
5.03247	0.00338	5.03467	0.00152	5.02347	0.00222
5.03336	0.00339	5.03569	0.00152	5.02446	0.00223
5.03446	0.00339	5.03662	0.00152	5.02545	0.00223
5.03535	0.0034	5.03777	0.00153	5.02642	0.00223
5.0363	0.00341	5.0386	0.00153	5.02742	0.00223
5.03729	0.00341	5.03962	0.00153	5.02839	0.00224
5.03829	0.00342	5.04053	0.00153	5.02953	0.00224
5.03935	0.00342	5.04163	0.00153	5.03058	0.00225
5.04033	0.00343	5.04259	0.00154	5.03162	0.00225
5.04131	0.00343	5.04351	0.00154	5.0324	0.00225
5.04217	0.00344	5.04456	0.00154	5.03339	0.00225
5.04313	0.00344	5.04558	0.00154	5.03446	0.00226
5.04412	0.00345	5.04643	0.00154	5.03552	0.00226
5.04524	0.00345	5.04746	0.00155	5.03625	0.00226
5.04602	0.00346	5.04839	0.00155	5.03721	0.00226
5.04711	0.00347	5.04934	0.00155	5.03833	0.00227
5.04822	0.00347	5.05051	0.00155	5.03931	0.00227
5.04918	0.00348	5.05151	0.00156	5.04037	0.00227
5.0504	0.00348	5.05258	0.00156	5.04138	0.00228
5.05127	0.00349	5.05337	0.00156	5.04241	0.00228
5.05247	0.00349	5.05444	0.00156	5.04335	0.00228
5.05322	0.0035	5.05535	0.00157	5.0443	0.00228
5.05425	0.00351	5.05637	0.00157	5.04531	0.00228
5.05527	0.00351	5.05726	0.00157	5.04631	0.00229
5.05625	0.00352	5.05829	0.00157	5.04718	0.00229
5.05723	0.00352	5.0593	0.00158	5.04829	0.0023
5.05819	0.00353	5.06038	0.00158	5.04918	0.0023
5.05914	0.00353	5.06141	0.00158	5.05035	0.0023
5.06028	0.00354	5.0624	0.00158	5.05126	0.00231
5.06127	0.00355	5.06343	0.00158	5.05231	0.00231
5.0623	0.00355	5.06432	0.00159	5.05328	0.00231
5.06327	0.00356	5.06536	0.00159	5.05426	0.00231
5.06422	0.00356	5.06641	0.00159	5.0551	0.00232
5.06513	0.00357	5.06731	0.0016	5.05614	0.00232
5.06631	0.00358	5.0683	0.0016	5.05718	0.00232
5.06713	0.00358	5.0693	0.0016	5.05804	0.00233
5.06808	0.00358	5.0703	0.0016	5.05907	0.00233
5.06894	0.00359	5.0713	0.00161	5.06011	0.00233
5.07006	0.0036	5.0723	0.00161	5.06122	0.00234
5.07128	0.0036	5.07336	0.00161	5.06216	0.00234
5.07209	0.00361	5.07423	0.00162	5.06331	0.00235
5.07328	0.00361	5.07519	0.00162	5.06417	0.00235
5.07413	0.00362	5.07615	0.00162	5.06513	0.00235
5.07507	0.00363	5.07716	0.00163	5.06612	0.00235
5.07605	0.00363	5.07813	0.00163	5.06714	0.00236
5.07704	0.00364	5.0791	0.00163	5.06804	0.00236
5.07799	0.00364	5.0802	0.00164	5.06907	0.00236
5.07898	0.00365	5.08116	0.00164	5.07012	0.00237
5.08001	0.00366	5.08218	0.00164	5.07131	0.00237
5.08102	0.00366	5.08314	0.00164	5.07217	0.00237
5.08209	0.00367	5.08416	0.00164	5.07323	0.00238
5.08306	0.00367	5.08512	0.00164	5.07422	0.00238
5.08392	0.00368	5.08613	0.00165	5.07513	0.00239
5.08486	0.00368	5.08707	0.00165	5.07607	0.00239
5.08584	0.00369	5.0881	0.00165	5.0772	0.00239
5.08698	0.00369	5.08903	0.00165	5.07806	0.00239
5.08783	0.0037	5.09	0.00165	5.07897	0.0024
5.08882	0.00371	5.09104	0.00166	5.08008	0.0024
5.08984	0.00371	5.09214	0.00166	5.0811	0.0024
5.09081	0.00372	5.09315	0.00166	5.08214	0.00241
5.09204	0.00372	5.0943	0.00166	5.08308	0.00241
5.09294	0.00373	5.09499	0.00167	5.08416	0.00242
5.0941	0.00374	5.09597	0.00167	5.08506	0.00242
5.09491	0.00374	5.09694	0.00168	5.08597	0.00242
5.0958	0.00375	5.09785	0.00168	5.08695	0.00242
5.09689	0.00376	5.09888	0.00168	5.08807	0.00243
5.09788	0.00376	5.09978	0.00168	5.0889	0.00243
5.09894	0.00377	5.10078	0.00169	5.08997	0.00243
5.09992	0.00378	5.10198	0.00169	5.09105	0.00244
5.1009	0.00378	5.10298	0.00169	5.09198	0.00244
5.10205	0.00379	5.10393	0.0017	5.09288	0.00244
5.10309	0.0038	5.105	0.0017	5.09375	0.00245
5.10414	0.00381	5.10602	0.0017	5.09488	0.00245
5.10508	0.00381	5.107	0.0017	5.09598	0.00246
5.10603	0.00382	5.10802	0.0017	5.097	0.00246
5.10697	0.00382	5.10907	0.00171	5.09803	0.00246
5.10813	0.00383	5.10995	0.00171	5.099	0.00247
5.10903	0.00384	5.11088	0.00171	5.10004	0.00247
5.10992	0.00384	5.11196	0.00172	5.10101	0.00247
5.11094	0.00385	5.11298	0.00172	5.10203	0.00248
5.11202	0.00385	5.11394	0.00172	5.10317	0.00248
5.11316	0.00386	5.11497	0.00172	5.10413	0.00248
5.11418	0.00387	5.11602	0.00173	5.10505	0.00249
5.11516	0.00387	5.117	0.00173	5.10588	0.00249
5.11592	0.00388	5.1179	0.00173	5.107	0.00249
5.11707	0.00389	5.11901	0.00174	5.10803	0.0025
5.11815	0.00389	5.12	0.00174	5.10898	0.0025
5.11901	0.0039	5.12094	0.00174	5.10991	0.00251
5.12002	0.00391	5.12203	0.00174	5.11102	0.00251
5.12113	0.00391	5.12323	0.00175	5.11205	0.00251
5.12217	0.00392	5.12423	0.00175	5.11316	0.00252
5.12317	0.00392	5.12515	0.00175	5.11415	0.00252
5.12421	0.00393	5.12626	0.00175	5.11521	0.00252
5.12518	0.00394	5.12715	0.00175	5.11604	0.00253
5.12599	0.00394	5.12808	0.00176	5.11721	0.00253
5.1271	0.00395	5.12909	0.00176	5.11818	0.00253
5.12808	0.00396	5.13019	0.00176	5.11921	0.00254
5.12911	0.00397	5.13102	0.00176	5.12001	0.00254
5.13005	0.00397	5.13201	0.00177	5.12115	0.00255
5.13114	0.00398	5.13303	0.00177	5.12216	0.00255
5.13195	0.00399	5.13429	0.00177	5.12327	0.00255
5.13307	0.004	5.13529	0.00178	5.12436	0.00256
[truncated: 376 more rows]
