# Supplementary material for: A polycarboxylic/ether composite polymer electrolyte via in situ UV-curing for all-solid-state lithium battery
Source: R Soc Open Sci. 2020 Jul 15;7(7):200598. doi: 10.1098/rsos.200598 (PMC7428264; doi:10.1098/rsos.200598)
Supplement: Fig.3b.xlsx [file rsos200598supp6.xlsx]

## Sheet: Sheet1
0	0.0003
0.01722	0.0003
0.03417	0.0003
0.05111	0.0003
0.06833	0.0003
0.08556	0.0003
0.10278	0.0003
0.11972	0.0003
0.13694	0.0003
0.15389	0.0003
0.17111	0.0003
0.18806	0.0003
0.20528	0.0006
0.22222	0.0006
0.23944	0.0003
0.25639	0.0003
0.27306	0.0003
0.28972	0.0003
0.30639	0.0006
0.32333	0.0003
0.34056	0.0006
0.35722	0.0003
0.37417	0.0003
0.39111	0.0003
0.40806	0.0003
0.425	0.0006
0.4425	0.0003
0.45944	0.0003
0.47639	0.0003
0.49333	0.0006
0.51028	0
0.5275	0.0003
0.54444	0.0003
0.56194	0.0003
0.57889	0.0003
0.59639	0
0.61306	0.0003
0.63	0.0003
0.64694	0.0006
0.66472	0.0003
0.68167	0.0006
0.69889	0.0003
0.71556	0.0006
0.7325	0.0003
0.74972	0
0.76639	0.0003
0.78306	0
0.79972	0.0006
0.81667	0.0003
0.83333	0
0.85028	0.0003
0.8675	0
0.88444	0.0003
0.90139	0.0003
0.91917	0.0003
0.93583	0.0006
0.95306	0.0003
0.97	0.0003
0.98694	0.0003
1.00389	0.0003
1.02111	0.0003
1.03861	0.0003
1.05556	0
1.07222	0.0003
1.08917	0.0003
1.10611	0.0003
1.12278	0.0006
1.13972	0.0003
1.15667	0.0003
1.17389	0.0003
1.19083	0.0003
1.20806	0.0003
1.225	0.0003
1.24278	0
1.25972	0.0003
1.27694	0.0006
1.29389	0.0003
1.31111	0.0006
1.32833	0.0003
1.34528	0.0003
1.3625	0.0003
1.37972	0.0003
1.39694	0.0003
1.41389	0.0003
1.43056	0.0003
1.4475	0.0003
1.46472	0.0003
1.48222	0.0006
1.49944	0.0006
1.51639	0.0003
1.53361	0.0006
1.55056	0
1.5675	0.0003
1.58417	0.0003
1.60139	0.0003
1.61833	0.0006
1.63556	0.0006
1.6525	0.0003
1.66972	0.0003
1.68694	0.0003
1.70389	0
1.72083	0.0003
1.7375	0.0006
1.75444	0.0003
1.77167	0.0003
1.78889	0.0006
1.80583	0.0006
1.82306	0
1.84028	0.0003
1.85722	0.0003
1.87444	0.0003
1.89111	0.0003
1.90861	0.0003
1.92556	0.0009
1.94333	0.0003
1.96056	0.0003
1.97778	0
1.99444	0.0006
2.01139	0.0003
2.02861	0
2.04556	0
2.06278	0.0003
2.07944	0.0003
2.09611	0.0003
2.11278	0.0003
2.13	0.0006
2.1475	0.0003
2.165	0.0003
2.18167	0.0003
2.19889	0.0003
2.21667	0
2.23361	0.0003
2.25056	0
2.26806	0.0003
2.285	0.0003
2.30194	0.0003
2.31889	0.0003
2.33583	0.0003
2.35306	0.0003
2.37028	0.0006
2.3875	0.0006
2.40444	0.0003
2.42139	0.0003
2.43833	0.0003
2.45528	0.0003
2.47194	0.0006
2.48917	0.0003
2.50639	0.0003
2.52361	0.0006
2.54111	0.0003
2.55833	0.0003
2.57528	0.0003
2.59222	0.0003
2.60917	0.0006
2.62583	0.0003
2.64306	0
2.66	0.0003
2.67722	0.0003
2.69417	0.0003
2.71083	0.0003
2.72778	0.0003
2.74472	0.0003
2.76139	0.0003
2.77833	0.0003
2.79556	0.0006
2.8125	0.0006
2.82972	0.0003
2.84639	0.0006
2.86361	0.0003
2.88056	0.0003
2.89722	0.0003
2.91444	0.0003
2.93167	0.0006
2.94861	0.0003
2.96556	0
2.98222	0.0003
2.99944	0.0006
3.00028	0.0003
3.00028	0.1969
3.01556	0.217
3.03278	0.2266
3.05	0.2325
3.06667	0.2369
3.08389	0.2403
3.10111	0.2431
3.11833	0.2458
3.13556	0.2483
3.1525	0.2508
3.16917	0.253
3.18667	0.2551
3.20361	0.2564
3.22028	0.2586
3.23861	0.2601
3.25528	0.2617
3.27222	0.2632
3.28917	0.2641
3.30639	0.2654
3.32361	0.2672
3.34028	0.2675
3.35694	0.2688
3.37361	0.2697
3.39028	0.2713
3.40778	0.2719
3.42472	0.2725
3.44139	0.2725
3.45917	0.2734
3.47639	0.2722
3.49361	0.2722
3.51056	0.2725
3.52722	0.2728
3.54417	0.2734
3.56111	0.2744
3.57861	0.275
3.59556	0.2762
3.61222	0.2765
3.62944	0.2768
3.64694	0.2781
3.665	0.2781
3.68167	0.2787
3.69889	0.2793
3.71611	0.2803
3.73306	0.2809
3.75	0.2818
3.76722	0.2818
3.78444	0.2821
3.80139	0.2827
3.81833	0.2827
3.83528	0.2834
3.85222	0.2837
3.86917	0.2846
3.88639	0.2846
3.90361	0.2846
3.92083	0.2846
3.93778	0.284
3.95444	0.2827
3.97139	0.2821
3.98861	0.2821
4.00028	0.2821
4.00028	0.1147
4.015	0.0936
4.01722	0.093
4.01722	-0.0676
4.02611	-0.0893
4.04389	-0.1017
4.06083	-0.1088
4.07778	-0.1147
4.09472	-0.1206
4.11167	-0.1237
4.12833	-0.1271
4.14639	-0.129
4.16361	-0.1302
4.18028	-0.1318
4.19722	-0.1321
4.21444	-0.1342
4.23139	-0.137
4.24806	-0.1404
4.265	-0.1432
4.28222	-0.1473
4.29917	-0.151
4.31611	-0.155
4.33306	-0.16
4.34972	-0.1656
4.36694	-0.1708
4.38389	-0.1749
4.40056	-0.1795
4.4175	-0.1823
4.43417	-0.1848
4.45167	-0.1882
4.46889	-0.1916
4.48583	-0.1931
4.50306	-0.1962
4.52	-0.1984
4.5375	-0.2006
4.55444	-0.2015
4.57139	-0.2043
4.58833	-0.2049
4.60528	-0.2068
4.62278	-0.2093
4.63944	-0.2096
4.65639	-0.2117
4.67333	-0.2136
4.69056	-0.2152
4.7075	-0.2167
4.72444	-0.2179
4.74167	-0.2198
4.75889	-0.2214
4.77556	-0.2217
4.7925	-0.2232
4.80972	-0.2245
4.82667	-0.2257
4.84361	-0.2266
4.86083	-0.2282
4.87778	-0.2288
4.89444	-0.2288
4.91222	-0.2288
4.92889	-0.2288
4.94583	-0.2294
4.96333	-0.23
4.98167	-0.2307
4.99833	-0.2319
5.01583	-0.2322
5.0175	-0.2325
5.0175	0.0403
5.02278	0.0629
5.03472	0.0831
5.05194	0.0955
5.06861	0.1051
5.08528	0.1116
5.10194	0.1153
5.11917	0.1206
5.13611	0.1228
5.15306	0.1252
5.17028	0.1268
5.18722	0.1293
5.20417	0.1299
5.22139	0.1311
5.23806	0.1333
5.25528	0.1339
5.2725	0.1339
5.29	0.1349
5.30667	0.1367
5.32389	0.1386
5.34083	0.1404
5.35806	0.1423
5.37528	0.146
5.39194	0.1491
5.40889	0.1553
5.42611	0.1621
5.44278	0.1693
5.46	0.177
5.47694	0.1854
5.49472	0.1944
5.51194	0.2018
5.52917	0.2096
5.54611	0.2158
5.56361	0.2223
5.58056	0.2269
5.5975	0.2316
5.61472	0.2356
5.63167	0.2409
5.64889	0.2446
5.66583	0.248
5.68278	0.252
5.70056	0.2539
5.71778	0.2558
5.73472	0.2579
5.75194	0.2601
5.76889	0.2617
5.78583	0.2632
5.80278	0.2641
5.81944	0.2651
5.8375	0.2672
5.85472	0.2679
5.87139	0.2682
5.88833	0.2697
5.90583	0.2706
5.92361	0.2722
5.94028	0.2722
5.95722	0.2725
5.97444	0.2722
5.99139	0.2725
6.00833	0.2719
6.01806	0.2725
6.01806	0.1097
6.0275	0.0896
6.035	0.0843
6.035	-0.0694
6.04278	-0.0908
6.06	-0.1029
6.07722	-0.1116
6.09417	-0.1178
6.11194	-0.1234
6.12889	-0.1277
6.14639	-0.1318
6.16306	-0.1342
6.17972	-0.1389
6.19667	-0.1411
6.21333	-0.1438
6.23056	-0.1479
6.2475	-0.1507
6.265	-0.1541
6.28222	-0.1566
6.29944	-0.16
6.31639	-0.1634
6.33333	-0.1674
6.35	-0.1705
6.36667	-0.1733
6.38389	-0.1758
6.40111	-0.1798
6.41833	-0.182
6.43583	-0.1842
6.45278	-0.1869
6.46944	-0.191
6.48667	-0.1931
6.50333	-0.1975
6.52028	-0.2
6.5375	-0.2028
6.55472	-0.2052
6.57167	-0.2083
6.58889	-0.2108
6.60556	-0.213
6.62278	-0.2152
6.63972	-0.2164
6.65722	-0.2173
6.67417	-0.2176
6.69139	-0.2192
6.70889	-0.2201
6.72556	-0.221
6.74278	-0.222
6.76	-0.2238
6.77667	-0.2245
6.79361	-0.2254
6.81028	-0.2276
6.8275	-0.2282
6.84472	-0.2291
6.86139	-0.23
6.87833	-0.2313
6.89611	-0.2319
6.91278	-0.2319
6.92972	-0.2331
6.94667	-0.2334
6.96389	-0.2331
6.98056	-0.2331
6.9975	-0.2338
7.01444	-0.2338
7.03167	-0.2353
7.035	-0.2347
7.035	0.0313
7.03944	0.0552
7.04833	0.076
7.065	0.0902
7.08194	0.0998
7.09889	0.1085
7.11583	0.1141
7.1325	0.1197
7.14972	0.1234
7.16667	0.1274
7.18333	0.1299
7.20028	0.1336
7.21722	0.1355
7.23444	0.1376
7.25111	0.1398
7.26833	0.1414
7.28611	0.1438
7.30278	0.1457
7.32	0.1479
7.33667	0.1507
7.35417	0.1544
7.37111	0.1572
7.38806	0.1612
7.405	0.1656
7.4225	0.1711
7.43917	0.1773
7.45639	0.1845
7.47333	0.1941
7.49056	0.2046
7.5075	0.2142
7.52472	0.2229
7.54194	0.23
7.55861	0.2356
7.57556	0.2396
7.59278	0.2421
7.60972	0.2449
7.62694	0.2471
7.64389	0.2493
7.66167	0.2527
7.67861	0.2539
7.69722	0.2558
7.71444	0.2567
7.73139	0.2586
7.74806	0.2595
7.765	0.261
7.78222	0.2623
7.79917	0.2632
7.81611	0.2641
7.83333	0.2651
7.85111	0.2666
7.86806	0.2663
7.885	0.2657
7.90222	0.2657
7.91944	0.266
7.93639	0.2663
7.95361	0.2672
7.97083	0.2679
7.98778	0.2679
8.00472	0.2688
8.02167	0.2691
8.03528	0.2697
8.03528	0.1094
8.045	0.089
8.05417	0.0825
8.05417	-0.0853
8.06972	-0.1054
8.08667	-0.1159
8.10361	-0.1237
8.12083	-0.1296
8.13778	-0.1345
8.155	-0.1398
8.17222	-0.1426
8.18889	-0.1442
8.20667	-0.1469
8.22333	-0.15
8.24028	-0.1516
8.25889	-0.1553
8.27611	-0.1581
8.29278	-0.1609
8.30972	-0.1643
8.32667	-0.1677
8.34333	-0.1708
8.36028	-0.1742
8.37806	-0.1776
8.39611	-0.1817
8.41361	-0.1838
8.43083	-0.1882
8.44833	-0.1913
8.46528	-0.1935
8.48278	-0.1959
8.5	-0.1981
8.51667	-0.2006
8.53361	-0.2031
8.55056	-0.2052
8.56778	-0.2077
8.58472	-0.2093
8.60167	-0.2124
8.61917	-0.2139
8.63639	-0.2158
8.65361	-0.2173
8.67083	-0.2195
8.68778	-0.2214
8.70472	-0.2226
8.72222	-0.2235
8.73944	-0.2254
8.75639	-0.2263
8.77361	-0.2263
8.79056	-0.2272
8.80722	-0.2266
8.82472	-0.2272
8.84139	-0.2276
8.85833	-0.2288
8.87611	-0.2297
8.89278	-0.23
8.90972	-0.231
8.92667	-0.2322
8.94389	-0.2331
8.96056	-0.2328
8.97778	-0.2356
8.99528	-0.235
9.0125	-0.2353
9.02944	-0.2359
9.04611	-0.2378
9.055	-0.2378
9.055	0.0329
9.05944	0.057
9.06806	0.0778
9.085	0.0918
9.10167	0.1014
9.11889	0.1079
9.13639	0.1135
9.15361	0.1181
9.17056	0.1228
9.1875	0.1256
9.20472	0.1296
9.2225	0.1333
9.23944	0.1358
9.25639	0.1386
9.27361	0.1414
9.29056	0.1448
9.30778	0.1473
9.32444	0.1504
9.34139	0.1535
9.35833	0.1569
9.37556	0.1609
9.3925	0.1649
9.40917	0.1705
9.42583	0.1749
9.44278	0.1826
9.45972	0.1897
9.47639	0.1993
9.49333	0.2086
9.51028	0.2176
9.5275	0.226
9.54444	0.2313
9.56139	0.2353
9.57806	0.239
9.59528	0.2418
9.6125	0.2446
9.63	0.2471
9.64694	0.2493
9.66389	0.2502
9.68139	0.2502
9.69861	0.2524
9.71556	0.2524
9.7325	0.2539
9.74972	0.2542
9.76667	0.2558
9.78333	0.2561
9.80083	0.2576
9.81833	0.2586
9.835	0.2595
9.85222	0.2607
9.86917	0.2626
9.88639	0.2629
9.90306	0.2632
9.92028	0.2641
9.93722	0.2651
9.95444	0.266
9.97111	0.2672
9.98778	0.2669
10.0047	0.2675
10.0219	0.2685
10.0394	0.2688
10.0556	0.2685
10.0556	0.1097
10.0639	0.089
10.0722	0.0828
10.0722	-0.0766
10.0811	-0.0983
10.0978	-0.1119
10.115	-0.1203
10.1317	-0.1271
10.1489	-0.1324
10.1661	-0.137
10.1833	-0.1401
10.2006	-0.1432
10.2172	-0.146
10.2344	-0.1494
10.2514	-0.1519
10.2686	-0.155
10.2856	-0.1581
10.3025	-0.1618
10.32	-0.1649
10.3367	-0.1671
10.3536	-0.1702
10.3711	-0.1733
10.3878	-0.1755
10.4044	-0.1807
10.4214	-0.1842
10.4389	-0.1876
10.4561	-0.1916
10.4731	-0.1956
10.4903	-0.1997
10.5069	-0.2021
10.5242	-0.2049
10.5414	-0.2074
10.5589	-0.2093
10.5756	-0.2099
10.5925	-0.2121
10.6094	-0.2136
10.6269	-0.2152
10.6439	-0.2167
10.6608	-0.2186
10.6775	-0.2204
10.695	-0.2217
10.7119	-0.2229
10.7289	-0.2238
10.7458	-0.2238
10.7631	-0.2248
10.78	-0.2257
10.7972	-0.2263
10.8144	-0.2272
10.8319	-0.2288
10.8489	-0.2297
10.8658	-0.2303
10.8844	-0.2316
10.9014	-0.2319
10.9194	-0.2319
10.9361	-0.2319
10.9533	-0.2322
10.9703	-0.2328
10.9875	-0.2331
11.0042	-0.2356
11.0211	-0.235
11.0383	-0.2353
11.0553	-0.2362
11.0722	-0.2375
11.0722	0.0353
11.0767	0.0574
11.0858	0.0778
11.1028	0.0915
11.12	0.1011
11.1367	0.1079
11.1533	0.1128
11.1714	0.1178
11.1881	0.1218
11.2053	0.1256
11.2222	0.1287
11.2389	0.1314
11.2564	0.1349
11.2736	0.1376
11.2908	0.1404
11.3081	0.1423
11.325	0.1448
11.3419	0.1473
11.3589	0.1504
11.3772	0.155
11.3942	0.159
11.4111	0.1652
11.4283	0.1721
11.445	0.1811
11.4622	0.19
11.4794	0.1997
11.4964	0.2093
11.5136	0.2176
11.5306	0.2241
11.5472	0.2288
11.5644	0.2325
11.5811	0.2356
11.5981	0.2387
11.615	0.2409
11.6322	0.244
11.6497	0.2458
11.6672	0.2474
11.6856	0.2486
11.7025	0.2483
11.7197	0.2493
11.7369	0.2502
11.7539	0.252
11.7714	0.2524
11.7883	0.2539
11.8053	0.2548
11.8222	0.2564
11.8392	0.2561
11.8561	0.2558
11.8733	0.2561
11.8906	0.2567
11.9081	0.2576
11.9253	0.2586
11.9428	0.2595
11.9594	0.2604
11.9764	0.2595
11.9933	0.2595
12.0108	0.2595
12.0275	0.2604
12.0447	0.2613
12.0614	0.262
12.0728	0.2623
12.0728	0.1008
12.0897	0.0822
12.0897	-0.0648
12.0942	-0.0862
12.1081	-0.1066
12.125	-0.1166
12.1419	-0.1246
12.1594	-0.1308
12.1761	-0.1345
12.1931	-0.1389
12.21	-0.1423
12.2278	-0.146
12.2447	-0.1485
12.2617	-0.1516
12.2789	-0.1553
12.2958	-0.1584
12.3131	-0.1621
12.3303	-0.1649
12.3475	-0.1693
12.365	-0.173
12.3819	-0.1755
12.3989	-0.1804
12.4158	-0.1823
12.4325	-0.1857
12.4494	-0.1897
12.4661	-0.1947
12.4831	-0.1987
12.5	-0.2009
12.5172	-0.2018
12.5342	-0.2046
12.5511	-0.2062
12.5681	-0.2077
12.5861	-0.2096
12.6028	-0.2121
12.6197	-0.2139
12.6372	-0.2155
12.655	-0.2173
12.6725	-0.2198
12.6897	-0.221
12.7067	-0.2204
12.7236	-0.2204
12.7406	-0.2217
12.7586	-0.2226
12.7753	-0.2245
12.7922	-0.2248
12.8092	-0.2263
12.8261	-0.2276
12.8428	-0.2269
12.8597	-0.2276
12.8764	-0.2285
12.8933	-0.2288
12.9106	-0.2294
12.9272	-0.2316
12.9444	-0.2316
12.9617	-0.2328
12.9786	-0.2334
12.9953	-0.2356
13.0122	-0.2347
13.0294	-0.2347
13.0469	-0.2347
13.0644	-0.2347
13.0811	-0.235
13.0897	-0.235
13.0897	0.0304
13.0942	0.0527
13.1025	0.0732
13.1192	0.0884
13.1361	0.0983
13.1531	0.1057
13.1703	0.1125
13.1872	0.1178
13.2039	0.1221
13.2208	0.1256
13.2381	0.1293
13.2556	0.1311
13.2731	0.1339
13.2897	0.1349
13.3069	0.1367
13.3239	0.1401
13.3408	0.1432
13.3578	0.1463
13.3747	0.1488
13.3919	0.1525
13.4092	0.1566
13.4264	0.1637
13.4433	0.1708
13.4603	0.1817
13.4769	0.1922
13.4939	0.2034
13.5108	0.2121
13.5275	0.2195
13.5444	0.2248
13.5617	0.2269
13.5786	0.2291
13.5953	0.2322
13.6122	0.2341
13.6294	0.2362
13.6461	0.2384
13.6636	0.2409
13.6806	0.2427
13.6978	0.2437
13.7158	0.2443
13.7328	0.2455
13.7494	0.2471
13.7669	0.2474
13.7842	0.2489
13.8011	0.2502
13.8183	0.2517
13.8356	0.253
13.8525	0.2539
13.8697	0.2548
13.8867	0.2564
13.9036	0.2567
13.9206	0.257
13.9372	0.257
13.9539	0.2564
13.9714	0.257
13.9886	0.2567
14.0058	0.2576
14.0225	0.2586
14.0392	0.2592
14.0561	0.2604
14.0731	0.2607
14.0906	0.2617
14.0906	0.1091
14.0981	0.0884
14.1075	0.0815
14.1075	-0.0719
14.1142	-0.0927
14.1308	-0.111
14.1483	-0.12
14.1653	-0.1256
14.1819	-0.1302
14.1994	-0.1349
14.2164	-0.1386
14.2331	-0.1417
14.2497	-0.146
14.2669	-0.1491
14.2839	-0.1519
14.3008	-0.1553
14.3178	-0.1584
14.3347	-0.1609
14.3517	-0.1637
14.3686	-0.1677
14.3858	-0.1718
14.4028	-0.1752
14.4194	-0.1811
14.4367	-0.1845
14.4536	-0.19
14.4703	-0.1953
14.4875	-0.2
14.5047	-0.2021
14.5217	-0.2046
14.5386	-0.2052
14.5556	-0.2071
14.5722	-0.2093
14.5894	-0.2108
14.6072	-0.2133
14.6242	-0.2145
14.6408	-0.2158
14.6581	-0.2173
14.675	-0.2173
14.6919	-0.2183
14.7089	-0.2192
14.7258	-0.2201
14.7431	-0.2214
14.76	-0.2223
14.7769	-0.2241
14.7944	-0.2254
14.8114	-0.2263
14.8286	-0.2276
14.8458	-0.2269
14.8625	-0.2276
14.8797	-0.2285
14.8975	-0.2288
14.9144	-0.2291
14.9314	-0.2313
14.9481	-0.2313
14.965	-0.2322
14.9819	-0.2331
14.9989	-0.2344
15.0156	-0.2356
15.0328	-0.2356
15.0497	-0.2356
15.0667	-0.2356
15.0839	-0.235
15.1006	-0.2359
15.1078	-0.235
15.1078	0.0372
15.1133	0.0583
15.125	0.0784
15.1419	0.0915
15.16	0.1001
15.1769	0.1079
15.1936	0.1135
15.2108	0.1172
15.2278	0.1209
15.2444	0.1231
15.2614	0.1256
15.2789	0.1287
15.2956	0.1305
15.3128	0.1339
15.33	0.1364
15.3469	0.1392
15.3642	0.1429
15.3814	0.1469
15.3981	0.1513
15.4156	0.1566
15.4322	0.1637
15.4494	0.1708
15.4661	0.182
15.4831	0.1913
15.5	0.2012
15.5169	0.2086
15.5344	0.2152
15.5517	0.2204
15.5689	0.2251
15.5858	0.2269
15.6031	0.2288
15.62	0.2307
15.6369	0.2322
15.6544	0.2344
15.6711	0.2362
15.6883	0.2372
15.705	0.24
15.7219	0.2412
15.7389	0.2418
15.7558	0.2421
15.7725	0.2427
15.7894	0.2443
15.8064	0.244
15.8236	0.2458
15.8406	0.2468
15.8578	0.2483
15.8744	0.2499
15.8914	0.2508
15.9086	0.252
15.9253	0.2533
15.9422	0.2539
15.9589	0.2551
15.9758	0.2548
15.9925	0.2539
16.0097	0.2545
16.0278	0.2542
16.0447	0.2555
16.0622	0.2564
16.0792	0.2567
16.0964	0.2567
16.1081	0.2576
16.1081	0.1057
16.1192	0.0853
16.1264	0.0803
16.1264	-0.0667
16.1319	-0.088
16.1481	-0.1088
16.1647	-0.1175
16.1817	-0.1228
16.1986	-0.1287
16.2156	-0.1324
16.2328	-0.1367
16.2494	-0.1411
16.2672	-0.1445
16.2842	-0.1476
16.3008	-0.1494
16.3175	-0.1516
16.3344	-0.1559
16.3514	-0.1594
16.3692	-0.1634
16.3858	-0.1687
16.4042	-0.1739
16.4219	-0.1801
16.4392	-0.1835
16.4564	-0.1894
16.4736	-0.1953
16.4911	-0.199
16.5081	-0.2009
16.5247	-0.2024
16.5417	-0.2046
16.5583	-0.2065
16.5767	-0.2093
16.5936	-0.2105
16.6108	-0.2133
16.6278	-0.2139
16.645	-0.2145
16.6622	-0.2152
16.6792	-0.2167
16.6958	-0.2173
16.7125	-0.2186
16.7297	-0.221
16.7464	-0.2214
16.7636	-0.2223
16.7806	-0.2245
16.7975	-0.2248
16.8144	-0.2269
16.8317	-0.2276
16.8486	-0.2285
16.8658	-0.2282
16.8831	-0.2288
16.9	-0.2288
16.9167	-0.2291
16.9336	-0.23
16.9506	-0.2316
16.9675	-0.2319
16.9847	-0.2331
17.0019	-0.2334
17.0192	-0.2344
17.0364	-0.2341
17.0533	-0.2328
17.0706	-0.2331
17.0875	-0.2353
17.105	-0.2347
17.1217	-0.2356
17.1272	-0.2356
17.1272	0.0267
17.1314	0.0468
17.1364	0.0673
17.1533	0.0862
17.1703	0.0961
17.1872	0.1039
17.2039	0.1097
17.2211	0.1135
17.2381	0.1172
17.2553	0.1209
17.2722	0.1228
17.2894	0.1259
17.3064	0.129
17.3236	0.1314
17.3403	0.1345
17.3578	0.1361
17.3744	0.1392
17.3914	0.1429
17.4081	0.1479
17.4253	0.1541
17.4422	0.1618
17.4597	0.1714
17.4767	0.1826
17.4936	0.1913
17.5106	0.1987
17.5281	0.2049
17.5453	0.2111
17.5622	0.2158
17.5797	0.2204
17.5964	0.2232
17.6131	0.2266
17.63	0.2288
17.6469	0.231
17.6636	0.2341
17.6806	0.2356
17.6975	0.2372
17.7142	0.2393
17.7311	0.24
17.7481	0.24
17.7653	0.2412
17.7822	0.2418
17.7997	0.2431
17.8164	0.2443
17.8333	0.2455
17.85	0.2471
17.8672	0.2474
17.8839	0.2493
17.9011	0.2502
17.9183	0.2514
17.9356	0.2514
17.9528	0.2502
17.9697	0.2502
17.9869	0.2508
18.0036	0.2527
18.0211	0.2524
18.0383	0.253
18.0556	0.2539
18.0728	0.2542
18.0894	0.2551
18.1069	0.2548
18.1236	0.2539
18.1275	0.2539
18.1275	0.1144
18.1322	0.0927
18.1447	0.0806
18.1447	-0.0555
18.1481	-0.0763
18.1575	-0.0967
18.1744	-0.1094
18.1917	-0.1181
18.2089	-0.1249
18.2258	-0.1302
18.2431	-0.1342
18.2603	-0.1392
18.2769	-0.1411
18.2942	-0.1432
18.3111	-0.146
18.3283	-0.15
18.3453	-0.1535
18.3619	-0.1578
18.3794	-0.1625
18.3964	-0.1677
18.4136	-0.1733
18.4306	-0.1795
18.4475	-0.1829
18.4644	-0.1894
18.4811	-0.1938
18.4981	-0.1993
18.5147	-0.2009
18.5317	-0.2049
18.5483	-0.2065
18.5653	-0.2083
18.5825	-0.209
18.6	-0.2093
18.6169	-0.2105
18.6342	-0.2121
18.6514	-0.2136
18.6686	-0.2145
18.6856	-0.2164
18.7022	-0.2176
18.7194	-0.2192
18.7367	-0.2207
18.7536	-0.2214
18.7703	-0.222
18.7872	-0.2238
18.8042	-0.2245
18.8211	-0.2248
18.8381	-0.2248
18.8556	-0.2257
18.8728	-0.2248
18.89	-0.2263
18.9075	-0.2263
18.9242	-0.2279
18.9414	-0.2288
18.9586	-0.2294
18.9756	-0.2294
18.9922	-0.2303
19.0097	-0.2313
19.0264	-0.2319
19.0436	-0.2331
19.0606	-0.2334
19.0775	-0.2356
19.0947	-0.2353
19.1119	-0.2347
19.1286	-0.2359
19.1447	-0.2359
19.1447	0.0338
19.1503	0.0561
19.16	0.0769
19.1769	0.0899
19.1939	0.0992
19.2108	0.1057
19.2275	0.1116
19.2447	0.115
19.2619	0.1197
19.2786	0.1228
19.2956	0.1252
19.3125	0.1271
19.33	0.129
19.3469	0.1311
19.3636	0.1339
19.3806	0.1367
19.3981	0.1414
19.4147	0.146
19.4317	0.1525
19.4486	0.1606
19.4658	0.1702
19.4828	0.1801
19.4997	0.1891
19.5172	0.1969
19.5342	0.2043
19.5511	0.2096
19.5681	0.2148
19.585	0.2189
19.6025	0.2223
19.6197	0.226
19.6367	0.2288
19.6536	0.231
19.6708	0.2331
19.6878	0.2353
19.705	0.2362
19.7222	0.2372
19.7389	0.2372
19.7556	0.2372
19.7725	0.2381
19.7897	0.2396
19.8069	0.2403
19.8239	0.2415
19.8411	0.2418
19.8583	0.2437
19.8764	0.2437
19.8936	0.2449
19.9106	0.2465
19.9278	0.2474
19.9447	0.248
19.9614	0.2489
19.9789	0.2502
19.9958	0.2502
20.0133	0.2514
20.0306	0.2524
20.0472	0.2511
20.0642	0.2502
20.0811	0.2502
20.0986	0.2502
20.1158	0.2502
20.1328	0.2517
20.1453	0.252
20.1453	0.1076
20.1544	0.0868
20.1625	0.0806
20.1625	-0.0676
20.1703	-0.088
20.1872	-0.1066
20.2042	-0.1147
20.2217	-0.1221
20.2386	-0.128
20.2558	-0.133
20.2731	-0.1364
20.2903	-0.1404
20.3078	-0.1432
20.325	-0.1476
20.3419	-0.1516
20.3592	-0.1556
20.3764	-0.1603
20.3933	-0.1656
20.4103	-0.1708
20.4275	-0.1761
20.4444	-0.182
20.4614	-0.1854
20.4783	-0.1897
20.4961	-0.1935
20.5133	-0.1975
20.5303	-0.2003
20.5472	-0.2021
20.5642	-0.2046
20.5808	-0.2055
20.5981	-0.2074
20.6147	-0.209
20.6317	-0.2108
20.6486	-0.213
20.6656	-0.2139
20.6831	-0.2155
20.6997	-0.2167
20.7164	-0.2179
20.7336	-0.2195
20.7508	-0.221
20.7678	-0.2214
20.7847	-0.2223
20.8014	-0.2235
20.8186	-0.2245
20.8356	-0.2257
20.8528	-0.2257
20.8694	-0.2257
20.8867	-0.226
20.9039	-0.226
20.9211	-0.2254
20.9383	-0.2263
20.955	-0.2266
20.9719	-0.2276
20.9886	-0.2288
21.0053	-0.2288
21.0225	-0.2294
21.0394	-0.2297
21.0567	-0.2303
21.0736	-0.2316
21.0906	-0.2319
21.1075	-0.2322
21.125	-0.2331
21.1417	-0.2338
21.1589	-0.2341
21.1628	-0.2341
21.1628	0.0298
21.1678	0.0527
21.1781	0.0738
21.195	0.0884
21.2122	0.0977
21.2292	0.1035
21.2458	0.1097
21.2625	0.1138
21.2797	0.1169
21.2967	0.1197
21.3136	0.1218
21.3306	0.1234
21.3475	0.1259
21.3642	0.129
21.3811	0.1318
21.3983	0.1352
21.4156	0.1414
21.4325	0.1469
21.4497	0.1547
21.4667	0.1637
21.4833	0.1727
21.5003	0.182
21.5172	0.1891
21.5339	0.1962
21.5508	0.2018
21.5678	0.2068
21.5847	0.2117
21.6017	0.2161
21.6186	0.2201
21.6358	0.2226
21.6528	0.226
21.6694	0.2279
21.6867	0.2303
21.7036	0.2322
21.7208	0.2334
21.7381	0.2353
21.755	0.2362
21.7722	0.2375
21.7889	0.2396
21.8061	0.24
21.8233	0.24
21.8403	0.2396
21.8569	0.24
21.8742	0.2409
21.8911	0.2415
21.9083	0.2424
21.9256	0.2431
21.9422	0.2443
21.9594	0.2446
21.9764	0.2455
21.9933	0.2471
22.0108	0.2468
22.0278	0.2474
22.045	0.2483
22.0617	0.2493
22.0786	0.2502
22.0953	0.2502
22.1125	0.2517
22.1297	0.253
22.1464	0.2524
22.1631	0.253
22.1631	0.1107
22.1697	0.0905
22.18	0.0822
22.18	-0.0515
22.1833	-0.0744
22.1917	-0.0946
22.2086	-0.1094
22.2256	-0.1175
22.2425	-0.1237
22.2594	-0.1296
22.2764	-0.1333
22.2931	-0.1364
22.31	-0.1398
22.3272	-0.1423
22.3442	-0.1454
22.3611	-0.1491
22.3781	-0.1541
22.3953	-0.1597
22.4119	-0.1656
22.4289	-0.1718
22.4464	-0.1776
22.4639	-0.1829
22.4806	-0.1885
22.4975	-0.1925
22.5144	-0.1966
22.5317	-0.1997
22.5483	-0.2015
22.5656	-0.2037
22.5831	-0.2059
22.6008	-0.2083
22.6181	-0.209
22.6347	-0.2114
22.6522	-0.213
22.6692	-0.2139
22.6864	-0.2155
22.7036	-0.217
22.7203	-0.2179
22.7369	-0.2195
22.7544	-0.221
22.7711	-0.2214
22.7878	-0.222
22.805	-0.222
22.8219	-0.2217
22.8386	-0.2217
22.8558	-0.2217
22.8728	-0.222
22.89	-0.2226
22.9069	-0.2241
22.9239	-0.2248
22.9411	-0.2251
22.9581	-0.2263
22.975	-0.2266
22.9922	-0.2282
23.0089	-0.2288
23.0258	-0.2294
23.0431	-0.2294
23.06	-0.2297
23.0769	-0.2307
23.095	-0.231
23.1117	-0.2319
23.1283	-0.2322
23.1453	-0.2328
23.1619	-0.2334
23.1789	-0.2347
23.1808	-0.235
23.1808	0.0279
23.1867	0.0512
23.1953	0.0719
23.2122	0.0874
23.2292	0.0967
23.2464	0.1029
23.2636	0.1094
23.2808	0.1132
23.2978	0.1172
23.3147	0.1203
23.3317	0.1231
23.3486	0.1256
23.3656	0.1287
23.3828	0.1311
23.3994	0.1349
23.4164	0.1392
23.4333	0.1448
23.4503	0.151
23.4672	0.1575
23.4842	0.1659
23.5008	0.1742
23.5178	0.1826
23.535	0.1888
23.5519	0.1956
23.5689	0.2009
23.5858	0.2055
23.6031	0.2108
23.62	0.2145
23.6372	0.2176
23.6544	0.2207
23.6711	0.2235
23.6881	0.226
23.705	0.2288
23.7219	0.231
23.7392	0.2316
23.7561	0.2341
23.7733	0.2353
23.79	0.2362
23.8072	0.2372
23.8242	0.2393
23.8411	0.24
23.8583	0.2412
23.8756	0.2418
23.8928	0.2427
23.9094	0.2437
23.9278	0.2443
23.945	0.2452
23.9617	0.2462
23.9789	0.2468
23.9958	0.2474
24.0131	0.248
24.0297	0.2486
24.0467	0.2493
24.0639	0.2493
24.0814	0.2493
24.0983	0.2483
24.1153	0.248
24.1322	0.2483
24.1489	0.2483
24.1656	0.2489
24.1811	0.2493
24.1811	0.1063
24.1919	0.0859
24.1983	0.0812
24.1983	-0.053
24.2028	-0.076
24.2122	-0.0967
24.2292	-0.1088
24.2461	-0.1169
24.2631	-0.1231
24.28	-0.128
24.2969	-0.1314
24.3136	-0.1355
24.3306	-0.1401
24.3475	-0.1432
24.3647	-0.1485
24.3817	-0.1528
24.3986	-0.159
24.4156	-0.1652
24.4328	-0.1724
24.45	-0.1783
24.4667	-0.1832
24.4836	-0.1876
24.5008	-0.1925
24.5178	-0.1969
24.535	-0.2
24.5519	-0.2021
24.5694	-0.2049
24.5864	-0.2065
24.6036	-0.2093
24.6206	-0.2105
24.6378	-0.2111
24.655	-0.2111
24.6722	-0.2121
24.6892	-0.2133
24.7058	-0.2139
24.7225	-0.2152
24.7397	-0.2158
24.7567	-0.2173
24.7756	-0.2186
24.7939	-0.2201
24.8108	-0.2204
24.8281	-0.2214
24.845	-0.2217
24.8617	-0.2232
24.8783	-0.2251
24.895	-0.2245
24.9125	-0.2257
24.93	-0.2263
24.9467	-0.2276
24.9636	-0.2285
24.9808	-0.2294
24.9978	-0.2294
25.0147	-0.23
25.0319	-0.2313
25.0486	-0.231
25.0658	-0.2319
25.0833	-0.2319
25.1003	-0.2325
25.1175	-0.2331
25.1344	-0.2338
25.1517	-0.2353
25.1686	-0.2344
25.1856	-0.2344
25.1986	-0.2347
25.1986	0.027
25.2036	0.0471
25.2106	0.0679
25.2281	0.0868
25.245	0.0958
25.2617	0.1026
25.2797	0.1091
25.2964	0.1125
25.3142	0.1144
25.3314	0.1175
25.3483	0.1203
25.3656	0.1228
25.3822	0.1246
25.3992	0.1287
25.4161	0.1324
25.4333	0.1367
25.45	0.1432
25.4681	0.1519
25.485	0.1603
25.5017	0.1677
25.5192	0.1773
25.5364	0.1842
25.5531	0.1904
25.57	0.1969
25.5872	0.2028
25.6042	0.2071
25.6211	0.2114
25.6383	0.2158
25.6553	0.2192
25.6722	0.2223
25.6894	0.2251
25.7069	0.2269
25.7242	0.2288
25.7411	0.231
25.7581	0.2325
25.7761	0.2344
25.7931	0.2359
25.8097	0.2369
25.8275	0.2381
25.8442	0.2393
25.8617	0.24
25.8786	0.24
25.8956	0.24
25.9125	0.2406
25.9292	0.2409
25.9464	0.2418
25.9631	0.2418
25.9806	0.2427
25.9983	0.2437
26.0153	0.2446
26.0325	0.2446
26.0497	0.2455
26.0667	0.2474
26.0836	0.2468
26.1006	0.2474
26.1175	0.2483
26.1342	0.2493
26.1508	0.2496
26.1683	0.2502
26.1853	0.2511
26.1992	0.252
26.1992	0.1141
26.205	0.0933
26.2161	0.0822
26.2161	-0.0574
26.2206	-0.0781
26.2306	-0.0983
26.2475	-0.1104
26.2644	-0.1181
26.2814	-0.1237
26.2983	-0.1283
26.3153	-0.1327
26.3322	-0.1364
26.3497	-0.1404
26.3667	-0.1457
26.3839	-0.1504
26.4008	-0.1547
26.4181	-0.1606
26.4356	-0.1677
26.4522	-0.1733
26.4692	-0.1801
26.4869	-0.1838
26.5042	-0.1891
26.5211	-0.1928
26.5386	-0.1966
26.5556	-0.2
26.5731	-0.2018
26.59	-0.2043
26.6069	-0.2059
26.6242	-0.2077
26.6408	-0.2093
26.6578	-0.2111
26.6747	-0.213
26.6919	-0.2139
26.7089	-0.2155
26.7258	-0.2167
26.7431	-0.2173
26.7597	-0.2192
26.7767	-0.2207
26.7939	-0.2214
26.8111	-0.2217
26.8281	-0.2229
26.8458	-0.2238
26.8628	-0.2254
26.88	-0.2257
26.8978	-0.2269
26.915	-0.2269
26.9319	-0.2288
26.9503	-0.2288
26.9686	-0.2297
26.9858	-0.2297
27.0031	-0.2303
27.0206	-0.2303
27.0375	-0.2297
27.0553	-0.2303
27.0731	-0.2307
27.09	-0.231
27.1069	-0.2313
27.1242	-0.231
27.1408	-0.2316
27.1586	-0.2319
27.1753	-0.2328
27.1922	-0.2328
27.2092	-0.2341
27.2161	-0.2347
27.2161	0.0208
27.2206	0.0434
27.2264	0.0642
27.2442	0.0843
27.2611	0.0946
27.2778	0.1014
27.295	0.1076
27.3117	0.1122
27.3286	0.1147
27.3458	0.1181
27.3628	0.1218
27.3797	0.1237
27.3967	0.128
27.4139	0.1305
27.4314	0.1349
27.4481	0.1398
27.465	0.1469
27.4819	0.1553
27.4989	0.1637
27.5161	0.1721
27.5333	0.1801
27.5506	0.1857
27.5675	0.1913
27.5844	0.1962
27.6025	0.2018
27.6194	0.2055
27.6364	0.2111
27.6536	0.2139
27.6706	0.2176
27.6872	0.2207
27.7042	0.2232
27.7211	0.226
27.7383	0.2279
27.7553	0.2297
27.7725	0.2319
27.7897	0.2334
27.8064	0.2353
27.8233	0.2362
27.8406	0.2372
27.8572	0.239
27.8742	0.24
27.8914	0.2409
27.9086	0.2418
27.9258	0.2431
27.9431	0.2437
27.96	0.2443
27.9769	0.2455
27.9939	0.2462
28.0108	0.2474
28.0278	0.2477
28.045	0.2483
28.0625	0.248
28.08	0.2474
28.0969	0.2474
28.1139	0.2477
28.1308	0.2483
28.1478	0.2489
28.1647	0.2493
28.1819	0.2499
28.1986	0.2502
28.2158	0.2508
28.2167	0.2511
28.2167	0.1088
28.2256	0.0884
28.2336	0.0822
28.2336	-0.0642
28.2406	-0.0849
28.2569	-0.1051
28.2739	-0.1144
28.2911	-0.1218
28.3081	-0.1265
28.325	-0.1308
28.3419	-0.1345
28.3589	-0.1401
28.3756	-0.1442
28.3925	-0.1497
28.4097	-0.1566
28.4267	-0.1631
28.4436	-0.1708
28.4606	-0.177
28.4775	-0.1823
28.4944	-0.1857
28.5119	-0.19
28.5286	-0.1935
28.5456	-0.1978
28.5625	-0.1997
28.5792	-0.2021
28.5964	-0.2043
28.6136	-0.2062
28.6308	-0.2086
28.6478	-0.2099
28.6647	-0.2114
28.6817	-0.2136
28.6989	-0.2152
28.7158	-0.2155
28.7331	-0.2173
28.7503	-0.2186
28.7675	-0.2207
28.7847	-0.2214
28.8019	-0.2217
28.8189	-0.2232
28.8364	-0.2248
28.8531	-0.2257
28.87	-0.226
28.8869	-0.2263
28.9042	-0.2276
28.9208	-0.2266
28.9381	-0.2276
28.955	-0.2276
28.9719	-0.2285
28.9889	-0.2291
29.0061	-0.2297
29.0231	-0.2297
29.0397	-0.2297
29.0567	-0.2313
29.0739	-0.231
29.0908	-0.2319
29.1083	-0.2325
29.1256	-0.2328
29.1425	-0.2344
29.1594	-0.2347
29.1764	-0.2344
29.1933	-0.2344
29.2111	-0.235
29.2278	-0.2356
29.2339	-0.2359
29.2339	0.0177
29.2358	-0.0047
29.2375	0.0375
29.2428	0.0614
29.2561	0.0818
29.2728	0.0918
29.2897	0.0989
29.3067	0.1045
29.3236	0.1094
29.3403	0.1125
29.3575	0.1153
29.3744	0.1187
29.3917	0.1228
29.4089	0.1252
29.4258	0.1283
29.4428	0.1339
29.4594	0.1383
29.4767	0.1454
29.4939	0.1535
29.5111	0.1612
29.5278	0.1708
29.545	0.1789
29.5619	0.1854
29.5794	0.1919
29.5967	0.1981
29.6133	0.2037
29.63	0.2077
29.6469	0.2121
29.6639	0.2176
29.6808	0.2204
29.6975	0.2223
29.7144	0.226
29.7319	0.2285
29.7489	0.2291
29.7658	0.2307
29.7828	0.2319
29.7997	0.2331
29.8172	0.2344
29.8342	0.2353
29.8508	0.2369
29.8678	0.2372
29.8844	0.239
29.9014	0.2409
29.9181	0.2412
29.935	0.2424
29.9519	0.2437
29.9686	0.244
29.9856	0.2446
30.0025	0.2462
30.0192	0.2471
30.0367	0.2474
30.0536	0.2483
30.0706	0.2493
30.0883	0.2502
30.1056	0.2502
30.1225	0.2517
30.1392	0.2524
30.1567	0.252
30.1736	0.252
30.1908	0.2517
30.2078	0.2514
30.225	0.2527
30.2342	0.2527
30.2342	0.1045
30.2467	0.084
30.2511	0.0825
30.2511	-0.0508
30.2544	-0.0722
30.2619	-0.093
30.2792	-0.1079
30.2961	-0.1175
30.3131	-0.1225
30.3306	-0.1277
30.3478	-0.133
30.3647	-0.137
30.3817	-0.1423
30.3989	-0.1485
30.4161	-0.1544
30.4331	-0.1625
30.45	-0.1702
30.4669	-0.1764
30.4839	-0.1826
30.5008	-0.1876
30.5181	-0.1928
30.5367	-0.1959
30.5539	-0.199
30.5708	-0.2009
30.5878	-0.2028
30.6053	-0.2046
30.6219	-0.2062
30.6403	-0.2086
30.6572	-0.2099
30.6744	-0.2121
30.6911	-0.2139
30.7081	-0.2155
30.725	-0.2158
30.7419	-0.2176
30.7589	-0.2186
30.7756	-0.2204
30.7925	-0.2204
30.8094	-0.222
30.8261	-0.2229
30.8439	-0.2238
30.8611	-0.2248
30.8778	-0.2257
30.8947	-0.2263
30.9114	-0.2276
30.9286	-0.2288
30.9458	-0.2288
30.9628	-0.2297
30.98	-0.23
30.9967	-0.2313
31.0139	-0.2316
31.0311	-0.231
31.0486	-0.2316
31.0656	-0.2316
31.0825	-0.2316
31.0992	-0.2316
31.1161	-0.2319
31.1333	-0.2325
31.15	-0.2338
31.1669	-0.2344
31.1844	-0.2344
31.2014	-0.2347
31.2186	-0.2356
31.2358	-0.2353
31.2514	-0.235
31.2514	0.0295
31.2572	0.0512
31.2653	0.0713
31.2819	0.088
31.2989	0.0977
31.3156	0.1051
31.3342	0.1101
31.3517	0.1144
31.3686	0.1178
31.3856	0.1212
31.4025	0.1228
31.4197	0.1256
31.4367	0.1287
31.4539	0.133
31.4708	0.1367
31.4878	0.1454
31.505	0.1525
31.5219	0.1609
31.5392	0.1699
31.5558	0.1783
31.5733	0.1851
31.59	0.191
31.6075	0.1975
31.6242	0.2034
31.6411	0.208
31.6581	0.213
31.6756	0.217
31.6925	0.2207
31.7094	0.2232
31.7272	0.2269
31.7444	0.2294
31.7614	0.2316
31.7781	0.2334
31.795	0.2353
31.8117	0.2372
31.8286	0.239
31.8464	0.24
31.8633	0.2415
31.8806	0.2421
31.8983	0.2421
31.9158	0.2418
31.9331	0.2424
31.9497	0.2437
31.9667	0.2443
31.9839	0.2446
32.0006	0.2458
32.0172	0.2471
32.0342	0.2474
32.0508	0.248
32.0678	0.2493
32.0847	0.2502
32.1022	0.2508
32.1192	0.2524
32.1361	0.2524
32.1533	0.253
32.17	0.2539
32.1875	0.2539
32.205	0.2542
32.2217	0.2548
32.2386	0.2539
32.2517	0.2539
32.2517	0.1094
32.26	0.089
32.2683	0.0822
32.2683	-0.058
32.2733	-0.0815
32.2869	-0.1023
32.3036	-0.1138
32.3206	-0.1209
32.3372	-0.1256
32.3542	-0.1302
[truncated: 18,927 more rows]
