# Supplementary material for: A polycarboxylic/ether composite polymer electrolyte via in situ UV-curing for all-solid-state lithium battery
Source: R Soc Open Sci. 2020 Jul 15;7(7):200598. doi: 10.1098/rsos.200598 (PMC7428264; doi:10.1098/rsos.200598)
Supplement: Fig.4a.xlsx [file rsos200598supp7.xlsx]

## Sheet: Sheet1
1	155.1	94.92
2	156.6	100.45
3	157.3	100.25
4	157	99.89
5	156.8	100.12
6	156.6	100.04
7	156.3	100.05
8	155.9	100.02
9	155.9	100.07
10	155.1	99.73
11	153.8	99.98
12	153.1	100.02
13	152.7	100.12
14	152.1	100.1
15	151.4	99.94
16	150.7	100.23
17	150.4	100.09
18	149.2	99.63
19	149	99.69
20	148.7	100.1
21	148.1	100.05
22	147.3	100.02
23	146.9	100.07
24	146.7	100
25	146	100.04
26	145.4	99.96
27	144.9	100.11
28	144.2	100.09
29	143.5	100.09
30	143	100.1
31	142.7	100.09
32	141.8	100.03
33	141.3	100.16
34	140	100.08
35	139.7	100.13
36	138.9	99.98
37	138.6	100.15
38	138	100.09
39	137.4	100.19
40	136.8	100.24
41	136.1	100.02
42	135.9	100.21
43	135.4	100.17
44	134.6	100.07
45	134.5	100.23
46	134.2	100.21
47	133.2	100.21
48	132.4	100.23
49	132.6	100.31
50	131.6	100.07
51	130.9	100.16
52	130.6	100.15
53	130.3	100.15
54	130.4	100.12
55	129.5	100.24
56	129.1	100.11
--	--	--
