# Supplementary material for: A polycarboxylic/ether composite polymer electrolyte via in situ UV-curing for all-solid-state lithium battery
Source: R Soc Open Sci. 2020 Jul 15;7(7):200598. doi: 10.1098/rsos.200598 (PMC7428264; doi:10.1098/rsos.200598)
Supplement: Fig.4b.tif [file rsos200598supp8.xlsx]

## Sheet: Sheet1
1	156.2	96.0515
2	157.3	99.9939
3	157.4	99.9928
4	157.4	100.019
5	157.1	100.015
6	152.1	98.9775
7	151.2	101
8	150	99.9815
9	149	99.9979
10	148.4	100.008
11	142.5	98.0097
12	140.6	100.021
13	139.1	99.5793
14	138.2	100.009
15	137.6	100.002
16	85	96.9804
17	69.6	99.0003
18	60.4	98.9954
19	53.1	97.9932
20	50.2	99.9816
21	0.8	100
22	0.7	100.001
23	0.7	99.9954
24	0.7	100.022
25	0.7	100.019
26	152.1	103.318
27	150.2	100.007
28	149.6	99.9812
29	148.6	100.009
30	147.5	99.9895
