# Supplementary material for: A polycarboxylic/ether composite polymer electrolyte via in situ UV-curing for all-solid-state lithium battery
Source: R Soc Open Sci. 2020 Jul 15;7(7):200598. doi: 10.1098/rsos.200598 (PMC7428264; doi:10.1098/rsos.200598)
Supplement: Fig.S1.xlsx [file rsos200598supp9.xlsx]

## Sheet: Sheet1
5.00173	-126.6	5.00173	442.7	5.00173	338.7	5.00173	1386.4
5.02201	-104.1	5.02201	392.5	5.02201	342.7	5.02201	1293.6
5.04229	-120.9	5.04229	435.7	5.04229	337.3	5.04229	1219.2
5.06257	-123.8	5.06257	402.2	5.06257	346	5.06257	1183.2
5.08285	-118.1	5.08285	414.8	5.08285	329.3	5.08285	1181.6
5.10313	-104.1	5.10313	402	5.10313	336	5.10313	1097.6
5.12341	-106.9	5.12341	399.5	5.12341	334	5.12341	1083.2
5.14369	-109.7	5.14369	396.7	5.14369	336	5.14369	1022.4
5.16397	-101.3	5.16397	410	5.16397	329.3	5.16397	967.2
5.18424	-101.3	5.18424	395.2	5.18424	333.3	5.18424	951.2
5.20452	-104.1	5.20452	391.6	5.20452	346	5.20452	935.2
5.2248	-120.9	5.2248	388.4	5.2248	341.3	5.2248	906.4
5.24508	-87.2	5.24508	401.9	5.24508	345.3	5.24508	819.2
5.26536	-92.8	5.26536	401.5	5.26536	341.3	5.26536	817.6
5.28564	-115.3	5.28564	418.2	5.28564	341.3	5.28564	787.2
5.30592	-132.2	5.30592	395.9	5.30592	349.3	5.30592	784
5.3262	-109.7	5.3262	369.7	5.3262	340.7	5.3262	776
5.34648	-90	5.34648	419	5.34648	340.7	5.34648	764
5.36676	-84.4	5.36676	418.7	5.36676	354	5.36676	722.4
5.38703	-98.4	5.38703	373.3	5.38703	347.3	5.38703	791.2
5.40731	-92.8	5.40731	377.9	5.40731	334.7	5.40731	746.4
5.42759	-75.9	5.42759	420.7	5.42759	345.3	5.42759	765.6
5.44787	-104.1	5.44787	372	5.44787	344.7	5.44787	765.6
5.46815	-112.5	5.46815	374.3	5.46815	341.3	5.46815	775.2
5.48843	-84.4	5.48843	378.9	5.48843	341.3	5.48843	772.8
5.50871	-132.2	5.50871	407.5	5.50871	346	5.50871	768
5.52899	-87.2	5.52899	407.5	5.52899	340.7	5.52899	756.8
5.54927	-112.5	5.54927	381.5	5.54927	338	5.54927	785.6
5.56954	-92.8	5.56954	412.4	5.56954	330.7	5.56954	750.4
5.58982	-126.6	5.58982	373.7	5.58982	344.7	5.58982	748
5.6101	-115.3	5.6101	372	5.6101	331.3	5.6101	744
5.63038	-92.8	5.63038	372.1	5.63038	348.7	5.63038	769.6
5.65066	-104.1	5.65066	417.4	5.65066	334	5.65066	747.2
5.67094	-92.8	5.67094	397.6	5.67094	347.3	5.67094	749.6
5.69122	-112.5	5.69122	370.3	5.69122	344.7	5.69122	787.2
5.7115	-95.6	5.7115	410	5.7115	342	5.7115	760
5.73178	-87.2	5.73178	387.1	5.73178	354.7	5.73178	741.6
5.75206	-112.5	5.75206	425.3	5.75206	353.3	5.75206	766.4
5.77234	-81.6	5.77234	374.1	5.77234	330	5.77234	768.8
5.79261	-101.3	5.79261	414.7	5.79261	340	5.79261	759.2
5.81289	-64.7	5.81289	396	5.81289	342	5.81289	732
5.83317	-98.4	5.83317	398.2	5.83317	354	5.83317	770.4
5.85345	-98.4	5.85345	421.5	5.85345	347.3	5.85345	732
5.87373	-90	5.87373	418.2	5.87373	342	5.87373	748
5.89401	-84.4	5.89401	407.9	5.89401	338.7	5.89401	748
5.91429	-59.1	5.91429	386.9	5.91429	346	5.91429	738.4
5.93457	-61.9	5.93457	400.4	5.93457	344.7	5.93457	788.8
5.95485	-70.3	5.95485	375.7	5.95485	349.3	5.95485	717.6
5.97513	-73.1	5.97513	372	5.97513	340.7	5.97513	747.2
5.9954	-84.4	5.9954	402.9	5.9954	344.7	5.9954	807.2
6.01568	-95.6	6.01568	383.1	6.01568	363.3	6.01568	752.8
6.03596	-95.6	6.03596	375.3	6.03596	346.7	6.03596	745.6
6.05624	-64.7	6.05624	382.9	6.05624	354	6.05624	759.2
6.07652	-45	6.07652	408.9	6.07652	348	6.07652	756
6.0968	-75.9	6.0968	370.9	6.0968	343.3	6.0968	737.6
6.11708	-75.9	6.11708	409.2	6.11708	330.7	6.11708	763.2
6.13736	-42.2	6.13736	380.7	6.13736	345.3	6.13736	768
6.15764	-70.3	6.15764	386.4	6.15764	347.3	6.15764	760.8
6.17791	-47.8	6.17791	418.1	6.17791	344.7	6.17791	766.4
6.19819	-70.3	6.19819	422.8	6.19819	344	6.19819	772
6.21847	-28.1	6.21847	415.9	6.21847	346.7	6.21847	789.6
6.23875	-53.4	6.23875	379.9	6.23875	346.7	6.23875	780
6.25903	-28.1	6.25903	373.2	6.25903	333.3	6.25903	744.8
6.27931	-81.6	6.27931	409.7	6.27931	344	6.27931	744.8
6.29959	-67.5	6.29959	395.1	6.29959	342.7	6.29959	756
6.31987	-56.3	6.31987	396.2	6.31987	336.7	6.31987	751.2
6.34015	-47.8	6.34015	382.7	6.34015	340.7	6.34015	807.2
6.36043	-56.3	6.36043	405.5	6.36043	351.3	6.36043	788
6.3807	-73.1	6.3807	381.9	6.3807	346	6.3807	764.8
6.40098	-45	6.40098	400.7	6.40098	343.3	6.40098	747.2
6.42126	-30.9	6.42126	406.6	6.42126	344.7	6.42126	767.2
6.44154	-56.3	6.44154	421.5	6.44154	344.7	6.44154	768.8
6.46182	-33.8	6.46182	421.1	6.46182	351.3	6.46182	764
6.4821	-70.3	6.4821	397.1	6.4821	346	6.4821	772
6.50238	-59.1	6.50238	398.9	6.50238	340.7	6.50238	752.8
6.52266	-50.6	6.52266	376.4	6.52266	351.3	6.52266	764
6.54294	-47.8	6.54294	370.3	6.54294	338	6.54294	755.2
6.56321	-59.1	6.56321	399.5	6.56321	360.7	6.56321	784
6.58349	-50.6	6.58349	401.5	6.58349	332	6.58349	765.6
6.60377	-36.6	6.60377	414.1	6.60377	346	6.60377	758.4
6.62405	-30.9	6.62405	419.6	6.62405	338.7	6.62405	763.2
6.64433	-73.1	6.64433	370	6.64433	346	6.64433	789.6
6.66461	-14.1	6.66461	379	6.66461	346.7	6.66461	769.6
6.68489	-73.1	6.68489	399	6.68489	349.3	6.68489	800
6.70517	-11.3	6.70517	402.5	6.70517	352.7	6.70517	772
6.72545	-50.6	6.72545	407.3	6.72545	348	6.72545	771.2
6.74573	-19.7	6.74573	414.3	6.74573	351.3	6.74573	797.6
6.766	-16.9	6.766	379	6.766	348	6.766	760.8
6.78628	-33.8	6.78628	404.8	6.78628	343.3	6.78628	750.4
6.80656	-25.3	6.80656	420.7	6.80656	344.7	6.80656	781.6
6.82684	-36.6	6.82684	406.3	6.82684	353.3	6.82684	783.2
6.84712	-47.8	6.84712	413	6.84712	352.7	6.84712	801.6
6.8674	-53.4	6.8674	415.7	6.8674	357.3	6.8674	780.8
6.88768	-42.2	6.88768	391.7	6.88768	358	6.88768	789.6
6.90796	-8.4	6.90796	398.2	6.90796	339.3	6.90796	759.2
6.92824	-30.9	6.92824	383.4	6.92824	356.7	6.92824	788
6.94852	-39.4	6.94852	374.9	6.94852	372.7	6.94852	808
6.9688	-2.8	6.9688	401.9	6.9688	358.7	6.9688	805.6
6.98907	0	6.98907	385.4	6.98907	343.3	6.98907	796.8
7.00935	5.6	7.00935	384.6	7.00935	348	7.00935	776.8
7.02963	45	7.02963	418.1	7.02963	350	7.02963	777.6
7.04991	-11.3	7.04991	422.4	7.04991	350.7	7.04991	796.8
7.07019	25.3	7.07019	393.3	7.07019	358	7.07019	780
7.09047	-2.8	7.09047	391.8	7.09047	356	7.09047	801.6
7.11075	-19.7	7.11075	418.3	7.11075	356.7	7.11075	805.6
7.13103	16.9	7.13103	389.8	7.13103	348.7	7.13103	785.6
7.15131	-25.3	7.15131	394.5	7.15131	350.7	7.15131	772
7.17159	45	7.17159	384.4	7.17159	362.7	7.17159	788
7.19186	39.4	7.19186	404.9	7.19186	348	7.19186	797.6
7.21214	-25.3	7.21214	412.9	7.21214	348.7	7.21214	816.8
7.23242	-5.6	7.23242	407.8	7.23242	346.7	7.23242	815.2
7.2527	11.3	7.2527	402.4	7.2527	348	7.2527	800
7.27298	25.3	7.27298	381.4	7.27298	345.3	7.27298	794.4
7.29326	-28.1	7.29326	392.6	7.29326	346.7	7.29326	802.4
7.31354	19.7	7.31354	412.2	7.31354	359.3	7.31354	814.4
7.33382	-2.8	7.33382	412.4	7.33382	353.3	7.33382	816.8
7.3541	-8.4	7.3541	408.3	7.3541	354	7.3541	818.4
7.37437	14.1	7.37437	372.1	7.37437	342.7	7.37437	813.6
7.39465	33.8	7.39465	376.2	7.39465	344.7	7.39465	811.2
7.41493	30.9	7.41493	394.4	7.41493	355.3	7.41493	817.6
7.43521	16.9	7.43521	413.8	7.43521	347.3	7.43521	807.2
7.45549	-33.8	7.45549	425.7	7.45549	360.7	7.45549	812
7.47577	16.9	7.47577	393.1	7.47577	354	7.47577	820
7.49605	28.1	7.49605	393.5	7.49605	358.7	7.49605	830.4
7.51633	30.9	7.51633	402.5	7.51633	365.3	7.51633	823.2
7.53661	42.2	7.53661	418.6	7.53661	352.7	7.53661	849.6
7.55689	19.7	7.55689	411.5	7.55689	359.3	7.55689	822.4
7.57716	45	7.57716	383.9	7.57716	362.7	7.57716	840
7.59744	33.8	7.59744	399	7.59744	354	7.59744	799.2
7.61772	-53.4	7.61772	419.4	7.61772	362.7	7.61772	818.4
7.638	-2.8	7.638	425.5	7.638	357.3	7.638	840
7.65828	33.8	7.65828	427.1	7.65828	354.7	7.65828	828
7.67856	5.6	7.67856	413.7	7.67856	373.3	7.67856	828.8
7.69884	56.3	7.69884	416.2	7.69884	370.7	7.69884	831.2
7.71912	8.4	7.71912	400.1	7.71912	356	7.71912	815.2
7.7394	11.3	7.7394	422.5	7.7394	373.3	7.7394	828.8
7.75967	-5.6	7.75967	385.1	7.75967	361.3	7.75967	814.4
7.77995	14.1	7.77995	387.3	7.77995	375.3	7.77995	837.6
7.80023	25.3	7.80023	398.3	7.80023	355.3	7.80023	815.2
7.82051	81.6	7.82051	409.5	7.82051	364.7	7.82051	818.4
7.84079	64.7	7.84079	376.3	7.84079	367.3	7.84079	850.4
7.86107	109.7	7.86107	373.4	7.86107	364.7	7.86107	866.4
7.88135	53.4	7.88135	389	7.88135	367.3	7.88135	861.6
7.90163	16.9	7.90163	421.8	7.90163	364.7	7.90163	832
7.92191	61.9	7.92191	377.4	7.92191	372	7.92191	860
7.94219	42.2	7.94219	428.6	7.94219	381.3	7.94219	855.2
7.96246	50.6	7.96246	423.8	7.96246	369.3	7.96246	827.2
7.98274	33.8	7.98274	401	7.98274	369.3	7.98274	868.8
8.00302	56.3	8.00302	416.6	8.00302	376	8.00302	886.4
8.0233	61.9	8.0233	380.7	8.0233	362	8.0233	882.4
8.04358	45	8.04358	429.4	8.04358	368.7	8.04358	846.4
8.06386	42.2	8.06386	390.1	8.06386	359.3	8.06386	852
8.08414	30.9	8.08414	424.8	8.08414	372.7	8.08414	838.4
8.10442	75.9	8.10442	416.3	8.10442	370	8.10442	855.2
8.1247	50.6	8.1247	415.3	8.1247	368.7	8.1247	866.4
8.14498	78.8	8.14498	383.9	8.14498	378.7	8.14498	844
8.16526	64.7	8.16526	391.3	8.16526	380.7	8.16526	858.4
8.18553	81.6	8.18553	388.8	8.18553	372.7	8.18553	887.2
8.20581	129.4	8.20581	428.8	8.20581	370	8.20581	896.8
8.22609	73.1	8.22609	427.2	8.22609	385.3	8.22609	892.8
8.24637	90	8.24637	397.6	8.24637	382.7	8.24637	857.6
8.26665	137.8	8.26665	394.6	8.26665	368	8.26665	864.8
8.28693	33.8	8.28693	379.1	8.28693	390	8.28693	880.8
8.30721	36.6	8.30721	412.3	8.30721	394	8.30721	880.8
8.32749	132.2	8.32749	432.6	8.32749	386.7	8.32749	896
8.34777	73.1	8.34777	409.5	8.34777	378.7	8.34777	923.2
8.36804	81.6	8.36804	391.7	8.36804	380	8.36804	870.4
8.38832	36.6	8.38832	420.8	8.38832	390	8.38832	875.2
8.4086	106.9	8.4086	407	8.4086	391.3	8.4086	876
8.42888	61.9	8.42888	383.5	8.42888	398.7	8.42888	936.8
8.44916	42.2	8.44916	397.7	8.44916	385.3	8.44916	892.8
8.46944	95.6	8.46944	418.1	8.46944	402.7	8.46944	920.8
8.48972	75.9	8.48972	431.5	8.48972	386.7	8.48972	966.4
8.51	25.3	8.51	414.4	8.51	382	8.51	901.6
8.53028	45	8.53028	421.7	8.53028	380	8.53028	909.6
8.55055	84.4	8.55055	435.4	8.55055	389.3	8.55055	904.8
8.57083	59.1	8.57083	383.7	8.57083	408.7	8.57083	890.4
8.59111	123.8	8.59111	425.1	8.59111	391.3	8.59111	943.2
8.61139	47.8	8.61139	412	8.61139	409.3	8.61139	920.8
8.63167	106.9	8.63167	421.9	8.63167	417.3	8.63167	965.6
8.65195	70.3	8.65195	384.6	8.65195	396.7	8.65195	906.4
8.67223	75.9	8.67223	431	8.67223	410.7	8.67223	986.4
8.69251	87.2	8.69251	405.8	8.69251	423.3	8.69251	958.4
8.71279	64.7	8.71279	439.2	8.71279	406.7	8.71279	952
8.73307	140.6	8.73307	437.9	8.73307	419.3	8.73307	949.6
8.75334	67.5	8.75334	422.6	8.75334	418	8.75334	935.2
8.77362	59.1	8.77362	395.3	8.77362	412.7	8.77362	975.2
8.7939	135	8.7939	420	8.7939	424	8.7939	930.4
8.81418	78.8	8.81418	403	8.81418	399.3	8.81418	979.2
8.83446	109.7	8.83446	437.7	8.83446	420	8.83446	936.8
8.85474	106.9	8.85474	429.1	8.85474	437.3	8.85474	1003.2
8.87502	84.4	8.87502	413.8	8.87502	419.3	8.87502	945.6
8.8953	90	8.8953	421.3	8.8953	430.7	8.8953	925.6
8.91558	95.6	8.91558	418.4	8.91558	428	8.91558	968.8
8.93586	70.3	8.93586	415.5	8.93586	441.3	8.93586	964
8.95613	95.6	8.95613	442.5	8.95613	427.3	8.95613	968.8
8.97641	30.9	8.97641	434.8	8.97641	444	8.97641	959.2
8.99669	75.9	8.99669	414.7	8.99669	446	8.99669	982.4
9.01697	78.8	9.01697	399.7	9.01697	446.7	9.01697	963.2
9.03725	59.1	9.03725	431.5	9.03725	458	9.03725	989.6
9.05753	87.2	9.05753	428.7	9.05753	446	9.05753	996.8
9.07781	87.2	9.07781	427.3	9.07781	444.7	9.07781	985.6
9.09809	95.6	9.09809	426.4	9.09809	460	9.09809	980.8
9.11837	109.7	9.11837	431.5	9.11837	448	9.11837	993.6
9.13865	109.7	9.13865	442.3	9.13865	442.7	9.13865	1018.4
9.15892	95.6	9.15892	414.8	9.15892	454.7	9.15892	970.4
9.1792	112.5	9.1792	396.1	9.1792	433.3	9.1792	1010.4
9.19948	53.4	9.19948	448.3	9.19948	449.3	9.19948	1013.6
9.21976	140.6	9.21976	434.2	9.21976	478.7	9.21976	1016.8
9.24004	112.5	9.24004	406.6	9.24004	457.3	9.24004	1055.2
9.26032	199.7	9.26032	407.6	9.26032	447.3	9.26032	1003.2
9.2806	126.6	9.2806	413.7	9.2806	477.3	9.2806	994.4
9.30088	126.6	9.30088	431.4	9.30088	450	9.30088	1001.6
9.32116	90	9.32116	399.4	9.32116	449.3	9.32116	1035.2
9.34144	104.1	9.34144	443.7	9.34144	478	9.34144	1066.4
9.36171	75.9	9.36171	438	9.36171	469.3	9.36171	1041.6
9.38199	92.8	9.38199	433.8	9.38199	465.3	9.38199	1028
9.40227	87.2	9.40227	405	9.40227	456	9.40227	1034.4
9.42255	101.3	9.42255	401.5	9.42255	461.3	9.42255	1032
9.44283	106.9	9.44283	442.1	9.44283	470	9.44283	1065.6
9.46311	78.8	9.46311	449.5	9.46311	444.7	9.46311	1053.6
9.48339	92.8	9.48339	401.8	9.48339	498.7	9.48339	1035.2
9.50367	92.8	9.50367	430.7	9.50367	476.7	9.50367	1065.6
9.52395	64.7	9.52395	402.9	9.52395	476.7	9.52395	1093.6
9.54423	45	9.54423	416.3	9.54423	467.3	9.54423	1044.8
9.5645	95.6	9.5645	434.9	9.5645	474	9.5645	1056.8
9.58478	120.9	9.58478	400.6	9.58478	470.7	9.58478	1040.8
9.60506	135	9.60506	401.4	9.60506	480	9.60506	1075.2
9.62534	90	9.62534	439.4	9.62534	476	9.62534	1065.6
9.64562	146.3	9.64562	422	9.64562	465.3	9.64562	1057.6
9.6659	115.3	9.6659	401.1	9.6659	473.3	9.6659	1098.4
9.68618	106.9	9.68618	412.7	9.68618	454	9.68618	1072
9.70646	129.4	9.70646	436.4	9.70646	485.3	9.70646	1066.4
9.72674	81.6	9.72674	455.2	9.72674	486.7	9.72674	1084
9.74701	101.3	9.74701	442.7	9.74701	490	9.74701	1075.2
9.76729	90	9.76729	406.5	9.76729	487.3	9.76729	1108.8
9.78757	61.9	9.78757	434.4	9.78757	488	9.78757	1097.6
9.80785	98.4	9.80785	458.8	9.80785	492	9.80785	1084.8
9.82813	115.3	9.82813	436.5	9.82813	514.7	9.82813	1072
9.84841	92.8	9.84841	424.8	9.84841	466	9.84841	1093.6
9.86869	126.6	9.86869	415.4	9.86869	516.7	9.86869	1088.8
9.88897	123.8	9.88897	422.1	9.88897	483.3	9.88897	1096.8
9.90925	120.9	9.90925	432.9	9.90925	487.3	9.90925	1114.4
9.92952	104.1	9.92952	456	9.92952	506	9.92952	1092
9.9498	95.6	9.9498	444.4	9.9498	510	9.9498	1070.4
9.97008	118.1	9.97008	435.9	9.97008	520	9.97008	1119.2
9.99036	106.9	9.99036	435.8	9.99036	509.3	9.99036	1118.4
10.0106	106.9	10.0106	435.9	10.0106	518	10.0106	1169.6
10.0309	109.7	10.0309	414.8	10.0309	518.7	10.0309	1167.2
10.0512	61.9	10.0512	416.5	10.0512	515.3	10.0512	1117.6
10.0715	84.4	10.0715	435.7	10.0715	492	10.0715	1139.2
10.0917	75.9	10.0917	411	10.0917	505.3	10.0917	1148.8
10.112	109.7	10.112	422	10.112	532	10.112	1163.2
10.1323	129.4	10.1323	453.8	10.1323	526	10.1323	1154.4
10.1526	104.1	10.1526	434.6	10.1526	482.7	10.1526	1140.8
10.1729	98.4	10.1729	428	10.1729	500	10.1729	1146.4
10.1931	92.8	10.1931	466.1	10.1931	536.7	10.1931	1151.2
10.2134	95.6	10.2134	449.7	10.2134	522.7	10.2134	1185.6
10.2337	112.5	10.2337	434.3	10.2337	508.7	10.2337	1223.2
10.254	90	10.254	424.5	10.254	494.7	10.254	1224.8
10.2743	182.8	10.2743	418.4	10.2743	532.7	10.2743	1154.4
10.2945	120.9	10.2945	460.3	10.2945	509.3	10.2945	1192.8
10.3148	154.7	10.3148	416	10.3148	530	10.3148	1212.8
10.3351	95.6	10.3351	455.9	10.3351	534	10.3351	1192
10.3554	165.9	10.3554	469.6	10.3554	536.7	10.3554	1142.4
10.3757	81.6	10.3757	440.1	10.3757	531.3	10.3757	1189.6
10.3959	132.2	10.3959	432.1	10.3959	523.3	10.3959	1173.6
10.4162	84.4	10.4162	465.3	10.4162	532	10.4162	1199.2
10.4365	59.1	10.4365	435.8	10.4365	528	10.4365	1215.2
10.4568	73.1	10.4568	427.2	10.4568	523.3	10.4568	1168
10.4771	106.9	10.4771	467.3	10.4771	543.3	10.4771	1204.8
10.4973	185.6	10.4973	438.6	10.4973	536	10.4973	1233.6
10.5176	120.9	10.5176	457.5	10.5176	529.3	10.5176	1222.4
10.5379	90	10.5379	433	10.5379	575.3	10.5379	1212.8
10.5582	84.4	10.5582	463.7	10.5582	525.3	10.5582	1236
10.5785	106.9	10.5785	437	10.5785	536	10.5785	1264.8
10.5987	106.9	10.5987	422.1	10.5987	526.7	10.5987	1196
10.619	75.9	10.619	472.8	10.619	560	10.619	1230.4
10.6393	84.4	10.6393	453.7	10.6393	555.3	10.6393	1208
10.6596	67.5	10.6596	450.1	10.6596	539.3	10.6596	1253.6
10.6798	151.9	10.6798	468.8	10.6798	554	10.6798	1256.8
10.7001	109.7	10.7001	423.7	10.7001	545.3	10.7001	1214.4
10.7204	90	10.7204	461.6	10.7204	576.7	10.7204	1220.8
10.7407	120.9	10.7407	472.4	10.7407	556	10.7407	1248
10.761	84.4	10.761	432	10.761	564	10.761	1263.2
10.7812	95.6	10.7812	473	10.7812	582	10.7812	1299.2
10.8015	123.8	10.8015	450.9	10.8015	556	10.8015	1261.6
10.8218	47.8	10.8218	462.5	10.8218	590.7	10.8218	1268
10.8421	120.9	10.8421	423.3	10.8421	560.7	10.8421	1241.6
10.8623	149.1	10.8623	438.9	10.8623	554.7	10.8623	1268
10.8826	149.1	10.8826	428.3	10.8826	588	10.8826	1282.4
10.9029	47.8	10.9029	437.2	10.9029	578	10.9029	1240
10.9232	120.9	10.9232	465.4	10.9232	590	10.9232	1299.2
10.9435	123.8	10.9435	439.4	10.9435	574.7	10.9435	1293.6
10.9637	95.6	10.9637	430	10.9637	583.3	10.9637	1286.4
10.984	104.1	10.984	446.1	10.984	562	10.984	1300
11.0043	73.1	11.0043	473.2	11.0043	599.3	11.0043	1311.2
11.0246	115.3	11.0246	469.9	11.0246	592.7	11.0246	1276.8
11.0449	87.2	11.0449	468.3	11.0449	596	11.0449	1284.8
11.0651	95.6	11.0651	439.1	11.0651	591.3	11.0651	1340
11.0854	81.6	11.0854	432	11.0854	584	11.0854	1365.6
11.1057	154.7	11.1057	469.3	11.1057	621.3	11.1057	1316
11.126	137.8	11.126	482.3	11.126	583.3	11.126	1358.4
11.1463	112.5	11.1463	451.6	11.1463	602	11.1463	1324.8
11.1665	98.4	11.1665	441.5	11.1665	586.7	11.1665	1411.2
11.1868	87.2	11.1868	487.2	11.1868	600	11.1868	1343.2
11.2071	123.8	11.2071	485	11.2071	607.3	11.2071	1337.6
11.2274	168.8	11.2274	474.3	11.2274	589.3	11.2274	1359.2
11.2477	132.2	11.2477	468.2	11.2477	630	11.2477	1340
11.2679	194.1	11.2679	448.4	11.2679	592.7	11.2679	1349.6
11.2882	123.8	11.2882	493.7	11.2882	627.3	11.2882	1381.6
11.3085	132.2	11.3085	454.1	11.3085	644	11.3085	1386.4
11.3288	135	11.3288	442.8	11.3288	627.3	11.3288	1432.8
11.3491	87.2	11.3491	480.5	11.3491	611.3	11.3491	1323.2
11.3693	106.9	11.3693	482.2	11.3693	615.3	11.3693	1381.6
11.3896	137.8	11.3896	469.8	11.3896	591.3	11.3896	1320
11.4099	90	11.4099	455.7	11.4099	606	11.4099	1409.6
11.4302	118.1	11.4302	462.4	11.4302	630.7	11.4302	1342.4
11.4504	81.6	11.4504	436.1	11.4504	621.3	11.4504	1420.8
11.4707	120.9	11.4707	484.1	11.4707	646	11.4707	1408.8
11.491	129.4	11.491	444.7	11.491	642	11.491	1409.6
11.5113	123.8	11.5113	439.4	11.5113	630.7	11.5113	1348
11.5316	61.9	11.5316	446.1	11.5316	625.3	11.5316	1427.2
11.5518	101.3	11.5518	479.9	11.5518	650.7	11.5518	1399.2
11.5721	70.3	11.5721	472.2	11.5721	670.7	11.5721	1384
11.5924	39.4	11.5924	491.4	11.5924	637.3	11.5924	1388
11.6127	123.8	11.6127	463	11.6127	622	11.6127	1425.6
11.633	109.7	11.633	442.1	11.633	652.7	11.633	1431.2
11.6532	123.8	11.6532	466.5	11.6532	659.3	11.6532	1417.6
11.6735	92.8	11.6735	475.1	11.6735	646.7	11.6735	1413.6
11.6938	140.6	11.6938	474.8	11.6938	652	11.6938	1450.4
11.7141	157.5	11.7141	495.3	11.7141	674.7	11.7141	1400
11.7343	154.7	11.7343	481.8	11.7343	674.7	11.7343	1432.8
11.7546	132.2	11.7546	496.2	11.7546	648.7	11.7546	1480
11.7749	112.5	11.7749	466.9	11.7749	676.7	11.7749	1497.6
11.7952	67.5	11.7952	474.5	11.7952	666	11.7952	1500.8
11.8155	120.9	11.8155	472.8	11.8155	677.3	11.8155	1488
11.8358	84.4	11.8358	457.2	11.8358	660.7	11.8358	1497.6
11.856	101.3	11.856	468	11.856	648	11.856	1456
11.8763	92.8	11.8763	468.3	11.8763	694.7	11.8763	1516.8
11.8966	196.9	11.8966	491.8	11.8966	665.3	11.8966	1447.2
11.9169	132.2	11.9169	496.2	11.9169	684.7	11.9169	1513.6
11.9371	137.8	11.9371	457.1	11.9371	645.3	11.9371	1502.4
11.9574	194.1	11.9574	482.8	11.9574	664.7	11.9574	1464
11.9777	64.7	11.9777	467	11.9777	644	11.9777	1488.8
11.998	106.9	11.998	455.7	11.998	682.7	11.998	1504
12.0183	101.3	12.0183	467.8	12.0183	710.7	12.0183	1498.4
12.0385	137.8	12.0385	498.7	12.0385	680.7	12.0385	1469.6
12.0588	101.3	12.0588	502.5	12.0588	711.3	12.0588	1465.6
12.0791	129.4	12.0791	487.6	12.0791	697.3	12.0791	1529.6
12.0994	126.6	12.0994	509.8	12.0994	699.3	12.0994	1515.2
12.1197	123.8	12.1197	478.1	12.1197	695.3	12.1197	1491.2
12.1399	123.8	12.1399	495.4	12.1399	690.7	12.1399	1538.4
12.1602	81.6	12.1602	490.9	12.1602	669.3	12.1602	1555.2
12.1805	70.3	12.1805	485.9	12.1805	728.7	12.1805	1562.4
12.2008	98.4	12.2008	483.2	12.2008	734.7	12.2008	1501.6
12.221	95.6	12.221	467.3	12.221	676.7	12.221	1530.4
12.2413	101.3	12.2413	510.1	12.2413	698	12.2413	1534.4
12.2616	154.7	12.2616	485.9	12.2616	702	12.2616	1548.8
12.2819	64.7	12.2819	511.8	12.2819	708	12.2819	1547.2
12.3022	146.3	12.3022	492.7	12.3022	698.7	12.3022	1526.4
12.3224	56.3	12.3224	501.2	12.3224	689.3	12.3224	1591.2
12.3427	129.4	12.3427	497.6	12.3427	718.7	12.3427	1548.8
12.363	98.4	12.363	459.2	12.363	691.3	12.363	1537.6
12.3833	109.7	12.3833	497.8	12.3833	686	12.3833	1556.8
12.4036	104.1	12.4036	490.1	12.4036	719.3	12.4036	1626.4
12.4238	154.7	12.4238	508.1	12.4238	708	12.4238	1595.2
12.4441	115.3	12.4441	512.6	12.4441	728	12.4441	1505.6
12.4644	149.1	12.4644	470.4	12.4644	736	12.4644	1616
12.4847	168.8	12.4847	475	12.4847	729.3	12.4847	1540
12.5049	196.9	12.5049	459.2	12.5049	689.3	12.5049	1548
12.5252	101.3	12.5252	490.2	12.5252	751.3	12.5252	1608
12.5455	115.3	12.5455	496.2	12.5455	730	12.5455	1575.2
12.5658	132.2	12.5658	517.2	12.5658	748.7	12.5658	1572
12.5861	163.1	12.5861	493.6	12.5861	743.3	12.5861	1583.2
12.6064	104.1	12.6064	480.4	12.6064	736	12.6064	1544.8
12.6266	101.3	12.6266	512.7	12.6266	722	12.6266	1599.2
12.6469	120.9	12.6469	488.2	12.6469	716.7	12.6469	1579.2
12.6672	61.9	12.6672	508.8	12.6672	727.3	12.6672	1608
12.6875	149.1	12.6875	494.7	12.6875	734.7	12.6875	1643.2
12.7077	120.9	12.7077	499.6	12.7077	710	12.7077	1556
12.728	129.4	12.728	476.8	12.728	685.3	12.728	1637.6
12.7483	101.3	12.7483	525.7	12.7483	764	12.7483	1564
12.7686	84.4	12.7686	475.4	12.7686	749.3	12.7686	1600.8
12.7889	132.2	12.7889	520.5	12.7889	752.7	12.7889	1643.2
12.8091	120.9	12.8091	505.6	12.8091	734	12.8091	1682.4
12.8294	137.8	12.8294	474	12.8294	741.3	12.8294	1548.8
12.8497	112.5	12.8497	514.2	12.8497	754	12.8497	1613.6
12.87	120.9	12.87	508.2	12.87	763.3	12.87	1619.2
12.8902	95.6	12.8902	483.8	12.8902	741.3	12.8902	1639.2
12.9105	140.6	12.9105	469.5	12.9105	720	12.9105	1592
12.9308	78.8	12.9308	478.2	12.9308	723.3	12.9308	1636
12.9511	149.1	12.9511	486	12.9511	755.3	12.9511	1682.4
12.9714	90	12.9714	488.9	12.9714	742.7	12.9714	1664
12.9916	163.1	12.9916	489.8	12.9916	741.3	12.9916	1630.4
13.0119	101.3	13.0119	508.3	13.0119	791.3	13.0119	1648
13.0322	157.5	13.0322	508.3	13.0322	729.3	13.0322	1642.4
13.0525	146.3	13.0525	510.9	13.0525	766.7	13.0525	1642.4
13.0728	115.3	13.0728	512.3	13.0728	757.3	13.0728	1624
13.093	112.5	13.093	498.9	13.093	744.7	13.093	1665.6
13.1133	112.5	13.1133	520.9	13.1133	804	13.1133	1607.2
13.1336	109.7	13.1336	478.7	13.1336	760	13.1336	1708
13.1539	168.8	13.1539	506.2	13.1539	742.7	13.1539	1692
13.1742	64.7	13.1742	529.5	13.1742	762.7	13.1742	1643.2
13.1944	101.3	13.1944	520.9	13.1944	800.7	13.1944	1646.4
13.2147	126.6	13.2147	477.9	13.2147	772.7	13.2147	1703.2
13.235	143.4	13.235	503.7	13.235	767.3	13.235	1723.2
13.2553	75.9	13.2553	524.6	13.2553	754	13.2553	1669.6
13.2756	135	13.2756	482.7	13.2756	789.3	13.2756	1690.4
13.2958	115.3	13.2958	495.3	13.2958	748.7	13.2958	1724
13.3161	180	13.3161	504	13.3161	769.3	13.3161	1689.6
13.3364	112.5	13.3364	484	13.3364	772.7	13.3364	1723.2
13.3567	177.2	13.3567	496.9	13.3567	776.7	13.3567	1704
13.377	199.7	13.377	534.4	13.377	774	13.377	1699.2
13.3972	87.2	13.3972	533.2	13.3972	786	13.3972	1741.6
13.4175	98.4	13.4175	507.7	13.4175	754.7	13.4175	1742.4
13.4378	101.3	13.4378	501.6	13.4378	760	13.4378	1763.2
13.4581	157.5	13.4581	515.5	13.4581	780.7	13.4581	1712.8
13.4783	137.8	13.4783	497.9	13.4783	792.7	13.4783	1674.4
13.4986	126.6	13.4986	531.2	13.4986	800.7	13.4986	1692.8
13.5189	171.6	13.5189	502.1	13.5189	790	13.5189	1640
13.5392	84.4	13.5392	525.1	13.5392	779.3	13.5392	1680
13.5595	98.4	13.5595	503.2	13.5595	802	13.5595	1688
13.5797	137.8	13.5797	513.6	13.5797	805.3	13.5797	1688
13.6	149.1	13.6	530	13.6	804.7	13.6	1691.2
13.6203	146.3	13.6203	477.7	13.6203	769.3	13.6203	1686.4
13.6406	140.6	13.6406	507.8	13.6406	773.3	13.6406	1715.2
13.6608	149.1	13.6608	509.1	13.6608	820.7	13.6608	1749.6
13.6811	129.4	13.6811	527.9	13.6811	788.7	13.6811	1610.4
13.7014	154.7	13.7014	527.2	13.7014	790.7	13.7014	1717.6
13.7217	115.3	13.7217	524.3	13.7217	770.7	13.7217	1687.2
13.742	112.5	13.742	529.4	13.742	808.7	13.742	1686.4
13.7622	163.1	13.7622	528.6	13.7622	801.3	13.7622	1716.8
13.7825	112.5	13.7825	507	13.7825	785.3	13.7825	1668.8
13.8028	123.8	13.8028	544.2	13.8028	811.3	13.8028	1632.8
13.8231	64.7	13.8231	481.4	13.8231	760	13.8231	1712.8
13.8434	98.4	13.8434	542.3	13.8434	801.3	13.8434	1708
13.8636	118.1	13.8636	543.3	13.8636	803.3	13.8636	1712.8
13.8839	106.9	13.8839	512.5	13.8839	801.3	13.8839	1693.6
13.9042	157.5	13.9042	509.3	13.9042	781.3	13.9042	1722.4
13.9245	149.1	13.9245	530.1	13.9245	786	13.9245	1670.4
13.9448	149.1	13.9448	504.1	13.9448	782	13.9448	1682.4
13.965	118.1	13.965	511.1	13.965	779.3	13.965	1677.6
13.9853	163.1	13.9853	525	13.9853	797.3	13.9853	1740.8
14.0056	84.4	14.0056	540.4	14.0056	786	14.0056	1653.6
14.0259	137.8	14.0259	498.1	14.0259	770.7	14.0259	1743.2
14.0462	112.5	14.0462	489	14.0462	794	14.0462	1716.8
14.0664	112.5	14.0664	492	14.0664	782	14.0664	1705.6
14.0867	154.7	14.0867	537.9	14.0867	854	14.0867	1656.8
14.107	95.6	14.107	508.1	14.107	814.7	14.107	1683.2
14.1273	151.9	14.1273	536.1	14.1273	808	14.1273	1684
14.1476	129.4	14.1476	539.6	14.1476	819.3	14.1476	1709.6
14.1678	199.7	14.1678	491	14.1678	800.7	14.1678	1757.6
14.1881	106.9	14.1881	557	14.1881	828	14.1881	1680
14.2084	95.6	14.2084	496.4	14.2084	812.7	14.2084	1604
14.2287	157.5	14.2287	520.3	14.2287	829.3	14.2287	1705.6
14.2489	50.6	14.2489	497.1	14.2489	820.7	14.2489	1703.2
14.2692	129.4	14.2692	520.4	14.2692	804.7	14.2692	1709.6
14.2895	104.1	14.2895	512.9	14.2895	803.3	14.2895	1680.8
14.3098	123.8	14.3098	530.9	14.3098	828.7	14.3098	1697.6
14.3301	143.4	14.3301	505.7	14.3301	822	14.3301	1637.6
14.3503	115.3	14.3503	538.6	14.3503	841.3	14.3503	1750.4
14.3706	106.9	14.3706	498.2	14.3706	814	14.3706	1686.4
14.3909	177.2	14.3909	527.8	14.3909	834.7	14.3909	1672.8
14.4112	109.7	14.4112	502.1	14.4112	818	14.4112	1700
14.4314	185.6	14.4314	512.9	14.4314	835.3	14.4314	1740.8
14.4517	157.5	14.4517	563.4	14.4517	861.3	14.4517	1704
14.472	174.4	14.472	533.4	14.472	828	14.472	1735.2
14.4923	149.1	14.4923	501	14.4923	826.7	14.4923	1754.4
14.5126	87.2	14.5126	517.6	14.5126	831.3	14.5126	1756
14.5328	101.3	14.5328	531.6	14.5328	834	14.5328	1768.8
14.5531	95.6	14.5531	535.6	14.5531	811.3	14.5531	1757.6
14.5734	115.3	14.5734	531.3	14.5734	816.7	14.5734	1724
14.5937	146.3	14.5937	525.5	14.5937	806	14.5937	1726.4
14.614	202.5	14.614	505.9	14.614	840	14.614	1819.2
14.6342	112.5	14.6342	518.7	14.6342	802	14.6342	1759.2
14.6545	95.6	14.6545	521.5	14.6545	834	14.6545	1706.4
14.6748	143.4	14.6748	531.4	14.6748	840.7	14.6748	1675.2
14.6951	120.9	14.6951	543	14.6951	860.7	14.6951	1728.8
14.7154	126.6	14.7154	539	14.7154	854	14.7154	1678.4
14.7356	112.5	14.7356	505.8	14.7356	813.3	14.7356	1719.2
14.7559	118.1	14.7559	528.2	14.7559	840.7	14.7559	1720.8
14.7762	154.7	14.7762	549.7	14.7762	832.7	14.7762	1713.6
14.7965	126.6	14.7965	552.2	14.7965	856.7	14.7965	1672.8
14.8168	157.5	14.8168	552.1	14.8168	831.3	14.8168	1673.6
14.837	123.8	14.837	507.8	14.837	844	14.837	1687.2
14.8573	126.6	14.8573	521.5	14.8573	894	14.8573	1768.8
14.8776	143.4	14.8776	510.2	14.8776	834	14.8776	1691.2
14.8979	126.6	14.8979	555.6	14.8979	845.3	14.8979	1721.6
14.9182	95.6	14.9182	519.3	14.9182	878.7	14.9182	1743.2
14.9384	143.4	14.9384	532.3	14.9384	808	14.9384	1724
14.9587	143.4	14.9587	508.9	14.9587	818.7	14.9587	1788
14.979	90	14.979	563.7	14.979	867.3	14.979	1756.8
14.9993	118.1	14.9993	547.4	14.9993	860.7	14.9993	1785.6
15.0195	151.9	15.0195	521.9	15.0195	830	15.0195	1773.6
15.0398	129.4	15.0398	555.9	15.0398	854	15.0398	1773.6
15.0601	87.2	15.0601	548.5	15.0601	898	15.0601	1780.8
15.0804	165.9	15.0804	527.6	15.0804	882.7	15.0804	1700.8
15.1007	101.3	15.1007	534.4	15.1007	883.3	15.1007	1724
15.1209	163.1	15.1209	512.5	15.1209	836.7	15.1209	1724
15.1412	81.6	15.1412	528.9	15.1412	865.3	15.1412	1676
15.1615	112.5	15.1615	556.1	15.1615	848	15.1615	1791.2
15.1818	149.1	15.1818	547	15.1818	859.3	15.1818	1714.4
15.2021	149.1	15.2021	533	15.2021	892.7	15.2021	1719.2
15.2223	132.2	15.2223	508.5	15.2223	848	15.2223	1702.4
15.2426	115.3	15.2426	559.4	15.2426	910	15.2426	1720.8
15.2629	64.7	15.2629	529.1	15.2629	882	15.2629	1657.6
15.2832	87.2	15.2832	519.2	15.2832	843.3	15.2832	1741.6
15.3034	115.3	15.3034	573.4	15.3034	906.7	15.3034	1676
15.3237	92.8	15.3237	535.7	15.3237	890.7	15.3237	1691.2
15.344	151.9	15.344	562.9	15.344	878.7	15.344	1685.6
15.3643	104.1	15.3643	535.7	15.3643	894.7	15.3643	1703.2
15.3846	191.3	15.3846	564.2	15.3846	880	15.3846	1721.6
15.4048	120.9	15.4048	548.4	15.4048	886.7	15.4048	1702.4
15.4251	132.2	15.4251	538.6	15.4251	878	15.4251	1703.2
15.4454	140.6	15.4454	549.6	15.4454	933.3	15.4454	1768.8
15.4657	196.9	15.4657	533.6	15.4657	883.3	15.4657	1704.8
15.486	123.8	15.486	552.5	15.486	888.7	15.486	1706.4
15.5062	182.8	15.5062	498	15.5062	829.3	15.5062	1688
15.5265	92.8	15.5265	515.2	15.5265	878	15.5265	1674.4
15.5468	143.4	15.5468	549.5	15.5468	916.7	15.5468	1736.8
15.5671	137.8	15.5671	561	15.5671	894	15.5671	1728
15.5874	140.6	15.5874	568.5	15.5874	938	15.5874	1709.6
15.6076	171.6	15.6076	566.3	15.6076	900.7	15.6076	1723.2
15.6279	106.9	15.6279	523.7	15.6279	863.3	15.6279	1649.6
15.6482	126.6	15.6482	562.6	15.6482	920	15.6482	1720
15.6685	106.9	15.6685	564.4	15.6685	896.7	15.6685	1728
15.6888	106.9	15.6888	531.1	15.6888	893.3	15.6888	1708
15.709	126.6	15.709	539.9	15.709	920	15.709	1740.8
15.7293	143.4	15.7293	563.8	15.7293	864.7	15.7293	1683.2
15.7496	151.9	15.7496	578.8	15.7496	909.3	15.7496	1706.4
15.7699	126.6	15.7699	530.5	15.7699	878	15.7699	1679.2
15.7902	174.4	15.7902	524.2	15.7902	904	15.7902	1712
15.8104	151.9	15.8104	557.9	15.8104	923.3	15.8104	1754.4
15.8307	109.7	15.8307	579.1	15.8307	937.3	15.8307	1718.4
15.851	196.9	15.851	546.5	15.851	913.3	15.851	1688
15.8713	64.7	15.8713	517.4	15.8713	891.3	15.8713	1652
15.8915	129.4	15.8915	553.7	15.8915	908	15.8915	1717.6
15.9118	135	15.9118	573.8	15.9118	942.7	15.9118	1684.8
15.9321	154.7	15.9321	572.8	15.9321	928.7	15.9321	1670.4
15.9524	154.7	15.9524	562.1	15.9524	935.3	15.9524	1668.8
15.9727	146.3	15.9727	534.7	15.9727	924.7	15.9727	1720
15.9929	146.3	15.9929	533.1	15.9929	914.7	15.9929	1664
16.0132	129.4	16.0132	543.6	16.0132	917.3	16.0132	1704
16.0335	123.8	16.0335	564.4	16.0335	925.3	16.0335	1684
16.0538	149.1	16.0538	558	16.0538	914	16.0538	1696
16.074	154.7	16.074	562.2	16.074	973.3	16.074	1671.2
16.0943	151.9	16.0943	552.8	16.0943	926	16.0943	1649.6
16.1146	157.5	16.1146	554.9	16.1146	940.7	16.1146	1709.6
16.1349	174.4	16.1349	589.9	16.1349	987.3	16.1349	1724.8
16.1552	101.3	16.1552	529.1	16.1552	898	16.1552	1671.2
16.1755	106.9	16.1755	559.8	16.1755	964.7	16.1755	1717.6
16.1957	157.5	16.1957	562.8	16.1957	963.3	16.1957	1648
16.216	115.3	16.216	549.7	16.216	942.7	16.216	1717.6
16.2363	98.4	16.2363	554.4	16.2363	935.3	16.2363	1712.8
16.2566	146.3	16.2566	556.8	16.2566	1000	16.2566	1746.4
16.2768	177.2	16.2768	590.2	16.2768	951.3	16.2768	1686.4
16.2971	109.7	16.2971	555.7	16.2971	935.3	16.2971	1708.8
16.3174	126.6	16.3174	555.5	16.3174	966	16.3174	1728.8
16.3377	92.8	16.3377	568.3	16.3377	980.7	16.3377	1717.6
16.358	146.3	16.358	571.7	16.358	957.3	16.358	1672.8
16.3782	126.6	16.3782	601.7	16.3782	987.3	16.3782	1668
16.3985	160.3	16.3985	553.9	16.3985	946.7	16.3985	1708.8
16.4188	126.6	16.4188	584.4	16.4188	966.7	16.4188	1717.6
16.4391	137.8	16.4391	538.2	16.4391	947.3	16.4391	1658.4
16.4594	151.9	16.4594	592.5	16.4594	952.7	16.4594	1726.4
16.4796	132.2	16.4796	585.5	16.4796	955.3	16.4796	1686.4
16.4999	123.8	16.4999	592	16.4999	980.7	16.4999	1716.8
16.5202	171.6	16.5202	575.1	16.5202	1000	16.5202	1720
16.5405	143.4	16.5405	554.3	16.5405	954	16.5405	1626.4
16.5607	143.4	16.5607	571.9	16.5607	962.7	16.5607	1685.6
16.581	120.9	16.581	563.3	16.581	972.7	16.581	1724.8
16.6013	109.7	16.6013	564	16.6013	973.3	16.6013	1737.6
16.6216	146.3	16.6216	598.3	16.6216	996.7	16.6216	1740.8
16.6419	115.3	16.6419	590.5	16.6419	996.7	16.6419	1746.4
16.6621	168.8	16.6621	598.6	16.6621	987.3	16.6621	1679.2
16.6824	132.2	16.6824	557.5	16.6824	996	16.6824	1672.8
16.7027	123.8	16.7027	592.8	16.7027	1012	16.7027	1705.6
16.723	180	16.723	576.7	16.723	976	16.723	1696
16.7433	185.6	16.7433	559.2	16.7433	1000	16.7433	1663.2
16.7635	120.9	16.7635	566	16.7635	1003.3	16.7635	1696
16.7838	104.1	16.7838	596.5	16.7838	1021.3	16.7838	1660.8
16.8041	135	16.8041	605.8	16.8041	1012	16.8041	1674.4
16.8244	140.6	16.8244	578.4	16.8244	1004	16.8244	1699.2
16.8447	140.6	16.8447	605.9	16.8447	999.3	16.8447	1666.4
16.8649	174.4	16.8649	560.7	16.8649	1014.7	16.8649	1674.4
16.8852	168.8	16.8852	564.8	16.8852	1011.3	16.8852	1769.6
16.9055	143.4	16.9055	590.4	16.9055	1035.3	16.9055	1760.8
16.9258	174.4	16.9258	602.4	16.9258	1002	16.9258	1655.2
16.946	163.1	16.946	593.6	16.946	1030.7	16.946	1750.4
16.9663	146.3	16.9663	604.3	16.9663	1050.7	16.9663	1730.4
16.9866	118.1	16.9866	620.2	16.9866	1046.7	16.9866	1720
17.0069	140.6	17.0069	607.8	17.0069	1022	17.0069	1644.8
17.0272	157.5	17.0272	556.3	17.0272	1010	17.0272	1707.2
17.0474	171.6	17.0474	571.3	17.0474	986	17.0474	1740
17.0677	123.8	17.0677	559.2	17.0677	1011.3	17.0677	1688
17.088	129.4	17.088	604	17.088	1070	17.088	1674.4
17.1083	132.2	17.1083	584.4	17.1083	994	17.1083	1746.4
17.1286	104.1	17.1286	586.2	17.1286	1043.3	17.1286	1728.8
17.1488	151.9	17.1488	587	17.1488	1064	17.1488	1736.8
17.1691	143.4	17.1691	606.4	17.1691	1053.3	17.1691	1753.6
17.1894	185.6	17.1894	620.3	17.1894	1052.7	17.1894	1724
17.2097	151.9	17.2097	614.8	17.2097	1052	17.2097	1684
17.2299	219.4	17.2299	627.8	17.2299	1075.3	17.2299	1737.6
17.2502	146.3	17.2502	595.5	17.2502	1038	17.2502	1724.8
17.2705	104.1	17.2705	629.2	17.2705	1072	17.2705	1759.2
17.2908	104.1	17.2908	573	17.2908	1026.7	17.2908	1731.2
17.3111	75.9	17.3111	613.2	17.3111	1067.3	17.3111	1744
17.3314	106.9	17.3314	627.4	17.3314	1065.3	17.3314	1780
17.3516	123.8	17.3516	592.5	17.3516	1083.3	17.3516	1723.2
17.3719	143.4	17.3719	617	17.3719	1057.3	17.3719	1699.2
17.3922	140.6	17.3922	605.8	17.3922	1103.3	17.3922	1683.2
17.4125	146.3	17.4125	612.6	17.4125	1064.7	17.4125	1638.4
17.4327	163.1	17.4327	614.7	17.4327	1056	17.4327	1756.8
17.453	118.1	17.453	604.6	17.453	1100	17.453	1718.4
17.4733	171.6	17.4733	606.9	17.4733	1092	17.4733	1700
17.4936	135	17.4936	610	17.4936	1106	17.4936	1732.8
17.5139	132.2	17.5139	619.7	17.5139	1120	17.5139	1741.6
17.5341	120.9	17.5341	598.1	17.5341	1102	17.5341	1693.6
17.5544	151.9	17.5544	612.5	17.5544	1072	17.5544	1690.4
17.5747	137.8	17.5747	591.6	17.5747	1082	17.5747	1684.8
17.595	163.1	17.595	592.9	17.595	1062.7	17.595	1719.2
17.6152	157.5	17.6152	617.2	17.6152	1102	17.6152	1696.8
17.6355	84.4	17.6355	596.7	17.6355	1093.3	17.6355	1716
17.6558	137.8	17.6558	602.5	17.6558	1064.7	17.6558	1722.4
17.6761	140.6	17.6761	621	17.6761	1086.7	17.6761	1696
17.6964	135	17.6964	596.5	17.6964	1111.3	17.6964	1737.6
17.7167	146.3	17.7167	601.6	17.7167	1100.7	17.7167	1717.6
17.7369	126.6	17.7369	583	17.7369	1052.7	17.7369	1724.8
17.7572	132.2	17.7572	641.5	17.7572	1126.7	17.7572	1717.6
17.7775	109.7	17.7775	591.5	17.7775	1090.7	17.7775	1689.6
17.7978	165.9	17.7978	652.7	17.7978	1131.3	17.7978	1720.8
17.818	143.4	17.818	589.8	17.818	1080	17.818	1727.2
17.8383	168.8	17.8383	642.7	17.8383	1088	17.8383	1733.6
17.8586	143.4	17.8586	600.6	17.8586	1130.7	17.8586	1728
17.8789	143.4	17.8789	627.9	17.8789	1118.7	17.8789	1701.6
17.8992	168.8	17.8992	632.9	17.8992	1145.3	17.8992	1784
17.9194	143.4	17.9194	633.4	17.9194	1096	17.9194	1752.8
17.9397	171.6	17.9397	609.9	17.9397	1118	17.9397	1732.8
17.96	202.5	17.96	613.4	17.96	1129.3	17.96	1781.6
17.9803	174.4	17.9803	648.3	17.9803	1145.3	17.9803	1815.2
18.0006	194.1	18.0006	638.2	18.0006	1114	18.0006	1697.6
18.0208	151.9	18.0208	655.2	18.0208	1168.7	18.0208	1752.8
18.0411	194.1	18.0411	637.9	18.0411	1103.3	18.0411	1734.4
18.0614	177.2	18.0614	638.3	18.0614	1158.7	18.0614	1721.6
18.0817	165.9	18.0817	602.7	18.0817	1108.7	18.0817	1702.4
18.1019	137.8	18.1019	621.5	18.1019	1161.3	18.1019	1681.6
18.1222	140.6	18.1222	621.2	18.1222	1132	18.1222	1664.8
18.1425	236.3	18.1425	631.7	18.1425	1138	18.1425	1736.8
18.1628	205.3	18.1628	621.6	18.1628	1124.7	18.1628	1759.2
18.1831	180	18.1831	615.2	18.1831	1136.7	18.1831	1732
18.2034	151.9	18.2034	607.9	18.2034	1150	18.2034	1729.6
18.2236	185.6	18.2236	652.1	18.2236	1186.7	18.2236	1760
18.2439	171.6	18.2439	666.6	18.2439	1173.3	18.2439	1796
18.2642	194.1	18.2642	636.6	18.2642	1107.3	18.2642	1764
18.2845	123.8	18.2845	639.5	18.2845	1130	18.2845	1774.4
18.3047	104.1	18.3047	656.4	18.3047	1132.7	18.3047	1806.4
18.325	143.4	18.325	610.9	18.325	1151.3	18.325	1764
18.3453	137.8	18.3453	631.1	18.3453	1156	18.3453	1752
18.3656	199.7	18.3656	637.7	18.3656	1133.3	18.3656	1716
18.3859	154.7	18.3859	632	18.3859	1200.7	18.3859	1809.6
18.4061	202.5	18.4061	626.1	18.4061	1118.7	18.4061	1764
18.4264	244.7	18.4264	660.2	18.4264	1175.3	18.4264	1807.2
18.4467	210.9	18.4467	671.7	18.4467	1191.3	18.4467	1863.2
18.467	177.2	18.467	615.3	18.467	1129.3	18.467	1804
18.4872	199.7	18.4872	632.7	18.4872	1196	18.4872	1867.2
18.5075	168.8	18.5075	666.3	18.5075	1177.3	18.5075	1824.8
18.5278	213.8	18.5278	637.5	18.5278	1248	18.5278	1836.8
18.5481	177.2	18.5481	657.3	18.5481	1193.3	18.5481	1802.4
18.5684	149.1	18.5684	666.3	18.5684	1165.3	18.5684	1816.8
18.5887	272.8	18.5887	645.4	18.5887	1160	18.5887	1846.4
18.6089	168.8	18.6089	635.3	18.6089	1142	18.6089	1821.6
18.6292	115.3	18.6292	648.5	18.6292	1194.7	18.6292	1824.8
18.6495	171.6	18.6495	636.2	18.6495	1208	18.6495	1812
18.6698	177.2	18.6698	634.9	18.6698	1159.3	18.6698	1846.4
18.69	194.1	18.69	679.1	18.69	1237.3	18.69	1796.8
18.7103	185.6	18.7103	621.8	18.7103	1173.3	18.7103	1789.6
18.7306	171.6	18.7306	615.2	18.7306	1164.7	18.7306	1849.6
18.7509	208.1	18.7509	630.3	18.7509	1202.7	18.7509	1827.2
18.7712	241.9	18.7712	662.4	18.7712	1198.7	18.7712	1832.8
18.7914	219.4	18.7914	681	18.7914	1222	18.7914	1846.4
18.8117	253.1	18.8117	633	18.8117	1232.7	18.8117	1884
18.832	163.1	18.832	646.3	18.832	1212	18.832	1906.4
18.8523	165.9	18.8523	646.8	18.8523	1152.7	18.8523	1940.8
18.8726	236.3	18.8726	664	18.8726	1224	18.8726	1973.6
18.8928	202.5	18.8928	620.3	18.8928	1155.3	18.8928	2066.4
18.9131	182.8	18.9131	670.9	18.9131	1176.7	18.9131	2096.8
18.9334	163.1	18.9334	671.4	18.9334	1194.7	18.9334	2257.6
18.9537	151.9	18.9537	669.1	18.9537	1198	18.9537	2325.6
18.9739	317.8	18.9739	638.5	18.9739	1151.3	18.9739	2380.8
18.9942	165.9	18.9942	655.6	18.9942	1176.7	18.9942	2608
19.0145	213.8	19.0145	642	19.0145	1130	19.0145	2720.8
19.0348	120.9	19.0348	624.7	19.0348	1193.3	19.0348	2751.2
19.0551	199.7	19.0551	672.8	19.0551	1222	19.0551	2650.4
19.0753	171.6	19.0753	655.6	19.0753	1208.7	19.0753	2712
19.0956	171.6	19.0956	637.1	19.0956	1232	19.0956	2555.2
19.1159	222.2	19.1159	656.5	19.1159	1242	19.1159	2500
19.1362	174.4	19.1362	651.6	19.1362	1211.3	19.1362	2390.4
19.1565	255.9	19.1565	680.6	19.1565	1236.7	19.1565	2384.8
19.1767	120.9	19.1767	623.3	19.1767	1174.7	19.1767	2223.2
19.197	180	19.197	676	19.197	1191.3	19.197	2173.6
19.2173	165.9	19.2173	633.6	19.2173	1187.3	19.2173	2098.4
19.2376	151.9	19.2376	664.8	19.2376	1221.3	19.2376	2065.6
19.2579	143.4	19.2579	664.3	19.2579	1214.7	19.2579	2184
19.2781	174.4	19.2781	693.3	19.2781	1252.7	19.2781	2100
19.2984	168.8	19.2984	640.1	19.2984	1229.3	19.2984	2023.2
19.3187	182.8	19.3187	639.1	19.3187	1221.3	19.3187	2007.2
19.339	222.2	19.339	661	19.339	1184.7	19.339	2037.6
19.3592	208.1	19.3592	666.4	19.3592	1232.7	19.3592	2055.2
19.3795	233.4	19.3795	671.5	19.3795	1234.7	19.3795	2020.8
19.3998	199.7	19.3998	656.9	19.3998	1164	19.3998	1996.8
19.4201	225	19.4201	657.2	19.4201	1214	19.4201	1981.6
19.4404	154.7	19.4404	645.5	19.4404	1230	19.4404	1896
19.4606	225	19.4606	685.5	19.4606	1204.7	19.4606	2000.8
19.4809	227.8	19.4809	678.8	19.4809	1224.7	19.4809	1978.4
19.5012	264.4	19.5012	664.3	19.5012	1192	19.5012	1936
19.5215	227.8	19.5215	664	19.5215	1152	19.5215	2010.4
19.5418	213.8	19.5418	649.6	19.5418	1245.3	19.5418	1984
19.562	208.1	19.562	664.6	19.562	1219.3	19.562	1992.8
19.5823	165.9	19.5823	649.2	19.5823	1238	19.5823	2003.2
19.6026	196.9	19.6026	626.5	19.6026	1179.3	19.6026	1984.8
19.6229	267.2	19.6229	633	19.6229	1204	19.6229	1976.8
19.6431	180	19.6431	665.2	19.6431	1225.3	19.6431	2007.2
19.6634	227.8	19.6634	666.4	19.6634	1209.3	19.6634	1928.8
19.6837	129.4	19.6837	687.3	19.6837	1253.3	19.6837	1972.8
19.704	185.6	19.704	646.9	19.704	1206	19.704	1985.6
19.7243	236.3	19.7243	663	19.7243	1219.3	19.7243	1963.2
19.7446	185.6	19.7446	670.4	19.7446	1188.7	19.7446	1956
19.7648	202.5	19.7648	660	19.7648	1188	19.7648	1867.2
19.7851	261.6	19.7851	688.7	19.7851	1262	19.7851	1940
19.8054	165.9	19.8054	645.2	19.8054	1202.7	19.8054	1928
19.8257	182.8	19.8257	641.2	19.8257	1202	19.8257	1910.4
19.8459	236.3	19.8459	675.7	19.8459	1225.3	19.8459	1840.8
19.8662	230.6	19.8662	687.9	19.8662	1216.7	19.8662	1965.6
19.8865	230.6	19.8865	671.7	19.8865	1220	19.8865	1954.4
19.9068	225	19.9068	676.5	19.9068	1245.3	19.9068	1927.2
19.9271	233.4	19.9271	664.1	19.9271	1186	19.9271	1916.8
19.9473	216.6	19.9473	685.9	19.9473	1238.7	19.9473	1959.2
19.9676	216.6	19.9676	676.3	19.9676	1236.7	19.9676	1953.6
19.9879	171.6	19.9879	669.7	19.9879	1216.7	19.9879	2049.6
20.0082	241.9	20.0082	652.3	20.0082	1208.7	20.0082	1920
20.0284	165.9	20.0284	651.5	20.0284	1242	20.0284	1997.6
20.0487	205.3	20.0487	674.5	20.0487	1218.7	20.0487	2015.2
20.069	196.9	20.069	653.5	20.069	1226.7	20.069	1919.2
20.0893	205.3	20.0893	681.3	20.0893	1226.7	20.0893	1977.6
20.1096	168.8	20.1096	613.5	20.1096	1226.7	20.1096	1977.6
20.1299	284.1	20.1299	613	20.1299	1183.3	20.1299	1927.2
20.1501	272.8	20.1501	666.2	20.1501	1236.7	20.1501	1927.2
20.1704	247.5	20.1704	662.8	20.1704	1210.7	20.1704	1920
20.1907	284.1	20.1907	605.6	20.1907	1218.7	20.1907	1873.6
20.211	227.8	20.211	645.5	20.211	1225.3	20.211	1913.6
20.2312	227.8	20.2312	614.1	20.2312	1206.7	20.2312	1854.4
20.2515	160.3	20.2515	650.9	20.2515	1226	20.2515	1853.6
20.2718	202.5	20.2718	663.7	20.2718	1238.7	20.2718	1900.8
20.2921	157.5	20.2921	617.2	20.2921	1187.3	20.2921	1912.8
20.3124	194.1	20.3124	646.2	20.3124	1196	20.3124	1867.2
20.3326	154.7	20.3326	661.9	20.3326	1174	20.3326	1870.4
20.3529	168.8	20.3529	676.3	20.3529	1204	20.3529	1828.8
20.3732	213.8	20.3732	677.6	20.3732	1206	20.3732	1822.4
20.3935	149.1	20.3935	650.5	20.3935	1212.7	20.3935	1860
20.4138	225	20.4138	646.5	20.4138	1223.3	20.4138	1802.4
20.434	241.9	20.434	670	20.434	1213.3	20.434	1846.4
20.4543	208.1	20.4543	653.1	20.4543	1224	20.4543	1825.6
20.4746	216.6	20.4746	649.7	20.4746	1191.3	20.4746	1811.2
20.4949	154.7	20.4949	644.7	20.4949	1213.3	20.4949	1781.6
20.5151	225	20.5151	665.6	20.5151	1165.3	20.5151	1798.4
20.5354	208.1	20.5354	614.9	20.5354	1178.7	20.5354	1787.2
20.5557	199.7	20.5557	638.9	20.5557	1218	20.5557	1764.8
20.576	236.3	20.576	646.3	20.576	1187.3	20.576	1776.8
20.5963	174.4	20.5963	634.1	20.5963	1222	20.5963	1824.8
20.6165	225	20.6165	660.9	20.6165	1185.3	20.6165	1826.4
20.6368	194.1	20.6368	652.3	20.6368	1210.7	20.6368	1841.6
20.6571	180	20.6571	633.9	20.6571	1199.3	20.6571	1794.4
20.6774	168.8	20.6774	670.1	20.6774	1246	20.6774	1836
20.6977	191.3	20.6977	664.2	20.6977	1211.3	20.6977	1805.6
20.7179	171.6	20.7179	641.5	20.7179	1143.3	20.7179	1848.8
20.7382	227.8	20.7382	645.1	20.7382	1175.3	20.7382	1788
20.7585	199.7	20.7585	636.8	20.7585	1180	20.7585	1777.6
20.7788	177.2	20.7788	647.1	20.7788	1180.7	20.7788	1776
20.7991	194.1	20.7991	646.8	20.7991	1213.3	20.7991	1844
20.8193	230.6	20.8193	645.8	20.8193	1206	20.8193	1826.4
20.8396	180	20.8396	658.4	20.8396	1167.3	20.8396	1776.8
20.8599	244.7	20.8599	660.4	20.8599	1184	20.8599	1779.2
20.8802	253.1	20.8802	657.1	20.8802	1171.3	20.8802	1778.4
20.9004	244.7	20.9004	615.1	20.9004	1205.3	20.9004	1873.6
20.9207	286.9	20.9207	624.1	20.9207	1199.3	20.9207	1768.8
20.941	230.6	20.941	623	20.941	1206	20.941	1776
20.9613	227.8	20.9613	641.3	20.9613	1186	20.9613	1803.2
20.9816	157.5	20.9816	676.3	20.9816	1182.7	20.9816	1745.6
21.0018	236.3	21.0018	663.8	21.0018	1208.7	21.0018	1831.2
21.0221	264.4	21.0221	637.6	21.0221	1182	21.0221	1866.4
21.0424	267.2	21.0424	626.1	21.0424	1174	21.0424	1740
21.0627	194.1	21.0627	656.3	21.0627	1197.3	21.0627	1783.2
21.083	168.8	21.083	642.5	21.083	1184	21.083	1801.6
21.1032	219.4	21.1032	688.6	21.1032	1210	21.1032	1783.2
21.1235	210.9	21.1235	624.2	21.1235	1164.7	21.1235	1704.8
21.1438	165.9	21.1438	661.5	21.1438	1152.7	21.1438	1725.6
21.1641	292.5	21.1641	661.3	21.1641	1144	21.1641	1715.2
21.1843	196.9	21.1843	624.9	21.1843	1202	21.1843	1765.6
21.2046	225	21.2046	665.9	21.2046	1160	21.2046	1811.2
21.2249	185.6	21.2249	660.7	21.2249	1148	21.2249	1759.2
21.2452	230.6	21.2452	631.5	21.2452	1124.7	21.2452	1736.8
21.2655	208.1	21.2655	617	21.2655	1153.3	21.2655	1728.8
21.2858	177.2	21.2858	661.8	21.2858	1162	21.2858	1721.6
21.306	337.5	21.306	663.6	21.306	1146.7	21.306	1756.8
21.3263	216.6	21.3263	630.5	21.3263	1170.7	21.3263	1742.4
21.3466	194.1	21.3466	651.7	21.3466	1194.7	21.3466	1752.8
21.3669	165.9	21.3669	635.3	21.3669	1122	21.3669	1779.2
21.3871	230.6	21.3871	649	21.3871	1172.7	21.3871	1773.6
21.4074	185.6	21.4074	650	21.4074	1138	21.4074	1796
21.4277	182.8	21.4277	642.2	21.4277	1151.3	21.4277	1777.6
21.448	163.1	21.448	581.2	21.448	1174	21.448	1718.4
21.4683	219.4	21.4683	630.3	21.4683	1154.7	21.4683	1739.2
21.4885	213.8	21.4885	618.2	21.4885	1128	21.4885	1692
21.5088	168.8	21.5088	638.9	21.5088	1144	21.5088	1731.2
21.5291	199.7	21.5291	645	21.5291	1133.3	21.5291	1753.6
21.5494	227.8	21.5494	627.2	21.5494	1171.3	21.5494	1759.2
21.5697	154.7	21.5697	610	21.5697	1121.3	21.5697	1716.8
21.5899	171.6	21.5899	638.2	21.5899	1114	21.5899	1749.6
21.6102	210.9	21.6102	646.4	21.6102	1116	21.6102	1722.4
21.6305	146.3	21.6305	616.5	21.6305	1139.3	21.6305	1764.8
21.6508	239.1	21.6508	655.6	21.6508	1104.7	21.6508	1734.4
21.6711	191.3	21.6711	641.9	21.6711	1100	21.6711	1691.2
21.6913	199.7	21.6913	612.3	21.6913	1151.3	21.6913	1751.2
21.7116	264.4	21.7116	625.9	21.7116	1139.3	21.7116	1789.6
21.7319	171.6	21.7319	668.9	21.7319	1106.7	21.7319	1744.8
21.7522	143.4	21.7522	587.6	21.7522	1084.7	21.7522	1703.2
21.7724	205.3	21.7724	645.6	21.7724	1100.7	21.7724	1724
21.7927	213.8	21.7927	607.9	21.7927	1150.7	21.7927	1729.6
21.813	188.4	21.813	597.6	21.813	1153.3	21.813	1724
21.8333	216.6	21.8333	603.6	21.8333	1080.7	21.8333	1732.8
21.8536	222.2	21.8536	618.6	21.8536	1127.3	21.8536	1800.8
21.8738	160.3	21.8738	611.3	21.8738	1096.7	21.8738	1788.8
21.8941	163.1	21.8941	624.3	21.8941	1104.7	21.8941	1756.8
21.9144	177.2	21.9144	609	21.9144	1117.3	21.9144	1767.2
21.9347	163.1	21.9347	595.6	21.9347	1106.7	21.9347	1716
21.955	143.4	21.955	618.1	21.955	1086.7	21.955	1789.6
21.9752	171.6	21.9752	575.9	21.9752	1105.3	21.9752	1753.6
21.9955	205.3	21.9955	636.4	21.9955	1102.7	21.9955	1741.6
22.0158	196.9	22.0158	602.3	22.0158	1055.3	22.0158	1740
22.0361	165.9	22.0361	607.8	22.0361	1098	22.0361	1756.8
22.0563	205.3	22.0563	638.7	22.0563	1034.7	22.0563	1726.4
22.0766	182.8	22.0766	574.1	22.0766	1084.7	22.0766	1712
22.0969	216.6	22.0969	598.7	22.0969	1101.3	22.0969	1725.6
22.1172	137.8	22.1172	589.4	22.1172	1105.3	22.1172	1737.6
22.1375	165.9	22.1375	610.8	22.1375	1066.7	22.1375	1724
22.1577	213.8	22.1577	570.4	22.1577	1107.3	22.1577	1752.8
22.178	208.1	22.178	603.2	22.178	1116.7	22.178	1741.6
22.1983	213.8	22.1983	611.1	22.1983	1076.7	22.1983	1684.8
22.2186	210.9	22.2186	580.6	22.2186	1072	22.2186	1738.4
22.2389	196.9	22.2389	600	22.2389	1097.3	22.2389	1722.4
22.2591	98.4	22.2591	596.8	22.2591	1078.7	22.2591	1754.4
22.2794	205.3	22.2794	618.2	22.2794	1052	22.2794	1671.2
22.2997	163.1	22.2997	556.4	22.2997	1052	22.2997	1740
22.32	174.4	22.32	602.8	22.32	1024	22.32	1708
22.3403	213.8	22.3403	579.6	22.3403	1059.3	22.3403	1683.2
22.3605	182.8	22.3605	614.7	22.3605	1055.3	22.3605	1692.8
22.3808	154.7	22.3808	574.1	22.3808	1029.3	22.3808	1774.4
22.4011	146.3	22.4011	576	22.4011	1042	22.4011	1680.8
22.4214	160.3	22.4214	568	22.4214	1034.7	22.4214	1683.2
22.4416	140.6	22.4416	596.4	22.4416	1055.3	22.4416	1657.6
22.4619	165.9	22.4619	564	22.4619	1029.3	22.4619	1700.8
22.4822	225	22.4822	595	22.4822	1016	22.4822	1729.6
22.5025	160.3	22.5025	572.6	22.5025	1031.3	22.5025	1748.8
22.5228	185.6	22.5228	592.1	22.5228	1052.7	22.5228	1647.2
22.5431	219.4	22.5431	580.3	22.5431	1039.3	22.5431	1715.2
22.5633	185.6	22.5633	597.9	22.5633	1050.7	22.5633	1684
22.5836	149.1	22.5836	583.4	22.5836	1066	22.5836	1696
22.6039	185.6	22.6039	576.5	22.6039	1039.3	22.6039	1737.6
22.6242	216.6	22.6242	569.2	22.6242	995.3	22.6242	1732.8
22.6444	244.7	22.6444	585.3	22.6444	1031.3	22.6444	1728
22.6647	157.5	22.6647	562.6	22.6647	1022	22.6647	1715.2
22.685	180	22.685	570.3	22.685	986.7	22.685	1756.8
22.7053	188.4	22.7053	565.8	22.7053	1063.3	22.7053	1812.8
22.7256	216.6	22.7256	551.1	22.7256	1037.3	22.7256	1768.8
22.7458	213.8	22.7458	577.5	22.7458	984	22.7458	1770.4
22.7661	202.5	22.7661	555.4	22.7661	1016.7	22.7661	1846.4
22.7864	154.7	22.7864	576.9	22.7864	1028.7	22.7864	1957.6
22.8067	151.9	22.8067	567.3	22.8067	1029.3	22.8067	1944
22.827	146.3	22.827	605	22.827	1013.3	22.827	2002.4
22.8472	177.2	22.8472	563	22.8472	995.3	22.8472	1917.6
22.8675	143.4	22.8675	536.2	22.8675	1004	22.8675	2013.6
22.8878	120.9	22.8878	579.3	22.8878	1022.7	22.8878	2012
22.9081	151.9	22.9081	557.4	22.9081	1046	22.9081	2024.8
22.9283	185.6	22.9283	568.7	22.9283	1018	22.9283	2092.8
22.9486	174.4	22.9486	554.3	22.9486	1005.3	22.9486	2074.4
22.9689	132.2	22.9689	580.6	22.9689	998	22.9689	2121.6
22.9892	157.5	22.9892	523.3	22.9892	968.7	22.9892	2095.2
23.0095	143.4	23.0095	541.9	23.0095	1004	23.0095	2000.8
23.0297	163.1	23.0297	561.9	23.0297	988.7	23.0297	2076.8
23.05	163.1	23.05	552	23.05	1024	23.05	2152.8
23.0703	180	23.0703	559	23.0703	970	23.0703	2276.8
23.0906	180	23.0906	540.3	23.0906	983.3	23.0906	2254.4
23.1109	157.5	23.1109	560.5	23.1109	1021.3	23.1109	2356.8
23.1311	182.8	23.1311	527.4	23.1311	989.3	23.1311	2380.8
23.1514	120.9	23.1514	558.3	23.1514	966	23.1514	2460
23.1717	146.3	23.1717	558	23.1717	1011.3	23.1717	2384.8
23.192	194.1	23.192	528.4	23.192	1042	23.192	2406.4
23.2123	182.8	23.2123	539.3	23.2123	1000.7	23.2123	2282.4
23.2325	112.5	23.2325	513.1	23.2325	986.7	23.2325	2344.8
23.2528	168.8	23.2528	567.1	23.2528	1037.3	23.2528	2268.8
23.2731	160.3	23.2731	519.8	23.2731	990.7	23.2731	2349.6
23.2934	157.5	23.2934	543.1	23.2934	956.7	23.2934	2282.4
23.3136	146.3	23.3136	560.9	23.3136	972.7	23.3136	2369.6
23.3339	205.3	23.3339	566.7	23.3339	1012	23.3339	2347.2
23.3542	157.5	23.3542	517.1	23.3542	963.3	23.3542	2338.4
23.3745	157.5	23.3745	524.5	23.3745	924	23.3745	2360.8
23.3948	180	23.3948	523.9	23.3948	960	23.3948	2404.8
23.415	177.2	23.415	525.2	23.415	962	23.415	2392
23.4353	143.4	23.4353	577.2	23.4353	971.3	23.4353	2296
23.4556	199.7	23.4556	531.6	23.4556	966	23.4556	2344.8
23.4759	244.7	23.4759	568.1	23.4759	1006.7	23.4759	2355.2
23.4962	165.9	23.4962	515.6	23.4962	922.7	23.4962	2332
23.5164	146.3	23.5164	553.7	23.5164	961.3	23.5164	2286.4
23.5367	163.1	23.5367	529.6	23.5367	965.3	23.5367	2260.8
23.557	129.4	23.557	518.3	23.557	992	23.557	2118.4
23.5773	154.7	23.5773	524.4	23.5773	981.3	23.5773	2076.8
23.5975	205.3	23.5975	520.9	23.5975	969.3	23.5975	2008.8
23.6178	219.4	23.6178	553.8	23.6178	974.7	23.6178	1985.6
23.6381	154.7	23.6381	524.3	23.6381	973.3	23.6381	1935.2
23.6584	151.9	23.6584	518.8	23.6584	994.7	23.6584	1986.4
23.6787	115.3	23.6787	507.5	23.6787	930.7	23.6787	1908.8
23.6989	146.3	23.6989	506.1	23.6989	936	23.6989	1915.2
23.7192	165.9	23.7192	540	23.7192	928.7	23.7192	1846.4
23.7395	129.4	23.7395	503.6	23.7395	962	23.7395	1872.8
23.7598	129.4	23.7598	543.9	23.7598	956	23.7598	1868
23.7801	123.8	23.7801	547.1	23.7801	955.3	23.7801	1838.4
23.8003	137.8	23.8003	519.3	23.8003	947.3	23.8003	1792.8
23.8206	171.6	23.8206	522	23.8206	938	23.8206	1796
23.8409	177.2	23.8409	500.1	23.8409	997.3	23.8409	1757.6
23.8612	140.6	23.8612	496.1	23.8612	957.3	23.8612	1779.2
23.8815	137.8	23.8815	505.4	23.8815	932	23.8815	1740
23.9017	118.1	23.9017	528.3	23.9017	907.3	23.9017	1780.8
23.922	92.8	23.922	513.2	23.922	986.7	23.922	1794.4
23.9423	140.6	23.9423	535.8	23.9423	974.7	23.9423	1776.8
23.9626	149.1	23.9626	511.1	23.9626	950	23.9626	1760
23.9828	135	23.9828	483.7	23.9828	946	23.9828	1742.4
24.0031	157.5	24.0031	538.6	24.0031	964.7	24.0031	1785.6
24.0234	165.9	24.0234	489.1	24.0234	932	24.0234	1704.8
24.0437	137.8	24.0437	497.5	24.0437	954	24.0437	1727.2
24.064	196.9	24.064	499.9	24.064	894.7	24.064	1703.2
24.0843	185.6	24.0843	494.9	24.0843	948.7	24.0843	1716.8
24.1045	182.8	24.1045	497.2	24.1045	937.3	24.1045	1685.6
24.1248	135	24.1248	508.8	24.1248	926.7	24.1248	1708
24.1451	163.1	24.1451	503.1	24.1451	936	24.1451	1699.2
24.1654	225	24.1654	493.9	24.1654	906.7	24.1654	1682.4
24.1856	112.5	24.1856	493.8	24.1856	962.7	24.1856	1721.6
24.2059	129.4	24.2059	515.7	24.2059	919.3	24.2059	1648
24.2262	123.8	24.2262	518.5	24.2262	914	24.2262	1669.6
24.2465	104.1	24.2465	530.7	24.2465	914	24.2465	1671.2
24.2668	146.3	24.2668	524.1	24.2668	950.7	24.2668	1620
24.287	135	24.287	507.7	24.287	898	24.287	1634.4
24.3073	143.4	24.3073	513.9	24.3073	884	24.3073	1598.4
24.3276	132.2	24.3276	524	24.3276	898	24.3276	1630.4
24.3479	118.1	24.3479	485.6	24.3479	924.7	24.3479	1634.4
24.3681	165.9	24.3681	512.4	24.3681	908.7	24.3681	1623.2
24.3884	151.9	24.3884	467.6	24.3884	930.7	24.3884	1608.8
24.4087	123.8	24.4087	463.2	24.4087	925.3	24.4087	1637.6
24.429	92.8	24.429	497.5	24.429	936.7	24.429	1665.6
24.4493	180	24.4493	509.1	24.4493	892.7	24.4493	1599.2
24.4696	45	24.4696	532.8	24.4696	892	24.4696	1563.2
24.4898	104.1	24.4898	508.2	24.4898	900	24.4898	1586.4
24.5101	75.9	24.5101	516.3	24.5101	869.3	24.5101	1544.8
24.5304	115.3	24.5304	482.8	24.5304	924.7	24.5304	1578.4
24.5507	126.6	24.5507	485.5	24.5507	932	24.5507	1545.6
24.5709	135	24.5709	474.9	24.5709	887.3	24.5709	1513.6
24.5912	115.3	24.5912	499.8	24.5912	909.3	24.5912	1474.4
24.6115	129.4	24.6115	524.9	24.6115	917.3	24.6115	1535.2
24.6318	120.9	24.6318	482.8	24.6318	916.7	24.6318	1540.8
24.6521	112.5	24.6521	509.9	24.6521	885.3	24.6521	1424.8
24.6723	163.1	24.6723	524.5	24.6723	887.3	24.6723	1454.4
24.6926	205.3	24.6926	473.3	24.6926	876	24.6926	1492.8
24.7129	157.5	24.7129	516.5	24.7129	892.7	24.7129	1497.6
24.7332	126.6	24.7332	461.1	24.7332	887.3	24.7332	1461.6
24.7535	151.9	24.7535	484.9	24.7535	883.3	24.7535	1420
24.7737	132.2	24.7737	470.1	24.7737	889.3	24.7737	1466.4
24.794	185.6	24.794	480.9	24.794	928	24.794	1460
24.8143	98.4	24.8143	453.8	24.8143	917.3	24.8143	1423.2
24.8346	87.2	24.8346	471.6	24.8346	900.7	24.8346	1424.8
24.8548	118.1	24.8548	511.5	24.8548	906	24.8548	1390.4
24.8751	157.5	24.8751	508.9	24.8751	846	24.8751	1429.6
24.8954	101.3	24.8954	475.3	24.8954	865.3	24.8954	1440
24.9157	104.1	24.9157	469.7	24.9157	889.3	24.9157	1408
24.936	140.6	24.936	484.8	24.936	842	24.936	1353.6
24.9562	90	24.9562	498.8	24.9562	884	24.9562	1382.4
24.9765	95.6	24.9765	492.4	24.9765	889.3	24.9765	1368
24.9968	146.3	24.9968	475	24.9968	875.3	24.9968	1362.4
25.0171	157.5	25.0171	468	25.0171	854	25.0171	1434.4
25.0374	104.1	25.0374	528.4	25.0374	880.7	25.0374	1416.8
25.0576	104.1	25.0576	513.6	25.0576	848.7	25.0576	1360.8
25.0779	115.3	25.0779	499.4	25.0779	875.3	25.0779	1362.4
25.0982	120.9	25.0982	505.2	25.0982	853.3	25.0982	1340.8
25.1185	146.3	25.1185	492	25.1185	876	25.1185	1380
25.1388	101.3	25.1388	480.3	25.1388	852.7	25.1388	1414.4
25.159	101.3	25.159	485.5	25.159	898.7	25.159	1368.8
25.1793	140.6	25.1793	504.7	25.1793	873.3	25.1793	1376.8
25.1996	104.1	25.1996	489.8	25.1996	856.7	25.1996	1370.4
25.2199	126.6	25.2199	457.3	25.2199	908.7	25.2199	1396
25.2401	120.9	25.2401	493.2	25.2401	867.3	25.2401	1316.8
25.2604	109.7	25.2604	493.9	25.2604	894	25.2604	1384
25.2807	154.7	25.2807	505.2	25.2807	861.3	25.2807	1312.8
25.301	109.7	25.301	496.3	25.301	858.7	25.301	1330.4
25.3213	132.2	25.3213	503.1	25.3213	856.7	25.3213	1348.8
25.3415	140.6	25.3415	501.9	25.3415	885.3	25.3415	1343.2
25.3618	87.2	25.3618	493.6	25.3618	856	25.3618	1357.6
25.3821	137.8	25.3821	492.3	25.3821	861.3	25.3821	1390.4
25.4024	146.3	25.4024	470.5	25.4024	885.3	25.4024	1356.8
25.4227	171.6	25.4227	463.1	25.4227	828	25.4227	1284
25.4429	112.5	25.4429	507.3	25.4429	879.3	25.4429	1299.2
25.4632	157.5	25.4632	474.5	25.4632	888	25.4632	1340.8
25.4835	165.9	25.4835	463.8	25.4835	846.7	25.4835	1355.2
25.5038	126.6	25.5038	484.1	25.5038	876	25.5038	1352.8
25.5241	47.8	25.5241	460.9	25.5241	841.3	25.5241	1360
25.5443	90	25.5443	477.2	25.5443	824	25.5443	1339.2
25.5646	112.5	25.5646	462.7	25.5646	867.3	25.5646	1383.2
25.5849	98.4	25.5849	481.9	25.5849	868.7	25.5849	1316
25.6052	81.6	25.6052	466.5	25.6052	802	25.6052	1323.2
25.6255	104.1	25.6255	448	25.6255	883.3	25.6255	1350.4
25.6457	92.8	25.6457	466	25.6457	861.3	25.6457	1330.4
25.666	95.6	25.666	477.7	25.666	848	25.666	1284.8
25.6863	120.9	25.6863	475.4	25.6863	870.7	25.6863	1356
25.7066	95.6	25.7066	473.3	25.7066	852.7	25.7066	1365.6
25.7268	118.1	25.7268	485.2	25.7268	861.3	25.7268	1316
25.7471	140.6	25.7471	475.6	25.7471	844	25.7471	1396
25.7674	104.1	25.7674	461.9	25.7674	904.7	25.7674	1319.2
25.7877	87.2	25.7877	511	25.7877	853.3	25.7877	1352
25.808	81.6	25.808	481.2	25.808	839.3	25.808	1302.4
25.8282	154.7	25.8282	502.2	25.8282	830	25.8282	1304.8
25.8485	75.9	25.8485	485.2	25.8485	842	25.8485	1353.6
25.8688	98.4	25.8688	480.7	25.8688	870	25.8688	1310.4
25.8891	174.4	25.8891	485.9	25.8891	846.7	25.8891	1312.8
25.9094	25.3	25.9094	468	25.9094	854.7	25.9094	1296.8
25.9296	101.3	25.9296	457.3	25.9296	852	25.9296	1360
25.9499	104.1	25.9499	463.1	25.9499	828.7	25.9499	1340
25.9702	90	25.9702	457.4	25.9702	836.7	25.9702	1330.4
25.9905	98.4	25.9905	445.3	25.9905	828.7	25.9905	1328.8
26.0108	95.6	26.0108	482.9	26.0108	822.7	26.0108	1376.8
26.031	92.8	26.031	469.8	26.031	835.3	26.031	1383.2
26.0513	135	26.0513	464.4	26.0513	832.7	26.0513	1368
26.0716	90	26.0716	489	26.0716	816.7	26.0716	1418.4
26.0919	84.4	26.0919	453.3	26.0919	850	26.0919	1380.8
26.1121	115.3	26.1121	446.7	26.1121	828.7	26.1121	1418.4
26.1324	143.4	26.1324	462.5	26.1324	828.7	26.1324	1402.4
26.1527	106.9	26.1527	450.6	26.1527	806	26.1527	1389.6
26.173	92.8	26.173	437.6	26.173	844	26.173	1408.8
26.1933	98.4	26.1933	458.4	26.1933	831.3	26.1933	1366.4
26.2135	132.2	26.2135	461.5	26.2135	834.7	26.2135	1396
26.2338	64.7	26.2338	460.1	26.2338	850	26.2338	1352.8
26.2541	101.3	26.2541	430.9	26.2541	880	26.2541	1375.2
26.2744	39.4	26.2744	487.1	26.2744	869.3	26.2744	1319.2
26.2947	106.9	26.2947	459.4	26.2947	836.7	26.2947	1374.4
26.3149	92.8	26.3149	447.9	26.3149	818	26.3149	1316.8
26.3352	53.4	26.3352	474.4	26.3352	854.7	26.3352	1328.8
26.3555	73.1	26.3555	481.8	26.3555	812	26.3555	1389.6
26.3758	64.7	26.3758	460.4	26.3758	839.3	26.3758	1314.4
26.396	75.9	26.396	456.2	26.396	841.3	26.396	1388
26.4163	39.4	26.4163	497.3	26.4163	808	26.4163	1318.4
26.4366	120.9	26.4366	473.9	26.4366	858	26.4366	1291.2
26.4569	140.6	26.4569	438.4	26.4569	842	26.4569	1276
26.4772	87.2	26.4772	479.5	26.4772	808.7	26.4772	1271.2
26.4975	95.6	26.4975	475.7	26.4975	820	26.4975	1311.2
26.5177	87.2	26.5177	456.7	26.5177	786	26.5177	1300
26.538	78.8	26.538	466.8	26.538	836.7	26.538	1315.2
26.5583	95.6	26.5583	420.6	26.5583	816.7	26.5583	1304
26.5786	98.4	26.5786	451.8	26.5786	843.3	26.5786	1295.2
26.5988	126.6	26.5988	426.4	26.5988	816	26.5988	1312
26.6191	70.3	26.6191	441.1	26.6191	814	26.6191	1279.2
26.6394	120.9	26.6394	421.3	26.6394	803.3	26.6394	1292.8
26.6597	81.6	26.6597	488	26.6597	788.7	26.6597	1347.2
26.68	157.5	26.68	458.9	26.68	804.7	26.68	1320.8
26.7002	25.3	26.7002	443.9	26.7002	811.3	26.7002	1336
26.7205	56.3	26.7205	477.1	26.7205	820	26.7205	1392.8
26.7408	126.6	26.7408	446.9	26.7408	833.3	26.7408	1354.4
26.7611	171.6	26.7611	446.6	26.7611	829.3	26.7611	1360.8
26.7813	163.1	26.7813	440.7	26.7813	844.7	26.7813	1371.2
26.8016	70.3	26.8016	444.4	26.8016	840.7	26.8016	1363.2
26.8219	168.8	26.8219	430	26.8219	839.3	26.8219	1369.6
26.8422	109.7	26.8422	467.2	26.8422	804	26.8422	1338.4
26.8625	101.3	26.8625	468	26.8625	802	26.8625	1384
26.8828	87.2	26.8828	444.4	26.8828	826.7	26.8828	1336.8
26.903	112.5	26.903	426.4	26.903	832	26.903	1387.2
26.9233	75.9	26.9233	475.2	26.9233	833.3	26.9233	1344.8
26.9436	123.8	26.9436	484.8	26.9436	820.7	26.9436	1356
26.9639	70.3	26.9639	469.6	26.9639	792.7	26.9639	1285.6
26.9841	84.4	26.9841	429.9	26.9841	784	26.9841	1348.8
27.0044	92.8	27.0044	438.1	27.0044	827.3	27.0044	1336.8
27.0247	92.8	27.0247	457.6	27.0247	806.7	27.0247	1329.6
27.045	98.4	27.045	445.8	27.045	764	27.045	1390.4
27.0653	132.2	27.0653	420.7	27.0653	805.3	27.0653	1296
27.0855	123.8	27.0855	450.4	27.0855	808.7	27.0855	1342.4
27.1058	70.3	27.1058	445.6	27.1058	832	27.1058	1405.6
27.1261	64.7	27.1261	433.7	27.1261	796	27.1261	1308
27.1464	112.5	27.1464	477.8	27.1464	828	27.1464	1321.6
27.1667	59.1	27.1667	472.1	27.1667	822.7	27.1667	1318.4
27.1869	98.4	27.1869	439.9	27.1869	817.3	27.1869	1261.6
27.2072	104.1	27.2072	427.3	27.2072	812.7	27.2072	1252
27.2275	101.3	27.2275	420.9	27.2275	845.3	27.2275	1338.4
27.2478	87.2	27.2478	445.6	27.2478	812	27.2478	1304
27.268	160.3	27.268	434.3	27.268	806.7	27.268	1318.4
27.2883	70.3	27.2883	452.8	27.2883	784.7	27.2883	1304.8
27.3086	78.8	27.3086	450.5	27.3086	831.3	27.3086	1269.6
27.3289	92.8	27.3289	443	27.3289	822.7	27.3289	1288
27.3492	112.5	27.3492	447	27.3492	824.7	27.3492	1283.2
27.3694	45	27.3694	431.5	27.3694	844.7	27.3694	1276
27.3897	36.6	27.3897	419.5	27.3897	819.3	27.3897	1266.4
27.41	118.1	27.41	411.8	27.41	844	27.41	1306.4
27.4303	92.8	27.4303	429	27.4303	796.7	27.4303	1251.2
27.4506	104.1	27.4506	442.8	27.4506	782.7	27.4506	1256
27.4708	59.1	27.4708	429.1	27.4708	808	27.4708	1230.4
27.4911	45	27.4911	466.1	27.4911	800	27.4911	1296.8
27.5114	50.6	27.5114	426.8	27.5114	775.3	27.5114	1256.8
27.5317	81.6	27.5317	468.3	27.5317	788.7	27.5317	1296.8
27.552	123.8	27.552	427.8	27.552	794.7	27.552	1273.6
27.5722	98.4	27.5722	453	27.5722	841.3	27.5722	1311.2
27.5925	143.4	27.5925	477.4	27.5925	822	27.5925	1240
27.6128	73.1	27.6128	442.4	27.6128	800.7	27.6128	1286.4
27.6331	33.8	27.6331	458.8	27.6331	796.7	27.6331	1282.4
27.6533	101.3	27.6533	418.4	27.6533	824	27.6533	1302.4
27.6736	104.1	27.6736	457.9	27.6736	808	27.6736	1280.8
27.6939	61.9	27.6939	434.4	27.6939	817.3	27.6939	1274.4
27.7142	78.8	27.7142	418.1	27.7142	786.7	27.7142	1316.8
27.7345	101.3	27.7345	429	27.7345	766	27.7345	1320
27.7547	98.4	27.7547	401.2	27.7547	808.7	27.7547	1256.8
27.775	70.3	27.775	420.1	27.775	810	27.775	1301.6
27.7953	118.1	27.7953	417	27.7953	814	27.7953	1291.2
27.8156	92.8	27.8156	429	27.8156	810	27.8156	1324
27.8359	50.6	27.8359	440	27.8359	828	27.8359	1312.8
27.8561	123.8	27.8561	459.6	27.8561	768	27.8561	1270.4
27.8764	120.9	27.8764	438.2	27.8764	780	27.8764	1272.8
27.8967	50.6	27.8967	424.8	27.8967	806	27.8967	1306.4
27.917	92.8	27.917	431.9	27.917	799.3	27.917	1300
27.9373	106.9	27.9373	432.2	27.9373	798.7	27.9373	1278.4
27.9575	61.9	27.9575	407.1	27.9575	811.3	27.9575	1304
27.9778	47.8	27.9778	438.8	27.9778	788.7	27.9778	1306.4
27.9981	64.7	27.9981	454.1	27.9981	785.3	27.9981	1275.2
28.0184	98.4	28.0184	457.6	28.0184	800	28.0184	1236
28.0387	109.7	28.0387	426.2	28.0387	836	28.0387	1276.8
28.0589	45	28.0589	434.6	28.0589	820.7	28.0589	1291.2
28.0792	126.6	28.0792	402.2	28.0792	809.3	28.0792	1280
28.0995	61.9	28.0995	431.2	28.0995	800.7	28.0995	1248.8
28.1198	104.1	28.1198	452.2	28.1198	798.7	28.1198	1283.2
28.14	56.3	28.14	425	28.14	799.3	28.14	1220.8
28.1603	59.1	28.1603	424.3	28.1603	802	28.1603	1231.2
28.1806	70.3	28.1806	412.8	28.1806	802	28.1806	1237.6
28.2009	73.1	28.2009	449.9	28.2009	808	28.2009	1268.8
28.2212	56.3	28.2212	441.9	28.2212	795.3	28.2212	1210.4
28.2414	129.4	28.2414	452.5	28.2414	774.7	28.2414	1279.2
28.2617	112.5	28.2617	426	28.2617	809.3	28.2617	1235.2
28.282	78.8	28.282	432.3	28.282	798.7	28.282	1248
28.3023	64.7	28.3023	435.1	28.3023	802.7	28.3023	1208.8
28.3225	87.2	28.3225	448.3	28.3225	816.7	28.3225	1227.2
28.3428	75.9	28.3428	458	28.3428	764.7	28.3428	1193.6
28.3631	118.1	28.3631	440.6	28.3631	800	28.3631	1252
28.3834	73.1	28.3834	405.2	28.3834	792	28.3834	1226.4
28.4037	36.6	28.4037	433.8	28.4037	811.3	28.4037	1258.4
28.424	36.6	28.424	429.9	28.424	764	28.424	1228.8
28.4442	42.2	28.4442	430.5	28.4442	784.7	28.4442	1240
28.4645	135	28.4645	449.5	28.4645	812	28.4645	1226.4
28.4848	70.3	28.4848	422.2	28.4848	774	28.4848	1229.6
28.5051	70.3	28.5051	408.9	28.5051	828	28.5051	1220
28.5253	39.4	28.5253	447.8	28.5253	798.7	28.5253	1260
28.5456	45	28.5456	442.2	28.5456	790.7	28.5456	1268
28.5659	104.1	28.5659	434.8	28.5659	814	28.5659	1209.6
28.5862	92.8	28.5862	423.5	28.5862	804.7	28.5862	1256.8
28.6065	92.8	28.6065	433.3	28.6065	818.7	28.6065	1268.8
28.6267	101.3	28.6267	420.7	28.6267	816	28.6267	1200.8
28.647	140.6	28.647	447.8	28.647	783.3	28.647	1218.4
28.6673	98.4	28.6673	402	28.6673	810.7	28.6673	1220.8
28.6876	115.3	28.6876	462.6	28.6876	818.7	28.6876	1295.2
28.7079	53.4	28.7079	428.4	28.7079	794	28.7079	1253.6
28.7281	92.8	28.7281	462.1	28.7281	810.7	28.7281	1232
28.7484	135	28.7484	438.1	28.7484	806	28.7484	1258.4
28.7687	92.8	28.7687	395.5	28.7687	774.7	28.7687	1161.6
28.789	112.5	28.789	444.7	28.789	794	28.789	1212.8
28.8092	78.8	28.8092	426.4	28.8092	763.3	28.8092	1225.6
28.8295	87.2	28.8295	431.9	28.8295	763.3	28.8295	1272.8
28.8498	104.1	28.8498	395.7	28.8498	789.3	28.8498	1248
28.8701	73.1	28.8701	437.7	28.8701	776.7	28.8701	1238.4
28.8904	118.1	28.8904	408.9	28.8904	786.7	28.8904	1195.2
28.9107	47.8	28.9107	443.6	28.9107	788	28.9107	1237.6
28.9309	95.6	28.9309	442.3	28.9309	784.7	28.9309	1198.4
28.9512	78.8	28.9512	440.5	28.9512	773.3	28.9512	1196.8
28.9715	70.3	28.9715	435.1	28.9715	780.7	28.9715	1239.2
28.9918	126.6	28.9918	412.2	28.9918	790.7	28.9918	1183.2
29.012	50.6	29.012	438.8	29.012	769.3	29.012	1234.4
29.0323	53.4	29.0323	414.6	29.0323	802	29.0323	1202.4
29.0526	67.5	29.0526	398	29.0526	800.7	29.0526	1208.8
29.0729	78.8	29.0729	395.9	29.0729	757.3	29.0729	1209.6
29.0932	78.8	29.0932	449.7	29.0932	790	29.0932	1228
29.1134	95.6	29.1134	436.3	29.1134	770	29.1134	1224
29.1337	106.9	29.1337	443.6	29.1337	782	29.1337	1244
29.154	75.9	29.154	397	29.154	794.7	29.154	1212.8
29.1743	92.8	29.1743	454.5	29.1743	812	29.1743	1192
29.1945	109.7	29.1945	433.9	29.1945	784	29.1945	1212.8
29.2148	75.9	29.2148	447	29.2148	768.7	29.2148	1209.6
29.2351	67.5	29.2351	428.8	29.2351	814	29.2351	1217.6
29.2554	129.4	29.2554	433.8	29.2554	802	29.2554	1199.2
29.2757	87.2	29.2757	437.4	29.2757	796.7	29.2757	1213.6
29.296	129.4	29.296	434.6	29.296	783.3	29.296	1224.8
29.3162	64.7	29.3162	445.9	29.3162	793.3	29.3162	1206.4
29.3365	53.4	29.3365	434.1	29.3365	772	29.3365	1220
29.3568	67.5	29.3568	423.2	29.3568	810	29.3568	1191.2
29.3771	101.3	29.3771	406.8	29.3771	757.3	29.3771	1252.8
29.3973	53.4	29.3973	428.9	29.3973	776	29.3973	1231.2
29.4176	75.9	29.4176	442	29.4176	772.7	29.4176	1224
29.4379	42.2	29.4379	416.2	29.4379	770	29.4379	1196.8
29.4582	101.3	29.4582	413.8	29.4582	754.7	29.4582	1205.6
29.4785	56.3	29.4785	432.2	29.4785	757.3	29.4785	1210.4
29.4987	61.9	29.4987	418.7	29.4987	783.3	29.4987	1212.8
29.519	90	29.519	442.1	29.519	767.3	29.519	1227.2
29.5393	95.6	29.5393	451.9	29.5393	782	29.5393	1260.8
29.5596	109.7	29.5596	406.7	29.5596	794.7	29.5596	1176
29.5799	101.3	29.5799	429.5	29.5799	776.7	29.5799	1248.8
29.6001	22.5	29.6001	437.8	29.6001	797.3	29.6001	1204.8
29.6204	92.8	29.6204	422.9	29.6204	769.3	29.6204	1270.4
29.6407	2.8	29.6407	425.6	29.6407	758.7	29.6407	1236.8
29.661	39.4	29.661	413.6	29.661	770.7	29.661	1249.6
29.6812	112.5	29.6812	420.5	29.6812	760.7	29.6812	1203.2
29.7015	104.1	29.7015	404.3	29.7015	798	29.7015	1212
29.7218	30.9	29.7218	450.6	29.7218	772.7	29.7218	1155.2
29.7421	84.4	29.7421	405.8	29.7421	771.3	29.7421	1195.2
29.7624	67.5	29.7624	423.2	29.7624	713.3	29.7624	1245.6
29.7826	115.3	29.7826	421	29.7826	778.7	29.7826	1200.8
29.8029	78.8	29.8029	421	29.8029	753.3	29.8029	1190.4
29.8232	56.3	29.8232	409.1	29.8232	768	29.8232	1221.6
29.8435	81.6	29.8435	431.2	29.8435	758.7	29.8435	1192.8
29.8638	33.8	29.8638	417.9	29.8638	761.3	29.8638	1188
29.884	-16.9	29.884	405.9	29.884	753.3	29.884	1196.8
29.9043	101.3	29.9043	458.8	29.9043	814	29.9043	1213.6
29.9246	45	29.9246	432.6	29.9246	759.3	29.9246	1196
29.9449	84.4	29.9449	418.8	29.9449	784.7	29.9449	1168.8
29.9652	84.4	29.9652	428.6	29.9652	780	29.9652	1216
29.9854	90	29.9854	420.2	29.9854	772.7	29.9854	1244
30.0057	81.6	30.0057	427.9	30.0057	740	30.0057	1208
30.026	53.4	30.026	405.1	30.026	778	30.026	1200.8
30.0463	95.6	30.0463	396.4	30.0463	773.3	30.0463	1183.2
30.0665	45	30.0665	462.7	30.0665	774	30.0665	1176.8
30.0868	73.1	30.0868	454	30.0868	778	30.0868	1216
30.1071	50.6	30.1071	423	30.1071	745.3	30.1071	1194.4
30.1274	67.5	30.1274	412.4	30.1274	780	30.1274	1218.4
30.1477	90	30.1477	429.2	30.1477	754.7	30.1477	1191.2
30.1679	42.2	30.1679	401.3	30.1679	768	30.1679	1170.4
30.1882	67.5	30.1882	410.3	30.1882	801.3	30.1882	1203.2
30.2085	59.1	30.2085	433.7	30.2085	765.3	30.2085	1271.2
30.2288	73.1	30.2288	441.7	30.2288	759.3	30.2288	1177.6
30.2491	47.8	30.2491	399.3	30.2491	773.3	30.2491	1224
30.2693	101.3	30.2693	407	30.2693	768.7	30.2693	1172
30.2896	64.7	30.2896	437.2	30.2896	766.7	30.2896	1265.6
30.3099	50.6	30.3099	417.9	30.3099	722	30.3099	1252.8
30.3302	75.9	30.3302	403.3	30.3302	744	30.3302	1176.8
30.3504	98.4	30.3504	406.1	30.3504	775.3	30.3504	1174.4
30.3707	59.1	30.3707	395.6	30.3707	744.7	30.3707	1230.4
30.391	45	30.391	455.2	30.391	760.7	30.391	1184
30.4113	64.7	30.4113	427.4	30.4113	780.7	30.4113	1220.8
30.4316	33.8	30.4316	430.6	30.4316	798	30.4316	1203.2
30.4519	39.4	30.4519	409.3	30.4519	790	30.4519	1213.6
30.4721	56.3	30.4721	442	30.4721	777.3	30.4721	1196.8
30.4924	78.8	30.4924	447.9	30.4924	770	30.4924	1238.4
30.5127	84.4	30.5127	425.2	30.5127	774	30.5127	1162.4
30.533	101.3	30.533	433.1	30.533	760.7	30.533	1184
30.5532	42.2	30.5532	435.3	30.5532	777.3	30.5532	1233.6
30.5735	87.2	30.5735	419.2	30.5735	740.7	30.5735	1182.4
30.5938	81.6	30.5938	408.7	30.5938	740.7	30.5938	1211.2
30.6141	137.8	30.6141	406.3	30.6141	742.7	30.6141	1223.2
30.6344	73.1	30.6344	459.7	30.6344	797.3	30.6344	1223.2
30.6546	50.6	30.6546	430.9	30.6546	744.7	30.6546	1221.6
30.6749	95.6	30.6749	386.3	30.6749	763.3	30.6749	1188.8
30.6952	81.6	30.6952	428.7	30.6952	736.7	30.6952	1196.8
30.7155	81.6	30.7155	425.8	30.7155	744.7	30.7155	1221.6
30.7357	53.4	30.7357	457.8	30.7357	772	30.7357	1210.4
30.756	56.3	30.756	431.1	30.756	780.7	30.756	1225.6
30.7763	56.3	30.7763	417.3	30.7763	730	30.7763	1220
30.7966	92.8	30.7966	391.3	30.7966	751.3	30.7966	1219.2
30.8169	45	30.8169	418.8	30.8169	746	30.8169	1204
30.8372	84.4	30.8372	414.5	30.8372	765.3	30.8372	1215.2
30.8574	47.8	30.8574	439.9	30.8574	772.7	30.8574	1154.4
30.8777	73.1	30.8777	406.9	30.8777	734.7	30.8777	1167.2
30.898	92.8	30.898	427.1	30.898	805.3	30.898	1232.8
30.9183	47.8	30.9183	422.2	30.9183	733.3	30.9183	1237.6
30.9385	92.8	30.9385	407.3	30.9385	737.3	30.9385	1210.4
30.9588	56.3	30.9588	396	30.9588	747.3	30.9588	1200.8
30.9791	64.7	30.9791	422.2	30.9791	759.3	30.9791	1233.6
30.9994	90	30.9994	413.3	30.9994	782	30.9994	1156
31.0197	126.6	31.0197	386.3	31.0197	738	31.0197	1184
31.0399	81.6	31.0399	433.3	31.0399	778.7	31.0399	1194.4
31.0602	50.6	31.0602	408.5	31.0602	765.3	31.0602	1190.4
31.0805	11.3	31.0805	428.4	31.0805	749.3	31.0805	1158.4
31.1008	42.2	31.1008	396.9	31.1008	745.3	31.1008	1165.6
31.1211	112.5	31.1211	433.3	31.1211	745.3	31.1211	1186.4
31.1413	30.9	31.1413	398.4	31.1413	755.3	31.1413	1185.6
31.1616	75.9	31.1616	437.4	31.1616	763.3	31.1616	1177.6
31.1819	109.7	31.1819	400.8	31.1819	760	31.1819	1158.4
31.2022	50.6	31.2022	389.2	31.2022	756	31.2022	1178.4
31.2224	42.2	31.2224	434.1	31.2224	734.7	31.2224	1212
31.2427	140.6	31.2427	392.4	31.2427	743.3	31.2427	1233.6
31.263	84.4	31.263	401.6	31.263	722	31.263	1191.2
31.2833	95.6	31.2833	409.6	31.2833	743.3	31.2833	1176.8
31.3036	118.1	31.3036	424.8	31.3036	762.7	31.3036	1240.8
31.3238	84.4	31.3238	395.9	31.3238	778	31.3238	1152
31.3441	101.3	31.3441	450.5	31.3441	736.7	31.3441	1152.8
31.3644	87.2	31.3644	409.1	31.3644	755.3	31.3644	1165.6
31.3847	115.3	31.3847	372.4	31.3847	736	31.3847	1197.6
31.405	73.1	31.405	414.4	31.405	741.3	31.405	1184.8
31.4252	67.5	31.4252	383	31.4252	774.7	31.4252	1149.6
31.4455	81.6	31.4455	400.5	31.4455	753.3	31.4455	1195.2
31.4658	75.9	31.4658	409.8	31.4658	724.7	31.4658	1157.6
31.4861	132.2	31.4861	433.7	31.4861	716.7	31.4861	1203.2
31.5064	106.9	31.5064	397.2	31.5064	746.7	31.5064	1177.6
31.5266	64.7	31.5266	397.3	31.5266	749.3	31.5266	1144.8
31.5469	70.3	31.5469	421.6	31.5469	788.7	31.5469	1198.4
31.5672	70.3	31.5672	405.7	31.5672	741.3	31.5672	1137.6
31.5875	101.3	31.5875	409.3	31.5875	720.7	31.5875	1192.8
31.6077	95.6	31.6077	380.8	31.6077	717.3	31.6077	1236.8
31.628	67.5	31.628	428.2	31.628	778.7	31.628	1152.8
31.6483	87.2	31.6483	382.7	31.6483	759.3	31.6483	1178.4
31.6686	73.1	31.6686	450.8	31.6686	730.7	31.6686	1172
31.6889	25.3	31.6889	388.8	31.6889	732	31.6889	1160
31.7091	59.1	31.7091	421.7	31.7091	742.7	31.7091	1167.2
31.7294	56.3	31.7294	398.1	31.7294	722	31.7294	1193.6
31.7497	67.5	31.7497	401.6	31.7497	724	31.7497	1167.2
31.77	90	31.77	424.3	31.77	730	31.77	1146.4
31.7903	104.1	31.7903	414.2	31.7903	767.3	31.7903	1170.4
31.8105	92.8	31.8105	389.2	31.8105	754	31.8105	1164.8
31.8308	56.3	31.8308	405.8	31.8308	758	31.8308	1177.6
31.8511	39.4	31.8511	423.1	31.8511	754.7	31.8511	1137.6
31.8714	90	31.8714	411.6	31.8714	761.3	31.8714	1134.4
31.8917	95.6	31.8917	431.8	31.8917	713.3	31.8917	1151.2
31.9119	56.3	31.9119	414.3	31.9119	745.3	31.9119	1174.4
31.9322	73.1	31.9322	433.4	31.9322	747.3	31.9322	1152.8
31.9525	81.6	31.9525	415.6	31.9525	706.7	31.9525	1149.6
31.9728	90	31.9728	415.7	31.9728	756.7	31.9728	1192.8
31.9931	73.1	31.9931	394.2	31.9931	698.7	31.9931	1156
32.0133	84.4	32.0133	382.4	32.0133	738	32.0133	1164
32.0336	120.9	32.0336	406.4	32.0336	718	32.0336	1147.2
32.0539	67.5	32.0539	402.5	32.0539	744.7	32.0539	1113.6
32.0742	50.6	32.0742	409.4	32.0742	717.3	32.0742	1135.2
32.0944	75.9	32.0944	437.1	32.0944	727.3	32.0944	1149.6
32.1147	64.7	32.1147	364.3	32.1147	768	32.1147	1165.6
32.135	75.9	32.135	369.9	32.135	720.7	32.135	1156
32.1553	118.1	32.1553	398.7	32.1553	732	32.1553	1142.4
32.1756	81.6	32.1756	426.2	32.1756	726.7	32.1756	1132.8
32.1958	67.5	32.1958	384.7	32.1958	740.7	32.1958	1130.4
32.2161	53.4	32.2161	407.6	32.2161	737.3	32.2161	1154.4
32.2364	14.1	32.2364	433.7	32.2364	740	32.2364	1174.4
32.2567	50.6	32.2567	407.1	32.2567	752.7	32.2567	1177.6
32.277	92.8	32.277	405.4	32.277	728	32.277	1134.4
32.2972	59.1	32.2972	395.9	32.2972	759.3	32.2972	1144.8
32.3175	78.8	32.3175	379.9	32.3175	739.3	32.3175	1172.8
32.3378	149.1	32.3378	422.9	32.3378	758.7	32.3378	1139.2
32.3581	106.9	32.3581	403.5	32.3581	754	32.3581	1143.2
32.3783	61.9	32.3783	405.1	32.3783	757.3	32.3783	1135.2
32.3986	36.6	32.3986	417.4	32.3986	753.3	32.3986	1140.8
32.4189	118.1	32.4189	392.8	32.4189	718	32.4189	1175.2
32.4392	70.3	32.4392	433.4	32.4392	760.7	32.4392	1153.6
32.4595	75.9	32.4595	400.9	32.4595	736	32.4595	1115.2
32.4798	112.5	32.4798	429.3	32.4798	731.3	32.4798	1157.6
32.5	95.6	32.5	413.8	32.5	734	32.5	1122.4
32.5203	67.5	32.5203	402.6	32.5203	732.7	32.5203	1118.4
32.5406	84.4	32.5406	386.8	32.5406	752.7	32.5406	1111.2
32.5609	90	32.5609	373	32.5609	726	32.5609	1119.2
32.5811	67.5	32.5811	421.4	32.5811	772.7	32.5811	1120.8
32.6014	59.1	32.6014	417.5	32.6014	773.3	32.6014	1133.6
32.6217	109.7	32.6217	418.8	32.6217	740.7	32.6217	1156.8
32.642	81.6	32.642	438.4	32.642	711.3	32.642	1166.4
32.6623	67.5	32.6623	415.2	32.6623	717.3	32.6623	1169.6
32.6825	75.9	32.6825	401	32.6825	708.7	32.6825	1157.6
32.7028	87.2	32.7028	361.8	32.7028	752	32.7028	1141.6
32.7231	67.5	32.7231	372.8	32.7231	746	32.7231	1151.2
32.7434	70.3	32.7434	424.9	32.7434	732.7	32.7434	1120
32.7636	59.1	32.7636	422.4	32.7636	748.7	32.7636	1134.4
32.7839	106.9	32.7839	367.3	32.7839	720	32.7839	1093.6
32.8042	47.8	32.8042	416.8	32.8042	738.7	32.8042	1151.2
32.8245	106.9	32.8245	410.3	32.8245	756.7	32.8245	1137.6
32.8448	84.4	32.8448	391.4	32.8448	715.3	32.8448	1138.4
32.865	50.6	32.865	414.4	32.865	754.7	32.865	1152
32.8853	106.9	32.8853	379.8	32.8853	720.7	32.8853	1169.6
32.9056	87.2	32.9056	406.4	32.9056	734.7	32.9056	1150.4
32.9259	59.1	32.9259	383.4	32.9259	730.7	32.9259	1138.4
32.9462	56.3	32.9462	370.3	32.9462	720.7	32.9462	1151.2
32.9664	59.1	32.9664	408.8	32.9664	740.7	32.9664	1110.4
32.9867	84.4	32.9867	383.2	32.9867	730	32.9867	1100
33.007	90	33.007	396	33.007	736	33.007	1124
33.0273	36.6	33.0273	412.5	33.0273	715.3	33.0273	1165.6
33.0476	56.3	33.0476	414.4	33.0476	743.3	33.0476	1112
33.0678	59.1	33.0678	393.3	33.0678	721.3	33.0678	1147.2
33.0881	64.7	33.0881	375.1	33.0881	731.3	33.0881	1128.8
33.1084	92.8	33.1084	409.1	33.1084	734	33.1084	1109.6
33.1287	30.9	33.1287	408.5	33.1287	698	33.1287	1102.4
33.1489	73.1	33.1489	384.1	33.1489	708.7	33.1489	1092
33.1692	95.6	33.1692	373.2	33.1692	701.3	33.1692	1113.6
33.1895	61.9	33.1895	373.6	33.1895	750	33.1895	1154.4
33.2098	135	33.2098	387.9	33.2098	716	33.2098	1127.2
33.2301	64.7	33.2301	392.5	33.2301	743.3	33.2301	1082.4
33.2503	78.8	33.2503	388.6	33.2503	724	33.2503	1116.8
33.2706	67.5	33.2706	423.3	33.2706	706	33.2706	1136.8
33.2909	78.8	33.2909	398.4	33.2909	724.7	33.2909	1125.6
33.3112	81.6	33.3112	380.1	33.3112	726.7	33.3112	1117.6
33.3315	56.3	33.3315	355.5	33.3315	716.7	33.3315	1100
33.3517	95.6	33.3517	406.8	33.3517	748	33.3517	1095.2
33.372	75.9	33.372	419.5	33.372	713.3	33.372	1119.2
33.3923	67.5	33.3923	402.2	33.3923	728	33.3923	1122.4
33.4126	70.3	33.4126	390.2	33.4126	737.3	33.4126	1121.6
33.4329	104.1	33.4329	383.6	33.4329	722	33.4329	1102.4
33.4531	59.1	33.4531	416.5	33.4531	699.3	33.4531	1127.2
33.4734	70.3	33.4734	372.8	33.4734	740.7	33.4734	1102.4
33.4937	47.8	33.4937	413.2	33.4937	755.3	33.4937	1128
33.514	70.3	33.514	412.4	33.514	745.3	33.514	1095.2
33.5343	61.9	33.5343	387.8	33.5343	756	33.5343	1150.4
33.5545	42.2	33.5545	412.7	33.5545	709.3	33.5545	1088.8
33.5748	30.9	33.5748	383.9	33.5748	732	33.5748	1096
33.5951	61.9	33.5951	411.6	33.5951	716	33.5951	1107.2
33.6154	75.9	33.6154	353.2	33.6154	698.7	33.6154	1130.4
33.6356	45	33.6356	413.5	33.6356	730	33.6356	1072.8
33.6559	50.6	33.6559	403.1	33.6559	733.3	33.6559	1100.8
33.6762	115.3	33.6762	371.1	33.6762	691.3	33.6762	1094.4
33.6965	87.2	33.6965	404	33.6965	750.7	33.6965	1093.6
33.7168	95.6	33.7168	394.1	33.7168	703.3	33.7168	1091.2
33.737	70.3	33.737	405.5	33.737	737.3	33.737	1092
33.7573	101.3	33.7573	417.9	33.7573	710	33.7573	1101.6
33.7776	50.6	33.7776	389.1	33.7776	716.7	33.7776	1130.4
33.7979	36.6	33.7979	428.1	33.7979	719.3	33.7979	1109.6
33.8182	64.7	33.8182	394.4	33.8182	710	33.8182	1093.6
33.8384	67.5	33.8384	387.9	33.8384	708.7	33.8384	1121.6
33.8587	53.4	33.8587	399.1	33.8587	706	33.8587	1104
33.879	92.8	33.879	384.3	33.879	722	33.879	1096
33.8993	87.2	33.8993	403.2	33.8993	716	33.8993	1120
33.9196	81.6	33.9196	391.4	33.9196	744	33.9196	1075.2
33.9398	140.6	33.9398	372.5	33.9398	700.7	33.9398	1153.6
33.9601	109.7	33.9601	363.5	33.9601	742.7	33.9601	1063.2
33.9804	120.9	33.9804	398.2	33.9804	708	33.9804	1086.4
34.0007	78.8	34.0007	385.2	34.0007	736.7	34.0007	1103.2
34.0209	78.8	34.0209	366.7	34.0209	728.7	34.0209	1083.2
34.0412	73.1	34.0412	371.1	34.0412	687.3	34.0412	1066.4
34.0615	25.3	34.0615	394.1	34.0615	690	34.0615	1095.2
34.0818	73.1	34.0818	373.7	34.0818	718	34.0818	1082.4
34.1021	75.9	34.1021	356.8	34.1021	707.3	34.1021	1083.2
34.1223	50.6	34.1223	416.1	34.1223	712	34.1223	1074.4
34.1426	42.2	34.1426	374.4	34.1426	727.3	34.1426	1123.2
34.1629	59.1	34.1629	391.7	34.1629	736	34.1629	1122.4
34.1832	50.6	34.1832	373.5	34.1832	697.3	34.1832	1104
34.2035	70.3	34.2035	397.1	34.2035	704.7	34.2035	1086.4
34.2237	53.4	34.2237	404.7	34.2237	698.7	34.2237	1096.8
34.244	87.2	34.244	371	34.244	735.3	34.244	1055.2
34.2643	95.6	34.2643	381.3	34.2643	696.7	34.2643	1064.8
34.2846	53.4	34.2846	377.6	34.2846	709.3	34.2846	1113.6
34.3049	104.1	34.3049	401.9	34.3049	742	34.3049	1094.4
34.3251	92.8	34.3251	399.8	34.3251	729.3	34.3251	1123.2
34.3454	104.1	34.3454	396.8	34.3454	696	34.3454	1100.8
34.3657	81.6	34.3657	355.1	34.3657	726.7	34.3657	1078.4
34.386	75.9	34.386	377.5	34.386	718	34.386	1092
34.4062	95.6	34.4062	393	34.4062	684.7	34.4062	1123.2
34.4265	64.7	34.4265	391.8	34.4265	710	34.4265	1088.8
34.4468	87.2	34.4468	386.3	34.4468	716	34.4468	1068
34.4671	87.2	34.4671	387.1	34.4671	704.7	34.4671	1071.2
34.4874	84.4	34.4874	371.7	34.4874	724	34.4874	1067.2
34.5076	42.2	34.5076	402.9	34.5076	705.3	34.5076	1110.4
34.5279	123.8	34.5279	395.5	34.5279	702	34.5279	1084
34.5482	64.7	34.5482	361.9	34.5482	718.7	34.5482	1088
34.5685	61.9	34.5685	377	34.5685	687.3	34.5685	1070.4
34.5888	64.7	34.5888	376.4	34.5888	708	34.5888	1049.6
34.609	67.5	34.609	377.3	34.609	744	34.609	1068
34.6293	50.6	34.6293	345.3	34.6293	711.3	34.6293	1073.6
34.6496	84.4	34.6496	365.5	34.6496	695.3	34.6496	1081.6
34.6699	30.9	34.6699	366	34.6699	713.3	34.6699	1070.4
34.6902	90	34.6902	401.5	34.6902	703.3	34.6902	1120.8
34.7104	70.3	34.7104	418.5	34.7104	676	34.7104	1054.4
34.7307	45	34.7307	402.3	34.7307	692	34.7307	1096
34.751	98.4	34.751	375.3	34.751	708	34.751	1080.8
34.7713	36.6	34.7713	390.6	34.7713	716	34.7713	1092.8
34.7916	36.6	34.7916	389.6	34.7916	724.7	34.7916	1032.8
34.8118	50.6	34.8118	377.4	34.8118	703.3	34.8118	1059.2
34.8321	64.7	34.8321	357.8	34.8321	742	34.8321	1076.8
34.8524	101.3	34.8524	378.3	34.8524	712	34.8524	1100
34.8727	132.2	34.8727	402	34.8727	687.3	34.8727	1044.8
34.8929	101.3	34.8929	384.4	34.8929	678.7	34.8929	1091.2
34.9132	78.8	34.9132	399.4	34.9132	710.7	34.9132	1088.8
34.9335	92.8	34.9335	406.7	34.9335	696.7	34.9335	1094.4
34.9538	78.8	34.9538	399.4	34.9538	716	34.9538	1072.8
34.9741	112.5	34.9741	385.3	34.9741	674	34.9741	1022.4
34.9943	64.7	34.9943	368.5	34.9943	720	34.9943	1088
35.0146	64.7	35.0146	415.2	35.0146	700	35.0146	1084.8
35.0349	104.1	35.0349	349	35.0349	686.7	35.0349	1077.6
35.0552	78.8	35.0552	394.4	35.0552	706.7	35.0552	1062.4
35.0754	81.6	35.0754	387.5	35.0754	725.3	35.0754	1084.8
35.0957	84.4	35.0957	353.9	35.0957	710.7	35.0957	1088
35.116	106.9	35.116	395	35.116	708.7	35.116	1082.4
35.1363	30.9	35.1363	398.3	35.1363	750.7	35.1363	1041.6
35.1566	70.3	35.1566	401.5	35.1566	720	35.1566	1125.6
35.1769	47.8	35.1769	361.6	35.1769	707.3	35.1769	1083.2
35.1971	78.8	35.1971	405.2	35.1971	704	35.1971	1097.6
35.2174	112.5	35.2174	362.1	35.2174	691.3	35.2174	1111.2
35.2377	56.3	35.2377	400.5	35.2377	715.3	35.2377	1103.2
35.258	95.6	35.258	382.5	35.258	697.3	35.258	1086.4
35.2782	42.2	35.2782	397.6	35.2782	700.7	35.2782	1115.2
35.2985	104.1	35.2985	392.5	35.2985	686.7	35.2985	1069.6
35.3188	92.8	35.3188	381.1	35.3188	718	35.3188	1075.2
35.3391	140.6	35.3391	396.9	35.3391	670.7	35.3391	1036.8
35.3594	104.1	35.3594	370.3	35.3594	718	35.3594	1066.4
35.3796	92.8	35.3796	341.5	35.3796	709.3	35.3796	1061.6
35.3999	98.4	35.3999	370.2	35.3999	728	35.3999	1104
35.4202	67.5	35.4202	375.2	35.4202	696	35.4202	1104
35.4405	78.8	35.4405	386	35.4405	719.3	35.4405	1107.2
35.4608	75.9	35.4608	394.2	35.4608	685.3	35.4608	1084.8
35.481	11.3	35.481	348	35.481	699.3	35.481	1056.8
35.5013	64.7	35.5013	363.8	35.5013	684	35.5013	1114.4
35.5216	61.9	35.5216	380.7	35.5216	706	35.5216	1075.2
35.5419	78.8	35.5419	408.6	35.5419	689.3	35.5419	1095.2
35.5622	47.8	35.5622	387.9	35.5622	713.3	35.5622	1065.6
35.5824	95.6	35.5824	381.7	35.5824	714	35.5824	1042.4
35.6027	84.4	35.6027	398.4	35.6027	709.3	35.6027	1060
35.623	70.3	35.623	370.8	35.623	707.3	35.623	1076
35.6433	92.8	35.6433	387.8	35.6433	703.3	35.6433	1056.8
35.6636	87.2	35.6636	373.1	35.6636	689.3	35.6636	1084
35.6838	112.5	35.6838	359.3	35.6838	680	35.6838	1068.8
35.7041	109.7	35.7041	338.1	35.7041	719.3	35.7041	1091.2
35.7244	30.9	35.7244	387.2	35.7244	694	35.7244	1072
35.7447	53.4	35.7447	375	35.7447	700	35.7447	1038.4
35.7649	126.6	35.7649	371.8	35.7649	722	35.7649	1056
35.7852	64.7	35.7852	364	35.7852	710	35.7852	1071.2
35.8055	64.7	35.8055	381.5	35.8055	710.7	35.8055	1106.4
35.8258	70.3	35.8258	377.6	35.8258	710.7	35.8258	1075.2
35.8461	30.9	35.8461	398.3	35.8461	720	35.8461	1102.4
35.8663	81.6	35.8663	389.7	35.8663	683.3	35.8663	1093.6
35.8866	84.4	35.8866	381.2	35.8866	688.7	35.8866	1082.4
35.9069	95.6	35.9069	390.1	35.9069	702.7	35.9069	1087.2
35.9272	47.8	35.9272	379.8	35.9272	706.7	35.9272	1095.2
35.9475	81.6	35.9475	396.1	35.9475	721.3	35.9475	1090.4
35.9677	47.8	35.9677	381.3	35.9677	710.7	35.9677	1095.2
35.988	53.4	35.988	391.5	35.988	713.3	35.988	1080
36.0083	16.9	36.0083	387.8	36.0083	705.3	36.0083	1093.6
36.0286	95.6	36.0286	392.7	36.0286	691.3	36.0286	1101.6
36.0489	75.9	36.0489	374.6	36.0489	682.7	36.0489	1120.8
36.0691	39.4	36.0691	399.2	36.0691	711.3	36.0691	1104
36.0894	70.3	36.0894	353.2	36.0894	682	36.0894	1140
36.1097	90	36.1097	369.5	36.1097	712	36.1097	1135.2
36.13	42.2	36.13	381.4	36.13	688	36.13	1099.2
36.1502	53.4	36.1502	371.6	36.1502	712.7	36.1502	1097.6
36.1705	104.1	36.1705	373.4	36.1705	658	36.1705	1102.4
36.1908	64.7	36.1908	352	36.1908	702.7	36.1908	1088.8
36.2111	92.8	36.2111	394	36.2111	694.7	36.2111	1117.6
36.2314	95.6	36.2314	397.8	36.2314	686.7	36.2314	1112.8
36.2516	104.1	36.2516	363.1	36.2516	718	36.2516	1078.4
36.2719	90	36.2719	392.2	36.2719	697.3	36.2719	1106.4
36.2922	45	36.2922	381.7	36.2922	681.3	36.2922	1099.2
36.3125	45	36.3125	366.1	36.3125	674	36.3125	1108.8
36.3327	81.6	36.3327	366.2	36.3327	700	36.3327	1098.4
36.353	47.8	36.353	356.6	36.353	696.7	36.353	1097.6
36.3733	45	36.3733	399.5	36.3733	722	36.3733	1072.8
36.3936	104.1	36.3936	358.5	36.3936	710	36.3936	1068.8
36.4139	50.6	36.4139	385.2	36.4139	709.3	36.4139	1049.6
36.4342	87.2	36.4342	374	36.4342	695.3	36.4342	1101.6
36.4544	70.3	36.4544	380.3	36.4544	702.7	36.4544	1059.2
36.4747	30.9	36.4747	368.4	36.4747	714.7	36.4747	1076
36.495	81.6	36.495	401.8	36.495	694	36.495	1082.4
36.5153	64.7	36.5153	382.7	36.5153	680	36.5153	1032
36.5355	101.3	36.5355	377.5	36.5355	685.3	36.5355	1041.6
36.5558	104.1	36.5558	374	36.5558	703.3	36.5558	1057.6
36.5761	67.5	36.5761	384.6	36.5761	700.7	36.5761	1096.8
36.5964	92.8	36.5964	359.8	36.5964	711.3	36.5964	1065.6
36.6167	101.3	36.6167	371.7	36.6167	724.7	36.6167	1069.6
36.6369	90	36.6369	372.4	36.6369	710	36.6369	1088.8
36.6572	61.9	36.6572	353.2	36.6572	702.7	36.6572	1062.4
36.6775	14.1	36.6775	357.5	36.6775	684.7	36.6775	1043.2
36.6978	123.8	36.6978	388.8	36.6978	705.3	36.6978	1040.8
36.718	16.9	36.718	391.4	36.718	685.3	36.718	1070.4
36.7383	81.6	36.7383	390.8	36.7383	696	36.7383	1042.4
36.7586	78.8	36.7586	382	36.7586	712	36.7586	1029.6
36.7789	36.6	36.7789	382.5	36.7789	694.7	36.7789	1031.2
36.7992	81.6	36.7992	352.6	36.7992	677.3	36.7992	1007.2
36.8195	56.3	36.8195	367.6	36.8195	663.3	36.8195	1025.6
36.8397	84.4	36.8397	391.1	36.8397	654.7	36.8397	1018.4
36.86	50.6	36.86	377.3	36.86	679.3	36.86	1049.6
36.8803	87.2	36.8803	372.8	36.8803	728	36.8803	1046.4
36.9006	106.9	36.9006	353.3	36.9006	699.3	36.9006	1029.6
36.9208	81.6	36.9208	353.6	36.9208	686.7	36.9208	1066.4
36.9411	11.3	36.9411	403.1	36.9411	701.3	36.9411	1015.2
36.9614	90	36.9614	379.5	36.9614	696	36.9614	1030.4
36.9817	19.7	36.9817	351.9	36.9817	680	36.9817	984.8
37.002	92.8	37.002	385.5	37.002	668.7	37.002	1044.8
37.0222	73.1	37.0222	348.1	37.0222	687.3	37.0222	1029.6
37.0425	67.5	37.0425	367.2	37.0425	684	37.0425	1049.6
37.0628	73.1	37.0628	382.5	37.0628	675.3	37.0628	1050.4
37.0831	59.1	37.0831	343.9	37.0831	694	37.0831	996.8
37.1033	45	37.1033	348.3	37.1033	699.3	37.1033	1065.6
37.1236	53.4	37.1236	382.7	37.1236	689.3	37.1236	1044
37.1439	84.4	37.1439	370.9	37.1439	685.3	37.1439	1060
37.1642	92.8	37.1642	376.8	37.1642	696	37.1642	1049.6
37.1845	90	37.1845	370.3	37.1845	682	37.1845	1023.2
37.2047	95.6	37.2047	387.1	37.2047	688.7	37.2047	1020.8
37.225	106.9	37.225	348.3	37.225	664	37.225	1051.2
37.2453	92.8	37.2453	372.3	37.2453	694.7	37.2453	1020
37.2656	81.6	37.2656	353.5	37.2656	678.7	37.2656	1051.2
37.2859	95.6	37.2859	381.9	37.2859	681.3	37.2859	1043.2
37.3061	98.4	37.3061	374.7	37.3061	702.7	37.3061	1008.8
37.3264	98.4	37.3264	361.7	37.3264	699.3	37.3264	991.2
37.3467	36.6	37.3467	372.1	37.3467	686	37.3467	1003.2
37.367	95.6	37.367	352.7	37.367	686	37.367	1035.2
37.3873	50.6	37.3873	360.1	37.3873	676.7	37.3873	1047.2
37.4075	95.6	37.4075	389.2	37.4075	706.7	37.4075	1025.6
37.4278	61.9	37.4278	373.3	37.4278	695.3	37.4278	1048.8
37.4481	84.4	37.4481	354.3	37.4481	654	37.4481	1011.2
37.4684	33.8	37.4684	395.5	37.4684	701.3	37.4684	1022.4
37.4886	42.2	37.4886	402.9	37.4886	698.7	37.4886	1000.8
37.5089	45	37.5089	378.4	37.5089	694	37.5089	1017.6
37.5292	56.3	37.5292	389.7	37.5292	662.7	37.5292	1037.6
37.5495	61.9	37.5495	387.6	37.5495	697.3	37.5495	1052
37.5698	90	37.5698	376	37.5698	664	37.5698	1027.2
37.59	53.4	37.59	384	37.59	693.3	37.59	1008.8
37.6103	90	37.6103	381.8	37.6103	677.3	37.6103	1069.6
37.6306	73.1	37.6306	334.3	37.6306	685.3	37.6306	1005.6
37.6509	73.1	37.6509	356.1	37.6509	700	37.6509	980
37.6712	81.6	37.6712	361.2	37.6712	699.3	37.6712	1024.8
37.6914	78.8	37.6914	361.4	37.6914	661.3	37.6914	1012.8
37.7117	25.3	37.7117	390.7	37.7117	706	37.7117	1032.8
37.732	90	37.732	380.8	37.732	670	37.732	1025.6
37.7523	73.1	37.7523	378.4	37.7523	659.3	37.7523	1030.4
37.7726	56.3	37.7726	381.4	37.7726	696	37.7726	1035.2
37.7928	92.8	37.7928	359.9	37.7928	680.7	37.7928	992.8
37.8131	61.9	37.8131	359	37.8131	696	37.8131	1022.4
37.8334	53.4	37.8334	388.9	37.8334	700.7	37.8334	1027.2
37.8537	84.4	37.8537	329.6	37.8537	699.3	37.8537	1045.6
37.874	70.3	37.874	339.1	37.874	675.3	37.874	1017.6
37.8942	84.4	37.8942	351.8	37.8942	673.3	37.8942	1048
37.9145	67.5	37.9145	370.9	37.9145	686.7	37.9145	1069.6
37.9348	47.8	37.9348	364	37.9348	672	37.9348	1008.8
37.9551	95.6	37.9551	390.6	37.9551	698	37.9551	1016.8
37.9753	109.7	37.9753	388.9	37.9753	700.7	37.9753	1019.2
37.9956	87.2	37.9956	382.6	37.9956	703.3	37.9956	990.4
38.0159	90	38.0159	377.8	38.0159	675.3	38.0159	1007.2
38.0362	81.6	38.0362	368.3	38.0362	706	38.0362	1059.2
38.0565	30.9	38.0565	371.2	38.0565	694	38.0565	1036
38.0767	101.3	38.0767	400.9	38.0767	682.7	38.0767	1036.8
38.097	36.6	38.097	381	38.097	684	38.097	1036.8
38.1173	59.1	38.1173	336.7	38.1173	693.3	38.1173	1005.6
38.1376	42.2	38.1376	344	38.1376	676.7	38.1376	1032
38.1579	104.1	38.1579	374.8	38.1579	674.7	38.1579	1053.6
38.1781	50.6	38.1781	383.2	38.1781	691.3	38.1781	993.6
38.1984	75.9	38.1984	374.8	38.1984	678.7	38.1984	1019.2
38.2187	75.9	38.2187	376.8	38.2187	690.7	38.2187	1000.8
38.239	92.8	38.239	365.2	38.239	682	38.239	988
38.2593	98.4	38.2593	382.8	38.2593	678.7	38.2593	1031.2
38.2795	42.2	38.2795	356.6	38.2795	686	38.2795	1050.4
38.2998	64.7	38.2998	373.4	38.2998	674	38.2998	1015.2
38.3201	73.1	38.3201	361.1	38.3201	687.3	38.3201	1046.4
38.3404	98.4	38.3404	379.4	38.3404	678	38.3404	1027.2
38.3606	59.1	38.3606	394.5	38.3606	683.3	38.3606	1028.8
38.3809	59.1	38.3809	358.8	38.3809	674.7	38.3809	982.4
38.4012	64.7	38.4012	409.4	38.4012	663.3	38.4012	1044.8
38.4215	64.7	38.4215	371.6	38.4215	664	38.4215	1035.2
38.4418	67.5	38.4418	360.7	38.4418	670.7	38.4418	985.6
38.462	67.5	38.462	346.4	38.462	694.7	38.462	998.4
38.4823	64.7	38.4823	367.3	38.4823	672	38.4823	1052
38.5026	56.3	38.5026	394.7	38.5026	694	38.5026	1044
38.5229	78.8	38.5229	354.9	38.5229	682	38.5229	1014.4
38.5432	67.5	38.5432	384.9	38.5432	686	38.5432	1001.6
38.5634	53.4	38.5634	372.7	38.5634	670.7	38.5634	1009.6
38.5837	25.3	38.5837	373	38.5837	672.7	38.5837	1041.6
38.604	61.9	38.604	387.5	38.604	664.7	38.604	1005.6
38.6243	61.9	38.6243	353.6	38.6243	691.3	38.6243	1024
38.6446	81.6	38.6446	372	38.6446	690.7	38.6446	1029.6
38.6648	75.9	38.6648	372.9	38.6648	688	38.6648	1063.2
38.6851	87.2	38.6851	356.6	38.6851	687.3	38.6851	1052
38.7054	53.4	38.7054	363.4	38.7054	681.3	38.7054	1008
38.7257	47.8	38.7257	361.6	38.7257	685.3	38.7257	984
38.746	81.6	38.746	350.1	38.746	674	38.746	1028
38.7662	92.8	38.7662	365.5	38.7662	708	38.7662	1080
38.7865	67.5	38.7865	369.5	38.7865	696.7	38.7865	1026.4
38.8068	95.6	38.8068	397.2	38.8068	673.3	38.8068	1024.8
38.8271	73.1	38.8271	395.8	38.8271	670	38.8271	1046.4
38.8473	123.8	38.8473	344.1	38.8473	693.3	38.8473	1024
38.8676	92.8	38.8676	339.6	38.8676	690	38.8676	1027.2
38.8879	95.6	38.8879	373.2	38.8879	692	38.8879	1055.2
38.9082	84.4	38.9082	363	38.9082	690.7	38.9082	986.4
38.9285	59.1	38.9285	365	38.9285	687.3	38.9285	1036.8
38.9487	90	38.9487	372.8	38.9487	674.7	38.9487	1041.6
38.969	92.8	38.969	377.5	38.969	678.7	38.969	1001.6
38.9893	30.9	38.9893	388.6	38.9893	702	38.9893	1021.6
39.0096	81.6	39.0096	393.4	39.0096	662.7	39.0096	1034.4
39.0299	47.8	39.0299	380.7	39.0299	692	39.0299	1012.8
39.0501	112.5	39.0501	374.7	39.0501	666	39.0501	1008.8
39.0704	75.9	39.0704	361.3	39.0704	681.3	39.0704	996.8
39.0907	73.1	39.0907	351.8	39.0907	671.3	39.0907	1023.2
39.111	90	39.111	336.4	39.111	693.3	39.111	1040.8
39.1313	73.1	39.1313	379.9	39.1313	690.7	39.1313	1024.8
39.1515	84.4	39.1515	353.5	39.1515	659.3	39.1515	978.4
39.1718	140.6	39.1718	378.4	39.1718	688.7	39.1718	1048.8
39.1921	78.8	39.1921	363.6	39.1921	705.3	39.1921	1032
39.2124	84.4	39.2124	388.4	39.2124	655.3	39.2124	1060
39.2326	146.3	39.2326	399	39.2326	672.7	39.2326	1018.4
39.2529	98.4	39.2529	372.6	39.2529	699.3	39.2529	1037.6
39.2732	47.8	39.2732	387.1	39.2732	688.7	39.2732	1048
39.2935	95.6	39.2935	392.2	39.2935	662.7	39.2935	1025.6
39.3138	61.9	39.3138	357	39.3138	676	39.3138	1032
39.334	112.5	39.334	379.6	39.334	677.3	39.334	1020.8
39.3543	16.9	39.3543	380.5	39.3543	667.3	39.3543	1026.4
39.3746	104.1	39.3746	376.1	39.3746	704.7	39.3746	996.8
39.3949	56.3	39.3949	389.6	39.3949	651.3	39.3949	1004.8
39.4152	16.9	39.4152	365.9	39.4152	683.3	39.4152	1047.2
39.4354	78.8	39.4354	392.6	39.4354	665.3	39.4354	1056.8
39.4557	22.5	39.4557	346.3	39.4557	691.3	39.4557	1063.2
39.476	92.8	39.476	341.4	39.476	648.7	39.476	1041.6
39.4963	59.1	39.4963	376	39.4963	707.3	39.4963	1063.2
39.5166	36.6	39.5166	367.9	39.5166	670.7	39.5166	1013.6
39.5368	59.1	39.5368	376.6	39.5368	677.3	39.5368	1066.4
39.5571	50.6	39.5571	359.9	39.5571	672	39.5571	1100.8
39.5774	64.7	39.5774	382.5	39.5774	672.7	39.5774	1089.6
39.5977	70.3	39.5977	387.1	39.5977	683.3	39.5977	1064
39.618	92.8	39.618	380.9	39.618	672	39.618	1064.8
39.6382	101.3	39.6382	389.4	39.6382	684.7	39.6382	1068.8
39.6585	61.9	39.6585	358.8	39.6585	659.3	39.6585	1089.6
39.6788	56.3	39.6788	379.5	39.6788	665.3	39.6788	1086.4
39.6991	115.3	39.6991	341.9	39.6991	681.3	39.6991	1044.8
39.7193	84.4	39.7193	367.1	39.7193	654	39.7193	1070.4
39.7396	53.4	39.7396	373.2	39.7396	682.7	39.7396	1036.8
39.7599	19.7	39.7599	381	39.7599	632	39.7599	1078.4
39.7802	61.9	39.7802	369.1	39.7802	680	39.7802	1052.8
39.8005	106.9	39.8005	378.5	39.8005	656.7	39.8005	1036.8
39.8207	14.1	39.8207	379.4	39.8207	660	39.8207	1068
39.841	87.2	39.841	386.1	39.841	680	39.841	1075.2
39.8613	87.2	39.8613	347.4	39.8613	665.3	39.8613	1084.8
39.8816	39.4	39.8816	358.2	39.8816	676.7	39.8816	1032.8
39.9019	101.3	39.9019	362	39.9019	675.3	39.9019	1072.8
39.9221	50.6	39.9221	380.5	39.9221	660	39.9221	1040.8
39.9424	67.5	39.9424	391.7	39.9424	672.7	39.9424	1081.6
39.9627	42.2	39.9627	378.8	39.9627	668.7	39.9627	1026.4
39.983	47.8	39.983	338.4	39.983	664.7	39.983	1043.2
40.0033	101.3	40.0033	366.4	40.0033	685.3	40.0033	1031.2
40.0235	14.1	40.0235	364.9	40.0235	682	40.0235	1032.8
40.0438	42.2	40.0438	363.5	40.0438	669.3	40.0438	1048.8
40.0641	70.3	40.0641	365.9	40.0641	659.3	40.0641	1019.2
40.0844	39.4	40.0844	362.4	40.0844	667.3	40.0844	1088
40.1046	61.9	40.1046	357.9	40.1046	659.3	40.1046	1064.8
40.1249	81.6	40.1249	354.9	40.1249	685.3	40.1249	1053.6
40.1452	64.7	40.1452	390.3	40.1452	666.7	40.1452	1054.4
40.1655	61.9	40.1655	374.7	40.1655	666	40.1655	1018.4
40.1858	56.3	40.1858	387.6	40.1858	636	40.1858	1014.4
40.206	106.9	40.206	350.7	40.206	666	40.206	1071.2
40.2263	101.3	40.2263	377.3	40.2263	696	40.2263	1027.2
40.2466	115.3	40.2466	346.2	40.2466	663.3	40.2466	1030.4
40.2669	112.5	40.2669	377.9	40.2669	675.3	40.2669	1024
40.2871	73.1	40.2871	340.3	40.2871	657.3	40.2871	1014.4
40.3074	56.3	40.3074	359.5	40.3074	685.3	40.3074	1042.4
40.3277	61.9	40.3277	328.6	40.3277	665.3	40.3277	1012.8
40.348	42.2	40.348	386.6	40.348	682	40.348	1046.4
40.3683	78.8	40.3683	382.1	40.3683	667.3	40.3683	1033.6
40.3886	59.1	40.3886	350.5	40.3886	658	40.3886	1026.4
40.4088	73.1	40.4088	347.6	40.4088	684	40.4088	1008.8
40.4291	59.1	40.4291	354.3	40.4291	670.7	40.4291	1031.2
40.4494	104.1	40.4494	366.8	40.4494	644	40.4494	1064
40.4697	56.3	40.4697	338.9	40.4697	684.7	40.4697	1014.4
40.4899	81.6	40.4899	371.5	40.4899	648.7	40.4899	1019.2
40.5102	64.7	40.5102	367	40.5102	648	40.5102	1016
40.5305	75.9	40.5305	336.1	40.5305	693.3	40.5305	1044
40.5508	28.1	40.5508	387.4	40.5508	680.7	40.5508	1031.2
40.5711	90	40.5711	348.7	40.5711	656.7	40.5711	1052
40.5913	70.3	40.5913	382.1	40.5913	664.7	40.5913	1024.8
40.6116	61.9	40.6116	364.7	40.6116	661.3	40.6116	1013.6
40.6319	36.6	40.6319	348.2	40.6319	654	40.6319	1012
40.6522	16.9	40.6522	359	40.6522	657.3	40.6522	980
40.6724	42.2	40.6724	356.2	40.6724	656.7	40.6724	1039.2
40.6927	42.2	40.6927	358.3	40.6927	666.7	40.6927	1013.6
40.713	33.8	40.713	357.1	40.713	654	40.713	1020
40.7333	53.4	40.7333	349.8	40.7333	692	40.7333	990.4
40.7536	56.3	40.7536	352.2	40.7536	640	40.7536	1072.8
40.7739	67.5	40.7739	387.3	40.7739	694.7	40.7739	1023.2
40.7941	50.6	40.7941	358.5	40.7941	676.7	40.7941	1064.8
40.8144	36.6	40.8144	366.1	40.8144	651.3	40.8144	1047.2
40.8347	78.8	40.8347	349.9	40.8347	644.7	40.8347	1032
40.855	73.1	40.855	364.5	40.855	654	40.855	1062.4
40.8752	70.3	40.8752	356.2	40.8752	674.7	40.8752	1068.8
40.8955	78.8	40.8955	367.1	40.8955	649.3	40.8955	1010.4
40.9158	106.9	40.9158	343.7	40.9158	670.7	40.9158	1032
40.9361	118.1	40.9361	336.8	40.9361	664.7	40.9361	1054.4
40.9564	59.1	40.9564	382.8	40.9564	697.3	40.9564	1035.2
40.9766	61.9	40.9766	385.4	40.9766	679.3	40.9766	1000
40.9969	64.7	40.9969	360.1	40.9969	651.3	40.9969	1018.4
41.0172	67.5	41.0172	377.8	41.0172	656.7	41.0172	1025.6
41.0375	64.7	41.0375	348.6	41.0375	666.7	41.0375	1019.2
41.0577	84.4	41.0577	379.6	41.0577	649.3	41.0577	1043.2
41.078	90	41.078	386.6	41.078	661.3	41.078	990.4
41.0983	47.8	41.0983	379	41.0983	642.7	41.0983	982.4
41.1186	50.6	41.1186	360	41.1186	657.3	41.1186	1044
41.1389	53.4	41.1389	376.7	41.1389	685.3	41.1389	1018.4
41.1591	81.6	41.1591	348.6	41.1591	651.3	41.1591	1062.4
41.1794	104.1	41.1794	358.8	41.1794	632.7	41.1794	988
41.1997	59.1	41.1997	361.4	41.1997	652	41.1997	988
41.22	81.6	41.22	354.7	41.22	667.3	41.22	1038.4
41.2403	56.3	41.2403	374.7	41.2403	646.7	41.2403	997.6
41.2605	36.6	41.2605	329.8	41.2605	658	41.2605	1020.8
41.2808	95.6	41.2808	369.7	41.2808	634	41.2808	1048.8
41.3011	73.1	41.3011	358.7	41.3011	648	41.3011	1056
41.3214	61.9	41.3214	350.3	41.3214	650	41.3214	1016.8
41.3417	90	41.3417	378.1	41.3417	646.7	41.3417	1032
41.3619	92.8	41.3619	355.1	41.3619	666.7	41.3619	994.4
41.3822	53.4	41.3822	387.4	41.3822	654	41.3822	1055.2
41.4025	95.6	41.4025	353.6	41.4025	642.7	41.4025	1007.2
41.4228	90	41.4228	365.2	41.4228	654	41.4228	987.2
41.443	78.8	41.443	379.8	41.443	660	41.443	992
41.4633	101.3	41.4633	365.4	41.4633	664	41.4633	1004
41.4836	39.4	41.4836	346.8	41.4836	651.3	41.4836	1032.8
41.5039	56.3	41.5039	379.2	41.5039	666.7	41.5039	1023.2
41.5242	25.3	41.5242	331.8	41.5242	672.7	41.5242	957.6
41.5444	120.9	41.5444	378.6	41.5444	672.7	41.5444	1023.2
41.5647	59.1	41.5647	364	41.5647	667.3	41.5647	994.4
41.585	81.6	41.585	381	41.585	676.7	41.585	988
41.6053	8.4	41.6053	367.4	41.6053	682	41.6053	1059.2
41.6256	64.7	41.6256	389	41.6256	647.3	41.6256	1036
41.6458	59.1	41.6458	375.7	41.6458	651.3	41.6458	1002.4
41.6661	64.7	41.6661	383.3	41.6661	655.3	41.6661	993.6
41.6864	53.4	41.6864	385.8	41.6864	667.3	41.6864	1018.4
41.7067	59.1	41.7067	386.8	41.7067	635.3	41.7067	1021.6
41.727	95.6	41.727	340.1	41.727	655.3	41.727	989.6
41.7472	67.5	41.7472	332.1	41.7472	631.3	41.7472	974.4
41.7675	75.9	41.7675	373.3	41.7675	665.3	41.7675	982.4
41.7878	87.2	41.7878	348.6	41.7878	655.3	41.7878	986.4
41.8081	14.1	41.8081	383.2	41.8081	654.7	41.8081	1017.6
41.8284	28.1	41.8284	364.7	41.8284	622	41.8284	1042.4
41.8486	25.3	41.8486	367.5	41.8486	645.3	41.8486	1004
41.8689	70.3	41.8689	371.5	41.8689	638.7	41.8689	1003.2
41.8892	33.8	41.8892	374.5	41.8892	644	41.8892	1012
41.9095	59.1	41.9095	330.4	41.9095	615.3	41.9095	987.2
41.9297	106.9	41.9297	334.3	41.9297	673.3	41.9297	1021.6
41.95	53.4	41.95	362.9	41.95	644	41.95	1030.4
41.9703	53.4	41.9703	349.5	41.9703	663.3	41.9703	1010.4
41.9906	64.7	41.9906	365.7	41.9906	648	41.9906	1025.6
42.0109	19.7	42.0109	366.8	42.0109	649.3	42.0109	985.6
42.0311	70.3	42.0311	347.7	42.0311	663.3	42.0311	1043.2
42.0514	56.3	42.0514	384	42.0514	648	42.0514	1037.6
42.0717	61.9	42.0717	358.6	42.0717	635.3	42.0717	989.6
42.092	70.3	42.092	375.1	42.092	642	42.092	991.2
42.1123	64.7	42.1123	348.2	42.1123	637.3	42.1123	987.2
42.1325	14.1	42.1325	338.4	42.1325	662	42.1325	996
42.1528	64.7	42.1528	323	42.1528	669.3	42.1528	1002.4
42.1731	95.6	42.1731	336.1	42.1731	666.7	42.1731	998.4
42.1934	61.9	42.1934	322.6	42.1934	644	42.1934	972
42.2137	84.4	42.2137	345.1	42.2137	633.3	42.2137	1014.4
42.2339	78.8	42.2339	363.6	42.2339	656	42.2339	1007.2
42.2542	45	42.2542	335.9	42.2542	618	42.2542	982.4
42.2745	87.2	42.2745	362.2	42.2745	627.3	42.2745	1009.6
42.2948	14.1	42.2948	353.2	42.2948	668.7	42.2948	977.6
42.315	98.4	42.315	335.8	42.315	653.3	42.315	1038.4
42.3353	30.9	42.3353	314.2	42.3353	652	42.3353	995.2
42.3556	73.1	42.3556	366.2	42.3556	622	42.3556	1018.4
42.3759	67.5	42.3759	360.3	42.3759	648	42.3759	972.8
42.3962	33.8	42.3962	356	42.3962	604.7	42.3962	967.2
42.4164	75.9	42.4164	350.9	42.4164	615.3	42.4164	980.8
42.4367	42.2	42.4367	386.4	42.4367	645.3	42.4367	995.2
42.457	25.3	42.457	349.1	42.457	646	42.457	1035.2
42.4773	42.2	42.4773	378.5	42.4773	634	42.4773	982.4
42.4976	39.4	42.4976	331.9	42.4976	638	42.4976	975.2
42.5178	59.1	42.5178	335	42.5178	646.7	42.5178	1000.8
42.5381	2.8	42.5381	338	42.5381	664	42.5381	991.2
42.5584	61.9	42.5584	356	42.5584	651.3	42.5584	976.8
42.5787	70.3	42.5787	359.7	42.5787	640	42.5787	1012.8
42.599	73.1	42.599	357.7	42.599	633.3	42.599	1017.6
42.6192	14.1	42.6192	365.6	42.6192	624.7	42.6192	992.8
42.6395	45	42.6395	333.2	42.6395	656	42.6395	988.8
42.6598	70.3	42.6598	340.1	42.6598	635.3	42.6598	1009.6
42.6801	56.3	42.6801	361	42.6801	624.7	42.6801	993.6
42.7004	64.7	42.7004	338.4	42.7004	633.3	42.7004	1029.6
42.7206	30.9	42.7206	339.2	42.7206	635.3	42.7206	1008
42.7409	56.3	42.7409	384.7	42.7409	618	42.7409	982.4
42.7612	56.3	42.7612	322.5	42.7612	620.7	42.7612	995.2
42.7815	90	42.7815	365.6	42.7815	633.3	42.7815	1009.6
42.8017	61.9	42.8017	373.6	42.8017	663.3	42.8017	1036
42.822	53.4	42.822	359.8	42.822	626.7	42.822	992
42.8423	115.3	42.8423	361.3	42.8423	610.7	42.8423	993.6
42.8626	56.3	42.8626	351.5	42.8626	651.3	42.8626	997.6
42.8829	61.9	42.8829	363.2	42.8829	654.7	42.8829	1024.8
42.9031	73.1	42.9031	388.5	42.9031	659.3	42.9031	995.2
42.9234	78.8	42.9234	338.3	42.9234	627.3	42.9234	1031.2
42.9437	28.1	42.9437	369.9	42.9437	660	42.9437	1024
42.964	78.8	42.964	349.4	42.964	650	42.964	1033.6
42.9843	30.9	42.9843	353.1	42.9843	636	42.9843	988.8
43.0045	30.9	43.0045	346	43.0045	644	43.0045	1037.6
43.0248	36.6	43.0248	361.6	43.0248	630	43.0248	1040
43.0451	0	43.0451	369.6	43.0451	648.7	43.0451	1029.6
43.0654	45	43.0654	337.2	43.0654	620	43.0654	1015.2
43.0857	33.8	43.0857	358.7	43.0857	639.3	43.0857	977.6
43.1059	45	43.1059	376.5	43.1059	652.7	43.1059	995.2
43.1262	87.2	43.1262	344.4	43.1262	648	43.1262	1031.2
43.1465	50.6	43.1465	353.3	43.1465	599.3	43.1465	1026.4
43.1668	64.7	43.1668	383.8	43.1668	638.7	43.1668	1004
43.187	92.8	43.187	353.5	43.187	640	43.187	999.2
43.2073	-8.4	43.2073	395.5	43.2073	629.3	43.2073	1013.6
43.2276	61.9	43.2276	332.9	43.2276	672.7	43.2276	972.8
43.2479	5.6	43.2479	318	43.2479	620.7	43.2479	993.6
43.2682	36.6	43.2682	349.1	43.2682	601.3	43.2682	994.4
43.2884	30.9	43.2884	338.7	43.2884	620.7	43.2884	972
43.3087	73.1	43.3087	329.4	43.3087	600	43.3087	999.2
43.329	78.8	43.329	369.2	43.329	614	43.329	998.4
43.3493	28.1	43.3493	337.3	43.3493	619.3	43.3493	980.8
43.3696	75.9	43.3696	340.6	43.3696	641.3	43.3696	992
43.3898	70.3	43.3898	355.1	43.3898	622	43.3898	995.2
43.4101	36.6	43.4101	314.2	43.4101	612	43.4101	996.8
43.4304	30.9	43.4304	358.8	43.4304	606.7	43.4304	996
43.4507	78.8	43.4507	338.8	43.4507	634.7	43.4507	982.4
43.471	5.6	43.471	367.4	43.471	611.3	43.471	1005.6
43.4912	67.5	43.4912	349.5	43.4912	621.3	43.4912	974.4
43.5115	92.8	43.5115	354.6	43.5115	645.3	43.5115	1017.6
43.5318	33.8	43.5318	345.1	43.5318	609.3	43.5318	981.6
43.5521	45	43.5521	342.7	43.5521	626	43.5521	971.2
43.5724	33.8	43.5724	368.6	43.5724	605.3	43.5724	1043.2
43.5926	16.9	43.5926	364.8	43.5926	635.3	43.5926	979.2
43.6129	67.5	43.6129	355.9	43.6129	654.7	43.6129	977.6
43.6332	-2.8	43.6332	345.4	43.6332	630.7	43.6332	1036
43.6535	30.9	43.6535	359.5	43.6535	615.3	43.6535	1026.4
43.6737	73.1	43.6737	321.6	43.6737	636.7	43.6737	1013.6
43.694	47.8	43.694	360.8	43.694	610	43.694	991.2
43.7143	39.4	43.7143	332.8	43.7143	614.7	43.7143	962.4
43.7346	56.3	43.7346	359.7	43.7346	602.7	43.7346	960
43.7549	47.8	43.7549	351.2	43.7549	606	43.7549	975.2
43.7751	67.5	43.7751	346.5	43.7751	637.3	43.7751	994.4
43.7954	87.2	43.7954	356.6	43.7954	636.7	43.7954	964
43.8157	33.8	43.8157	331.3	43.8157	598.7	43.8157	984.8
43.836	59.1	43.836	364.1	43.836	624	43.836	950.4
43.8563	14.1	43.8563	331	43.8563	618	43.8563	998.4
43.8765	45	43.8765	353.7	43.8765	620.7	43.8765	1001.6
43.8968	73.1	43.8968	338.9	43.8968	601.3	43.8968	971.2
43.9171	47.8	43.9171	303.1	43.9171	578	43.9171	1000
43.9374	42.2	43.9374	337.5	43.9374	624.7	43.9374	976.8
43.9577	28.1	43.9577	338.9	43.9577	622	43.9577	975.2
43.9779	59.1	43.9779	327.9	43.9779	618.7	43.9779	966.4
43.9982	-8.4	43.9982	312.3	43.9982	592	43.9982	970.4
44.0185	28.1	44.0185	352.3	44.0185	622	44.0185	960
44.0388	59.1	44.0388	346	44.0388	625.3	44.0388	966.4
44.059	39.4	44.059	319.2	44.059	620	44.059	969.6
44.0793	70.3	44.0793	329.9	44.0793	614.7	44.0793	959.2
44.0996	50.6	44.0996	352	44.0996	621.3	44.0996	973.6
44.1199	50.6	44.1199	340.7	44.1199	601.3	44.1199	980
44.1402	73.1	44.1402	322.6	44.1402	618	44.1402	966.4
44.1604	64.7	44.1604	329.2	44.1604	618	44.1604	964.8
44.1807	56.3	44.1807	326.6	44.1807	610	44.1807	943.2
44.201	47.8	44.201	368.2	44.201	615.3	44.201	941.6
44.2213	36.6	44.2213	362.4	44.2213	602	44.2213	998.4
44.2415	25.3	44.2415	346.8	44.2415	638.7	44.2415	955.2
44.2618	42.2	44.2618	335.8	44.2618	628	44.2618	984.8
44.2821	33.8	44.2821	330	44.2821	626	44.2821	980
44.3024	47.8	44.3024	331.2	44.3024	590.7	44.3024	973.6
44.3227	45	44.3227	343.6	44.3227	619.3	44.3227	937.6
44.343	50.6	44.343	359.1	44.343	602.7	44.343	950.4
44.3632	64.7	44.3632	342	44.3632	624.7	44.3632	962.4
44.3835	59.1	44.3835	311.1	44.3835	632.7	44.3835	977.6
44.4038	33.8	44.4038	337.6	44.4038	604	44.4038	976
44.4241	50.6	44.4241	357.1	44.4241	642	44.4241	979.2
44.4443	70.3	44.4443	329.6	44.4443	594.7	44.4443	956
44.4646	59.1	44.4646	378.9	44.4646	612.7	44.4646	930.4
44.4849	64.7	44.4849	359	44.4849	621.3	44.4849	967.2
44.5052	61.9	44.5052	328.2	44.5052	608.7	44.5052	964.8
44.5255	28.1	44.5255	326.3	44.5255	594.7	44.5255	972
44.5457	36.6	44.5457	349.7	44.5457	621.3	44.5457	936
44.566	19.7	44.566	316	44.566	606.7	44.566	970.4
44.5863	28.1	44.5863	328.8	44.5863	612.7	44.5863	953.6
44.6066	30.9	44.6066	354.9	44.6066	616	44.6066	971.2
44.6268	19.7	44.6268	319.3	44.6268	606.7	44.6268	970.4
44.6471	33.8	44.6471	335.6	44.6471	612	44.6471	947.2
44.6674	28.1	44.6674	347.2	44.6674	617.3	44.6674	960
44.6877	39.4	44.6877	355.5	44.6877	609.3	44.6877	976.8
44.708	36.6	44.708	349.3	44.708	589.3	44.708	981.6
44.7283	75.9	44.7283	344	44.7283	633.3	44.7283	960
44.7485	33.8	44.7485	335.1	44.7485	614.7	44.7485	988
44.7688	59.1	44.7688	339.7	44.7688	607.3	44.7688	976.8
44.7891	39.4	44.7891	305.6	44.7891	614	44.7891	972.8
44.8094	84.4	44.8094	358.5	44.8094	617.3	44.8094	964.8
44.8296	75.9	44.8296	342.9	44.8296	610	44.8296	946.4
44.8499	42.2	44.8499	331.5	44.8499	610.7	44.8499	977.6
44.8702	67.5	44.8702	357.7	44.8702	603.3	44.8702	969.6
44.8905	47.8	44.8905	328.2	44.8905	616.7	44.8905	968
44.9108	67.5	44.9108	345.2	44.9108	677.3	44.9108	947.2
44.931	56.3	44.931	326.6	44.931	596.7	44.931	948.8
44.9513	22.5	44.9513	315.3	44.9513	599.3	44.9513	933.6
44.9716	5.6	44.9716	354.8	44.9716	596	44.9716	946.4
44.9919	19.7	44.9919	326.4	44.9919	606	44.9919	942.4
45.0122	50.6	45.0122	351.6	45.0122	625.3	45.0122	983.2
45.0324	16.9	45.0324	337.2	45.0324	588.7	45.0324	974.4
45.0527	73.1	45.0527	336	45.0527	616.7	45.0527	957.6
45.073	70.3	45.073	352.3	45.073	602	45.073	967.2
45.0933	42.2	45.0933	328.2	45.0933	593.3	45.0933	956
45.1135	33.8	45.1135	318.7	45.1135	607.3	45.1135	938.4
45.1338	36.6	45.1338	332.5	45.1338	609.3	45.1338	956.8
45.1541	101.3	45.1541	357.3	45.1541	600.7	45.1541	948.8
45.1744	25.3	45.1744	361.7	45.1744	604	45.1744	967.2
45.1947	81.6	45.1947	332.5	45.1947	616	45.1947	938.4
45.215	28.1	45.215	346.5	45.215	594	45.215	948.8
45.2352	75.9	45.2352	362.2	45.2352	600	45.2352	937.6
45.2555	39.4	45.2555	320.8	45.2555	611.3	45.2555	928.8
45.2758	53.4	45.2758	321.9	45.2758	606	45.2758	936.8
45.2961	56.3	45.2961	324	45.2961	590.7	45.2961	932
45.3163	45	45.3163	314.9	45.3163	606.7	45.3163	960
45.3366	56.3	45.3366	316.7	45.3366	598.7	45.3366	916
45.3569	75.9	45.3569	300.6	45.3569	580.7	45.3569	971.2
45.3772	28.1	45.3772	312.4	45.3772	592	45.3772	964
45.3975	50.6	45.3975	305.1	45.3975	617.3	45.3975	934.4
45.4177	129.4	45.4177	321.6	45.4177	571.3	45.4177	967.2
45.438	64.7	45.438	325.6	45.438	593.3	45.438	945.6
45.4583	39.4	45.4583	336.4	45.4583	586.7	45.4583	955.2
45.4786	11.3	45.4786	351.9	45.4786	590.7	45.4786	934.4
45.4988	75.9	45.4988	343.4	45.4988	610.7	45.4988	920
45.5191	50.6	45.5191	298.7	45.5191	597.3	45.5191	965.6
45.5394	59.1	45.5394	320.7	45.5394	590	45.5394	971.2
[truncated: 1,710 more rows]
