# Supplementary material for: A polycarboxylic/ether composite polymer electrolyte via in situ UV-curing for all-solid-state lithium battery
Source: R Soc Open Sci. 2020 Jul 15;7(7):200598. doi: 10.1098/rsos.200598 (PMC7428264; doi:10.1098/rsos.200598)
Supplement: Fig.1a.xlsx [file rsos200598supp10.xlsx]

## Sheet: Sheet1
399.193	0	399.193	0.75205	399.193	0.27396	399.193	0.55857
401.121	0.13733	401.121	0.75203	401.121	0.27501	401.121	0.56055
403.05	0.13729	403.05	0.75147	403.05	0.27373	403.05	0.56207
404.978	0.13726	404.978	0.7519	404.978	0.27225	404.978	0.56327
406.906	0.13731	406.906	0.75352	406.906	0.27375	406.906	0.56448
408.835	0.13749	408.835	0.75553	408.835	0.27865	408.835	0.56561
410.763	0.13769	410.763	0.75767	410.763	0.28441	410.763	0.56628
412.692	0.13776	412.692	0.76016	412.692	0.28859	412.692	0.56647
414.62	0.13763	414.62	0.76242	414.62	0.29069	414.62	0.56656
416.549	0.13742	416.549	0.76336	416.549	0.29119	416.549	0.56691
418.477	0.13731	418.477	0.76345	418.477	0.29121	418.477	0.56742
420.406	0.13735	420.406	0.76417	420.406	0.29184	420.406	0.56774
422.334	0.13745	422.334	0.76557	422.334	0.2928	422.334	0.56797
424.263	0.1375	424.263	0.76632	424.263	0.29372	424.263	0.56859
426.191	0.13743	426.191	0.76586	426.191	0.2949	426.191	0.56928
428.12	0.13726	428.12	0.76552	428.12	0.29632	428.12	0.56899
430.048	0.13713	430.048	0.76608	430.048	0.29757	430.048	0.56815
431.977	0.13714	431.977	0.7666	431.977	0.29849	431.977	0.56791
433.905	0.13723	433.905	0.7665	433.905	0.29934	433.905	0.56801
435.834	0.1373	435.834	0.76645	435.834	0.30037	435.834	0.56798
437.762	0.13722	437.762	0.76697	437.762	0.30157	437.762	0.56822
439.69	0.13702	439.69	0.76769	439.69	0.30285	439.69	0.56866
441.619	0.1368	441.619	0.76798	441.619	0.30414	441.619	0.56851
443.547	0.13666	443.547	0.7677	443.547	0.30529	443.547	0.56777
445.476	0.13665	445.476	0.76741	445.476	0.30617	445.476	0.56739
447.404	0.13669	447.404	0.7677	447.404	0.30696	447.404	0.5675
449.333	0.13667	449.333	0.76822	449.333	0.30777	449.333	0.56732
451.261	0.13655	451.261	0.76828	451.261	0.30848	451.261	0.5671
453.19	0.13636	453.19	0.76796	453.19	0.30913	453.19	0.56712
455.118	0.13623	455.118	0.76784	455.118	0.30978	455.118	0.56718
457.047	0.13623	457.047	0.76796	457.047	0.31038	457.047	0.5671
458.975	0.13631	458.975	0.76798	458.975	0.31094	458.975	0.56682
460.904	0.13638	460.904	0.76804	460.904	0.31155	460.904	0.56645
462.832	0.13634	462.832	0.76829	462.832	0.31216	462.832	0.56607
464.76	0.13619	464.76	0.76833	464.76	0.31259	464.76	0.56577
466.689	0.13601	466.689	0.76801	466.689	0.31284	466.689	0.56563
468.617	0.13592	468.617	0.76773	468.617	0.31309	468.617	0.56554
470.546	0.13595	470.546	0.76773	470.546	0.31336	470.546	0.56543
472.474	0.13604	472.474	0.76796	472.474	0.31347	472.474	0.56539
474.403	0.13607	474.403	0.76827	474.403	0.31333	474.403	0.56542
476.331	0.13596	476.331	0.76836	476.331	0.31303	476.331	0.56536
478.26	0.13575	478.26	0.7681	478.26	0.31262	478.26	0.5651
480.188	0.13555	480.188	0.76799	480.188	0.31211	480.188	0.56458
482.117	0.13546	482.117	0.76796	482.117	0.31139	482.117	0.56407
484.045	0.13546	484.045	0.76737	484.045	0.31023	484.045	0.56366
485.974	0.13545	485.974	0.76624	485.974	0.30839	485.974	0.56312
487.902	0.13534	487.902	0.76504	487.902	0.3057	487.902	0.56258
489.831	0.13511	489.831	0.76358	489.831	0.30195	489.831	0.56244
491.759	0.13486	491.759	0.76122	491.759	0.29691	491.759	0.56241
493.688	0.13469	493.688	0.75794	493.688	0.29032	493.688	0.5619
495.616	0.13466	495.616	0.75385	495.616	0.28193	495.616	0.56101
497.544	0.13467	497.544	0.74851	497.544	0.27215	497.544	0.56028
499.473	0.13461	499.473	0.74141	499.473	0.26223	499.473	0.55979
501.401	0.13443	501.401	0.73276	501.401	0.25381	501.401	0.5593
503.33	0.13421	503.33	0.72359	503.33	0.24785	503.33	0.55889
505.258	0.13407	505.258	0.71532	505.258	0.24405	505.258	0.55884
507.187	0.13406	507.187	0.70921	507.187	0.24108	507.187	0.55896
509.115	0.13413	509.115	0.70582	509.115	0.23773	509.115	0.55876
511.044	0.13418	511.044	0.70504	511.044	0.234	511.044	0.55829
512.972	0.13416	512.972	0.70764	512.972	0.23242	512.972	0.55819
514.901	0.13408	514.901	0.7156	514.901	0.23724	514.901	0.55878
516.829	0.13401	516.829	0.72832	516.829	0.24952	516.829	0.55994
518.758	0.13399	518.758	0.74168	518.758	0.26563	518.758	0.56148
520.686	0.13405	520.686	0.75231	520.686	0.2813	520.686	0.56296
522.615	0.13414	522.615	0.75971	522.615	0.29421	522.615	0.56397
524.543	0.1342	524.543	0.76462	524.543	0.30368	524.543	0.5646
526.471	0.13421	526.471	0.76787	526.471	0.31001	526.471	0.56516
528.4	0.13418	528.4	0.77019	528.4	0.31404	528.4	0.56572
530.328	0.1342	530.328	0.77208	530.328	0.31661	530.328	0.56623
532.257	0.13427	532.257	0.77373	532.257	0.3183	532.257	0.56674
534.185	0.13437	534.185	0.77521	534.185	0.31959	534.185	0.56729
536.114	0.13441	536.114	0.77657	536.114	0.32082	536.114	0.56779
538.042	0.13438	538.042	0.77777	538.042	0.32193	538.042	0.56818
539.971	0.1343	539.971	0.7786	539.971	0.32253	539.971	0.56852
541.899	0.13424	541.899	0.77878	541.899	0.32228	541.899	0.56878
543.828	0.13424	543.828	0.77816	543.828	0.321	543.828	0.56896
545.756	0.13429	545.756	0.77703	545.756	0.31856	545.756	0.56926
547.685	0.13434	547.685	0.77576	547.685	0.31533	547.685	0.56983
549.613	0.13437	549.613	0.77429	549.613	0.31203	549.613	0.57056
551.542	0.1344	551.542	0.77259	551.542	0.30889	551.542	0.57129
553.47	0.13447	553.47	0.77071	553.47	0.30527	553.47	0.5719
555.398	0.13459	555.398	0.76835	555.398	0.30028	555.398	0.57236
557.327	0.13474	557.327	0.76537	557.327	0.29341	557.327	0.57293
559.255	0.13488	559.255	0.76158	559.255	0.28441	559.255	0.57364
561.184	0.13498	561.184	0.75605	561.184	0.27263	561.184	0.57428
563.112	0.13507	563.112	0.74682	563.112	0.25718	563.112	0.57492
565.041	0.1352	565.041	0.73188	565.041	0.2391	565.041	0.5756
566.969	0.1354	566.969	0.71379	566.969	0.22436	566.969	0.57601
568.898	0.13561	568.898	0.70187	568.898	0.22031	568.898	0.57613
570.826	0.13578	570.826	0.70455	570.826	0.23011	570.826	0.57654
572.755	0.13587	572.755	0.72112	572.755	0.24946	572.755	0.57754
574.683	0.13591	574.683	0.74038	574.683	0.26826	574.683	0.57885
576.612	0.13598	576.612	0.75298	576.612	0.28104	576.612	0.58013
578.54	0.1361	578.54	0.75932	578.54	0.2893	578.54	0.58127
580.468	0.13626	580.468	0.76283	580.468	0.29495	580.468	0.5822
582.397	0.13638	582.397	0.76527	582.397	0.2982	582.397	0.5829
584.325	0.13642	584.325	0.76678	584.325	0.29908	584.325	0.58353
586.254	0.13639	586.254	0.76696	586.254	0.29769	586.254	0.5842
588.182	0.13636	588.182	0.76519	588.182	0.29386	588.182	0.58482
590.111	0.13639	590.111	0.76082	590.111	0.28728	590.111	0.58532
592.039	0.1365	592.039	0.75298	592.039	0.27777	592.039	0.58562
593.968	0.13664	593.968	0.74115	593.968	0.26556	593.968	0.58571
595.896	0.1367	595.896	0.72699	595.896	0.2519	595.896	0.58554
597.825	0.13663	597.825	0.715	597.825	0.23906	597.825	0.58512
599.753	0.13653	599.753	0.70933	599.753	0.22866	599.753	0.58464
601.682	0.13647	601.682	0.71022	601.682	0.22041	601.682	0.58437
603.61	0.13652	603.61	0.71392	603.61	0.21307	603.61	0.58444
605.539	0.13659	605.539	0.71616	605.539	0.2064	605.539	0.58463
607.467	0.13657	607.467	0.7152	607.467	0.20166	607.467	0.58455
609.395	0.13636	609.395	0.71159	609.395	0.20066	609.395	0.58421
611.324	0.13601	611.324	0.70701	611.324	0.20412	611.324	0.58376
613.252	0.13573	613.252	0.70363	613.252	0.21112	613.252	0.58326
615.181	0.13572	615.181	0.70346	615.181	0.22005	615.181	0.58294
617.109	0.13599	617.109	0.70805	617.109	0.23031	617.109	0.58301
619.038	0.13636	619.038	0.7179	619.038	0.24251	619.038	0.58383
620.966	0.13657	620.966	0.7317	620.966	0.25756	620.966	0.58546
622.895	0.13653	622.895	0.74661	622.895	0.27483	622.895	0.58739
624.823	0.13639	624.823	0.75972	624.823	0.29162	624.823	0.58908
626.752	0.13635	626.752	0.76964	626.752	0.30516	626.752	0.59025
628.68	0.13648	628.68	0.77665	628.68	0.31477	628.68	0.59096
630.609	0.13669	630.609	0.78169	630.609	0.3215	630.609	0.59141
632.537	0.13683	632.537	0.78552	632.537	0.32632	632.537	0.59178
634.466	0.1368	634.466	0.78853	634.466	0.32972	634.466	0.5922
636.394	0.13663	636.394	0.79078	636.394	0.33207	636.394	0.59273
638.322	0.13649	638.322	0.79227	638.322	0.33373	638.322	0.59318
640.251	0.13652	640.251	0.793	640.251	0.33491	640.251	0.59348
642.179	0.13669	642.179	0.79264	642.179	0.33563	642.179	0.59387
644.108	0.13686	644.108	0.79086	644.108	0.33598	644.108	0.59434
646.036	0.13687	646.036	0.78758	646.036	0.33586	646.036	0.59448
647.965	0.13665	647.965	0.7829	647.965	0.33505	647.965	0.59419
649.893	0.13632	649.893	0.77784	649.893	0.33375	649.893	0.59376
651.822	0.13608	651.822	0.77432	651.822	0.33259	651.822	0.5932
653.75	0.13601	653.75	0.77356	653.75	0.33218	653.75	0.59257
655.679	0.13593	655.679	0.77535	655.679	0.33272	655.679	0.59216
657.607	0.1356	657.607	0.77868	657.607	0.33397	657.607	0.59192
659.536	0.1349	659.536	0.78266	659.536	0.33558	659.536	0.59156
661.464	0.13397	661.464	0.78688	661.464	0.33732	661.464	0.59101
663.393	0.1332	663.393	0.7912	663.393	0.33903	663.393	0.59051
665.321	0.13288	665.321	0.79535	665.321	0.34059	665.321	0.59029
667.25	0.13296	667.25	0.79893	667.25	0.34193	667.25	0.59037
669.178	0.13311	669.178	0.80173	669.178	0.34302	669.178	0.59058
671.106	0.13299	671.106	0.80402	671.106	0.34384	671.106	0.59079
673.035	0.13265	673.035	0.80584	673.035	0.34447	673.035	0.59106
674.963	0.1325	674.963	0.80699	674.963	0.34502	674.963	0.59171
676.892	0.13299	676.892	0.8077	676.892	0.34548	676.892	0.59298
678.82	0.13409	678.82	0.80834	678.82	0.34577	678.82	0.59447
680.749	0.13533	680.749	0.80892	680.749	0.34594	680.749	0.59575
682.677	0.13626	682.677	0.80932	682.677	0.34616	682.677	0.59672
684.606	0.13668	684.606	0.80952	684.606	0.34643	684.606	0.5975
686.534	0.13672	686.534	0.80968	686.534	0.34664	686.534	0.59817
688.463	0.13666	688.463	0.80988	688.463	0.34679	688.463	0.59871
690.391	0.13672	690.391	0.81002	690.391	0.34697	690.391	0.59904
692.32	0.13695	692.32	0.80999	692.32	0.34719	692.32	0.59915
694.248	0.13721	694.248	0.80994	694.248	0.34741	694.248	0.5992
696.177	0.13732	696.177	0.81009	696.177	0.34762	696.177	0.59934
698.105	0.13721	698.105	0.81034	698.105	0.34782	698.105	0.59951
700.033	0.13698	700.033	0.81045	700.033	0.34796	700.033	0.59956
701.962	0.13682	701.962	0.8104	701.962	0.348	701.962	0.59946
703.89	0.13687	703.89	0.81046	703.89	0.34794	703.89	0.59933
705.819	0.1371	705.819	0.81062	705.819	0.34779	705.819	0.59921
707.747	0.1373	707.747	0.8106	707.747	0.34767	707.747	0.59913
709.676	0.13729	709.676	0.81033	709.676	0.3476	709.676	0.5991
711.604	0.13707	711.604	0.81007	711.604	0.34751	711.604	0.59908
713.533	0.13683	713.533	0.81009	713.533	0.34735	713.533	0.59909
715.461	0.13676	715.461	0.81015	715.461	0.3471	715.461	0.59916
717.39	0.13692	717.39	0.80994	717.39	0.34686	717.39	0.59926
719.318	0.13716	719.318	0.80952	719.318	0.34664	719.318	0.59931
721.247	0.13726	721.247	0.80907	721.247	0.34635	721.247	0.59918
723.175	0.13714	723.175	0.80851	723.175	0.34593	723.175	0.59878
725.104	0.13689	725.104	0.80763	725.104	0.34532	725.104	0.59823
727.032	0.1367	727.032	0.8063	727.032	0.34437	727.032	0.59753
728.96	0.13673	728.96	0.80441	728.96	0.34275	728.96	0.5966
730.889	0.13693	730.889	0.80153	730.889	0.33957	730.889	0.59541
732.817	0.13712	732.817	0.7967	732.817	0.33321	732.817	0.59401
734.746	0.13714	734.746	0.78891	734.746	0.32174	734.746	0.59234
736.674	0.13694	736.674	0.77932	736.674	0.30645	736.674	0.59049
738.603	0.13667	738.603	0.77296	738.603	0.29694	738.603	0.58876
740.531	0.13656	740.531	0.77428	740.531	0.30209	740.531	0.58756
742.46	0.13666	742.46	0.78144	742.46	0.31724	742.46	0.5871
744.388	0.13687	744.388	0.78938	744.388	0.33143	744.388	0.58713
746.317	0.137	746.317	0.79523	746.317	0.33972	746.317	0.58716
748.245	0.1369	748.245	0.79872	748.245	0.34356	748.245	0.58702
750.174	0.13664	750.174	0.8004	750.174	0.34531	750.174	0.58678
752.102	0.13642	752.102	0.80087	752.102	0.3461	752.102	0.58645
754.03	0.13638	754.03	0.80047	754.03	0.34528	754.03	0.58607
755.959	0.13653	755.959	0.79865	755.959	0.33987	755.959	0.58561
757.888	0.1367	757.888	0.79496	757.888	0.33016	757.888	0.58507
759.816	0.13672	759.816	0.79112	759.816	0.32378	759.816	0.58462
761.744	0.13653	761.744	0.79031	761.744	0.32723	761.744	0.58446
763.673	0.13624	763.673	0.79341	763.673	0.33636	763.673	0.58454
765.601	0.13607	765.601	0.79747	765.601	0.34231	765.601	0.58466
767.53	0.13608	767.53	0.79979	767.53	0.34411	767.53	0.58471
769.458	0.13621	769.458	0.80044	769.458	0.34425	769.458	0.58437
771.387	0.13625	771.387	0.80007	771.387	0.34361	771.387	0.58342
773.315	0.13608	773.315	0.79895	773.315	0.34233	773.315	0.58218
775.244	0.13572	775.244	0.79708	775.244	0.34022	775.244	0.58143
777.172	0.13537	777.172	0.79429	777.172	0.33673	777.172	0.58141
779.101	0.13513	779.101	0.79008	779.101	0.33123	779.101	0.58172
781.029	0.13502	781.029	0.7841	781.029	0.32349	781.029	0.58175
782.957	0.13487	782.957	0.77697	782.957	0.31419	782.957	0.58113
784.886	0.1345	784.886	0.77052	784.886	0.30533	784.886	0.57977
786.814	0.13382	786.814	0.76692	786.814	0.29974	786.814	0.57784
788.743	0.13295	788.743	0.7671	788.743	0.29918	788.743	0.57561
790.671	0.13209	790.671	0.77017	790.671	0.3029	790.671	0.57328
792.6	0.13133	792.6	0.77442	792.6	0.30837	792.6	0.57098
794.528	0.13053	794.528	0.77869	794.528	0.31363	794.528	0.56857
796.457	0.12933	796.457	0.78252	796.457	0.31848	796.457	0.56572
798.385	0.12725	798.385	0.7856	798.385	0.32312	798.385	0.56199
800.314	0.12386	800.314	0.78762	800.314	0.32659	800.314	0.55681
802.242	0.11873	802.242	0.78851	802.242	0.32761	802.242	0.54986
804.171	0.11181	804.171	0.78856	804.171	0.32591	804.171	0.54151
806.099	0.10422	806.099	0.78815	806.099	0.32347	806.099	0.53333
808.028	0.09833	808.028	0.78763	808.028	0.32302	808.028	0.52795
809.956	0.09632	809.956	0.78726	809.956	0.32497	809.956	0.52736
811.885	0.09858	811.885	0.78708	811.885	0.32771	811.885	0.53164
813.813	0.10374	813.813	0.78704	813.813	0.32991	813.813	0.53924
815.741	0.10992	815.741	0.78695	815.741	0.33106	815.741	0.54794
817.67	0.11573	817.67	0.78665	817.67	0.33088	817.67	0.55581
819.598	0.12046	819.598	0.7861	819.598	0.32881	819.598	0.56178
821.527	0.12387	821.527	0.78529	821.527	0.32359	821.527	0.5656
823.455	0.12609	823.455	0.7842	823.455	0.31372	823.455	0.56761
825.384	0.12741	825.384	0.78281	825.384	0.30074	825.384	0.56838
827.312	0.1282	827.312	0.78112	827.312	0.29116	827.312	0.56839
829.241	0.12877	829.241	0.77931	829.241	0.29251	829.241	0.56796
831.169	0.12925	831.169	0.77749	831.169	0.30396	831.169	0.56719
833.098	0.12963	833.098	0.77555	833.098	0.3158	833.098	0.566
835.026	0.12982	835.026	0.7734	835.026	0.32202	835.026	0.5643
836.955	0.12979	836.955	0.7711	836.955	0.32281	836.955	0.56206
838.883	0.12958	838.883	0.76878	838.883	0.32004	838.883	0.55949
840.812	0.12931	840.812	0.76661	840.812	0.31371	840.812	0.55679
842.74	0.12903	842.74	0.76474	842.74	0.30116	842.74	0.55409
844.668	0.12871	844.668	0.76333	844.668	0.28523	844.668	0.55152
846.597	0.12827	846.597	0.76237	846.597	0.27918	846.597	0.54938
848.525	0.12765	848.525	0.76182	848.525	0.28898	848.525	0.54787
850.454	0.12689	850.454	0.76177	850.454	0.307	850.454	0.54696
852.382	0.1261	852.382	0.76244	852.382	0.32154	852.382	0.54649
854.311	0.12538	854.311	0.76386	854.311	0.32909	854.311	0.54638
856.239	0.12479	856.239	0.76571	856.239	0.33262	856.239	0.54669
858.168	0.12428	858.168	0.76765	858.168	0.33455	858.168	0.54734
860.096	0.12381	860.096	0.76964	860.096	0.33577	860.096	0.54832
862.025	0.1234	862.025	0.77189	862.025	0.33663	862.025	0.54972
863.953	0.12315	863.953	0.77441	863.953	0.33745	863.953	0.55151
865.882	0.12316	865.882	0.77699	865.882	0.33832	865.882	0.55359
867.81	0.12347	867.81	0.77955	867.81	0.33918	867.81	0.55586
869.739	0.12406	869.739	0.78207	869.739	0.33993	869.739	0.55827
871.667	0.12484	871.667	0.78431	871.667	0.34058	871.667	0.56071
873.596	0.12575	873.596	0.7861	873.596	0.34112	873.596	0.56301
875.524	0.12667	875.524	0.78744	875.524	0.34151	875.524	0.56504
877.452	0.12753	877.452	0.78848	877.452	0.34171	877.452	0.56682
879.381	0.12826	879.381	0.78934	879.381	0.34178	879.381	0.56843
881.309	0.12884	881.309	0.79003	881.309	0.34174	881.309	0.56995
883.238	0.12922	883.238	0.79054	883.238	0.34156	883.238	0.57138
885.166	0.12933	885.166	0.79096	885.166	0.34117	885.166	0.57266
887.095	0.1292	887.095	0.79135	887.095	0.3406	887.095	0.57379
889.023	0.12894	889.023	0.79173	889.023	0.33987	889.023	0.57483
890.952	0.12868	890.952	0.79197	890.952	0.33901	890.952	0.57582
892.88	0.12855	892.88	0.79184	892.88	0.33805	892.88	0.57669
894.809	0.12854	894.809	0.79118	894.809	0.3368	894.809	0.57729
896.737	0.1286	896.737	0.79002	896.737	0.33507	896.737	0.5775
898.665	0.12864	898.665	0.7883	898.665	0.33269	898.665	0.57732
900.594	0.12861	900.594	0.78603	900.594	0.32948	900.594	0.57685
902.523	0.12856	902.523	0.78337	902.523	0.32516	902.523	0.57615
904.451	0.12851	904.451	0.78052	904.451	0.31929	904.451	0.57525
906.379	0.12846	906.379	0.77748	906.379	0.31159	906.379	0.57419
908.308	0.12837	908.308	0.77412	908.308	0.30343	908.308	0.57303
910.236	0.12817	910.236	0.77044	910.236	0.29801	910.236	0.57185
912.165	0.12788	912.165	0.76658	912.165	0.2972	912.165	0.57059
914.093	0.12755	914.093	0.76264	914.093	0.29923	914.093	0.56919
916.022	0.12727	916.022	0.75868	916.022	0.30033	916.022	0.56767
917.95	0.12702	917.95	0.75484	917.95	0.2978	917.95	0.56606
919.879	0.12675	919.879	0.75135	919.879	0.29084	919.879	0.56433
921.807	0.12637	921.807	0.74832	921.807	0.27977	921.807	0.56246
923.736	0.12587	923.736	0.7457	923.736	0.26668	923.736	0.56047
925.664	0.12529	925.664	0.74332	925.664	0.25599	925.664	0.55839
927.592	0.12476	927.592	0.74099	927.592	0.25084	927.592	0.55631
929.521	0.12435	929.521	0.73866	929.521	0.24788	929.521	0.55424
931.449	0.12405	931.449	0.73645	931.449	0.24501	931.449	0.55212
933.378	0.12371	933.378	0.73458	933.378	0.2471	933.378	0.55019
935.306	0.12319	935.306	0.7333	935.306	0.25727	935.306	0.54881
937.235	0.12244	937.235	0.7329	937.235	0.2712	937.235	0.54796
939.163	0.12152	939.163	0.73351	939.163	0.2822	939.163	0.5474
941.092	0.12056	941.092	0.73494	941.092	0.28674	941.092	0.54693
943.02	0.11958	943.02	0.73686	943.02	0.28443	943.02	0.54645
944.949	0.11856	944.949	0.73904	944.949	0.276	944.949	0.54586
946.877	0.11741	946.877	0.74139	946.877	0.2647	946.877	0.54515
948.806	0.11608	948.806	0.7439	948.806	0.25724	948.806	0.54449
950.734	0.11464	950.734	0.74662	950.734	0.25921	950.734	0.54411
952.663	0.11316	952.663	0.74974	952.663	0.271	952.663	0.54401
954.591	0.11168	954.591	0.75333	954.591	0.28726	954.591	0.54397
956.519	0.11017	956.519	0.75731	956.519	0.30151	956.519	0.54375
958.448	0.10851	958.448	0.76143	958.448	0.3111	958.448	0.54326
960.376	0.10663	960.376	0.76548	960.376	0.31702	960.376	0.54253
962.305	0.10464	962.305	0.7693	962.305	0.32085	962.305	0.54164
964.233	0.10276	964.233	0.77273	964.233	0.32349	964.233	0.54065
966.162	0.10126	966.162	0.77558	966.162	0.32532	966.162	0.53957
968.09	0.10031	968.09	0.77776	968.09	0.32653	968.09	0.5385
970.019	0.09984	970.019	0.77935	970.019	0.32729	970.019	0.53754
971.947	0.09965	971.947	0.78042	971.947	0.32781	971.947	0.53664
973.876	0.09947	973.876	0.78099	973.876	0.32819	973.876	0.53561
975.804	0.09897	975.804	0.7811	975.804	0.32834	975.804	0.53431
977.733	0.09791	977.733	0.78077	977.733	0.32811	977.733	0.53264
979.661	0.09623	979.661	0.78005	979.661	0.32741	979.661	0.53063
981.59	0.09422	981.59	0.77901	981.59	0.32626	981.59	0.52857
983.518	0.09248	983.518	0.77769	983.518	0.32473	983.518	0.52698
985.447	0.09165	985.447	0.77616	985.447	0.3229	985.447	0.52628
987.375	0.09212	987.375	0.77445	987.375	0.32081	987.375	0.52659
989.303	0.09385	989.303	0.77263	989.303	0.31848	989.303	0.52776
991.232	0.09653	991.232	0.77072	991.232	0.31593	991.232	0.52953
993.16	0.09972	993.16	0.76872	993.16	0.31314	993.16	0.53161
995.089	0.10303	995.089	0.76653	995.089	0.3101	995.089	0.53377
997.017	0.10615	997.017	0.76413	997.017	0.30675	997.017	0.5358
998.946	0.1089	998.946	0.76146	998.946	0.30301	998.946	0.53752
1000.87	0.11123	1000.87	0.75842	1000.87	0.29884	1000.87	0.53877
1002.8	0.1132	1002.8	0.75496	1002.8	0.29417	1002.8	0.53937
1004.73	0.11488	1004.73	0.75107	1004.73	0.28896	1004.73	0.53925
1006.66	0.11632	1006.66	0.74669	1006.66	0.28321	1006.66	0.5384
1008.59	0.11746	1008.59	0.74179	1008.59	0.27697	1008.59	0.53684
1010.52	0.11827	1010.52	0.7365	1010.52	0.2705	1010.52	0.53459
1012.45	0.11873	1012.45	0.73102	1012.45	0.26401	1012.45	0.53175
1014.37	0.11891	1014.37	0.72544	1014.37	0.25733	1014.37	0.52839
1016.3	0.11887	1016.3	0.71978	1016.3	0.25	1016.3	0.52456
1018.23	0.11866	1018.23	0.71411	1018.23	0.24172	1018.23	0.52042
1020.16	0.1183	1020.16	0.7085	1020.16	0.23263	1020.16	0.51618
1022.09	0.11772	1022.09	0.70306	1022.09	0.22321	1022.09	0.51195
1024.02	0.11684	1024.02	0.69779	1024.02	0.21454	1024.02	0.50778
1025.94	0.11567	1025.94	0.69264	1025.94	0.2085	1025.94	0.50373
1027.87	0.11427	1027.87	0.68768	1027.87	0.20602	1027.87	0.49991
1029.8	0.11273	1029.8	0.68305	1029.8	0.20523	1029.8	0.49639
1031.73	0.11114	1031.73	0.67894	1031.73	0.20398	1031.73	0.49316
1033.66	0.10952	1033.66	0.67556	1033.66	0.20264	1033.66	0.49029
1035.59	0.1079	1035.59	0.67287	1035.59	0.20192	1035.59	0.48789
1037.52	0.10635	1037.52	0.67041	1037.52	0.20067	1037.52	0.48587
1039.44	0.10499	1039.44	0.66751	1039.44	0.19759	1039.44	0.48405
1041.37	0.104	1041.37	0.66366	1041.37	0.19274	1041.37	0.48231
1043.3	0.10344	1043.3	0.65876	1043.3	0.1874	1043.3	0.48056
1045.23	0.10327	1045.23	0.65309	1045.23	0.18335	1045.23	0.47881
1047.16	0.10331	1047.16	0.64734	1047.16	0.18212	1047.16	0.47714
1049.09	0.10328	1049.09	0.64238	1049.09	0.18437	1049.09	0.47572
1051.01	0.10293	1051.01	0.63906	1051.01	0.18979	1051.01	0.47463
1052.94	0.10201	1052.94	0.63786	1052.94	0.1972	1052.94	0.4738
1054.87	0.10034	1054.87	0.63875	1054.87	0.20511	1054.87	0.47316
1056.8	0.09782	1056.8	0.64138	1056.8	0.21243	1056.8	0.47266
1058.73	0.09448	1058.73	0.64533	1058.73	0.2185	1058.73	0.4724
1060.66	0.09061	1060.66	0.65019	1060.66	0.22261	1060.66	0.47257
1062.59	0.08674	1062.59	0.65545	1062.59	0.22366	1062.59	0.47332
1064.51	0.08352	1064.51	0.66045	1064.51	0.22098	1064.51	0.47477
1066.44	0.08154	1066.44	0.66456	1066.44	0.21526	1066.44	0.47699
1068.37	0.08112	1068.37	0.66739	1068.37	0.20896	1068.37	0.47984
1070.3	0.08229	1070.3	0.66893	1070.3	0.20457	1070.3	0.48302
1072.23	0.08486	1072.23	0.66945	1072.23	0.20219	1072.23	0.48613
1074.16	0.08841	1074.16	0.66931	1074.16	0.20097	1074.16	0.48889
1076.08	0.09244	1076.08	0.66886	1076.08	0.20149	1076.08	0.49127
1078.01	0.09647	1078.01	0.66837	1078.01	0.20427	1078.01	0.49321
1079.94	0.10011	1079.94	0.66804	1079.94	0.20701	1079.94	0.4945
1081.87	0.10314	1081.87	0.66792	1081.87	0.20657	1081.87	0.49491
1083.8	0.10547	1083.8	0.66794	1083.8	0.20434	1083.8	0.49454
1085.73	0.10714	1085.73	0.66804	1085.73	0.20626	1085.73	0.49379
1087.65	0.10826	1087.65	0.66826	1087.65	0.21519	1087.65	0.49295
1089.58	0.10898	1089.58	0.66866	1089.58	0.22789	1089.58	0.49204
1091.51	0.10946	1091.51	0.66932	1091.51	0.24039	1091.51	0.49087
1093.44	0.1098	1093.44	0.67024	1093.44	0.2512	1093.44	0.48941
1095.37	0.11004	1095.37	0.6713	1095.37	0.25976	1095.37	0.48773
1097.3	0.11017	1097.3	0.67231	1097.3	0.26532	1097.3	0.48588
1099.23	0.1102	1099.23	0.67314	1099.23	0.26764	1099.23	0.48396
1101.15	0.11014	1101.15	0.67364	1101.15	0.26745	1101.15	0.48199
1103.08	0.11002	1103.08	0.6738	1103.08	0.26563	1103.08	0.47995
1105.01	0.10981	1105.01	0.67364	1105.01	0.26201	1105.01	0.47773
1106.94	0.10942	1106.94	0.67321	1106.94	0.2557	1106.94	0.47523
1108.87	0.10873	1108.87	0.67259	1108.87	0.24701	1108.87	0.47242
1110.8	0.1076	1110.8	0.67186	1110.8	0.23899	1110.8	0.46948
1112.72	0.10595	1112.72	0.67105	1112.72	0.23551	1112.72	0.4667
1114.65	0.10377	1114.65	0.67016	1114.65	0.23711	1114.65	0.46426
1116.58	0.10112	1116.58	0.66915	1116.58	0.23883	1116.58	0.46203
1118.51	0.09807	1118.51	0.66803	1118.51	0.23585	1118.51	0.45978
1120.44	0.09473	1120.44	0.66683	1120.44	0.23051	1120.44	0.45749
1122.37	0.09116	1122.37	0.66557	1122.37	0.22746	1122.37	0.45523
1124.3	0.08748	1124.3	0.66423	1124.3	0.22877	1124.3	0.45306
1126.22	0.08389	1126.22	0.66286	1126.22	0.23424	1126.22	0.45121
1128.15	0.08061	1128.15	0.66169	1128.15	0.24199	1128.15	0.45002
1130.08	0.07783	1130.08	0.66113	1130.08	0.2491	1130.08	0.44982
1132.01	0.07564	1132.01	0.66168	1132.01	0.2538	1132.01	0.45084
1133.94	0.07407	1133.94	0.66365	1133.94	0.25635	1133.94	0.4531
1135.87	0.07316	1135.87	0.66691	1135.87	0.25777	1135.87	0.45641
1137.8	0.07302	1137.8	0.67098	1137.8	0.25891	1137.8	0.46056
1139.72	0.07383	1139.72	0.6753	1139.72	0.26045	1139.72	0.46539
1141.65	0.07577	1141.65	0.67964	1141.65	0.26285	1141.65	0.47084
1143.58	0.07895	1143.58	0.68415	1143.58	0.26596	1143.58	0.47669
1145.51	0.08326	1145.51	0.68899	1145.51	0.26901	1145.51	0.48231
1147.44	0.08833	1147.44	0.69396	1147.44	0.27136	1147.44	0.48664
1149.37	0.09362	1149.37	0.69834	1149.37	0.27306	1149.37	0.48856
1151.3	0.09847	1151.3	0.7013	1151.3	0.27425	1151.3	0.48744
1153.22	0.10241	1153.22	0.70235	1153.22	0.27466	1153.22	0.48363
1155.15	0.10525	1155.15	0.70138	1155.15	0.27358	1155.15	0.47825
1157.08	0.107	1157.08	0.69866	1157.08	0.26999	1157.08	0.47265
1159.01	0.10773	1159.01	0.69465	1159.01	0.26301	1159.01	0.46775
1160.94	0.10752	1160.94	0.68986	1160.94	0.25238	1160.94	0.46384
1162.87	0.10645	1162.87	0.68474	1162.87	0.23878	1162.87	0.46076
1164.79	0.10459	1164.79	0.67952	1164.79	0.22409	1164.79	0.45829
1166.72	0.10198	1166.72	0.67438	1166.72	0.21087	1166.72	0.45621
1168.65	0.09862	1168.65	0.66948	1168.65	0.20126	1168.65	0.45446
1170.58	0.09449	1170.58	0.66508	1170.58	0.19607	1170.58	0.45308
1172.51	0.08951	1172.51	0.66142	1172.51	0.19483	1172.51	0.45211
1174.44	0.08361	1174.44	0.65873	1174.44	0.19641	1174.44	0.45158
1176.37	0.07685	1176.37	0.65713	1176.37	0.19959	1176.37	0.45149
1178.29	0.06942	1178.29	0.6566	1178.29	0.20353	1178.29	0.45183
1180.22	0.06169	1180.22	0.65704	1180.22	0.20768	1180.22	0.45263
1182.15	0.05421	1182.15	0.65827	1182.15	0.21174	1182.15	0.45393
1184.08	0.04751	1184.08	0.66006	1184.08	0.21569	1184.08	0.45576
1186.01	0.04197	1186.01	0.6623	1186.01	0.21905	1186.01	0.45815
1187.94	0.03774	1187.94	0.66496	1187.94	0.22069	1187.94	0.46107
1189.86	0.03483	1189.86	0.66803	1189.86	0.22058	1189.86	0.46456
1191.79	0.03314	1191.79	0.67149	1191.79	0.22046	1191.79	0.46876
1193.72	0.03251	1193.72	0.67539	1193.72	0.22206	1193.72	0.47374
1195.65	0.03277	1195.65	0.67982	1195.65	0.22584	1195.65	0.47944
1197.58	0.03377	1197.58	0.68488	1197.58	0.23131	1197.58	0.48569
1199.51	0.03547	1199.51	0.6906	1199.51	0.23781	1199.51	0.49233
1201.43	0.03788	1201.43	0.69689	1201.43	0.24489	1201.43	0.4992
1203.36	0.04111	1203.36	0.70363	1203.36	0.25244	1203.36	0.50616
1205.29	0.04526	1205.29	0.7107	1205.29	0.26047	1205.29	0.51304
1207.22	0.05043	1207.22	0.71791	1207.22	0.26879	1207.22	0.51967
1209.15	0.05663	1209.15	0.72503	1209.15	0.27682	1209.15	0.52583
1211.08	0.06375	1211.08	0.73183	1211.08	0.28391	1211.08	0.53125
1213.01	0.07149	1213.01	0.73803	1213.01	0.28951	1213.01	0.53567
1214.93	0.07934	1214.93	0.74307	1214.93	0.29314	1214.93	0.5389
1216.86	0.0867	1216.86	0.74621	1216.86	0.29418	1216.86	0.54084
1218.79	0.09315	1218.79	0.74693	1218.79	0.29225	1218.79	0.54159
1220.72	0.09847	1220.72	0.74536	1220.72	0.28795	1220.72	0.54139
1222.65	0.10268	1222.65	0.74243	1222.65	0.28332	1222.65	0.54057
1224.58	0.10588	1224.58	0.7395	1224.58	0.28116	1224.58	0.53948
1226.51	0.10821	1226.51	0.73778	1226.51	0.28317	1226.51	0.53834
1228.43	0.10975	1228.43	0.73778	1228.43	0.28873	1228.43	0.53721
1230.36	0.11056	1230.36	0.7393	1230.36	0.29559	1230.36	0.53601
1232.29	0.11072	1232.29	0.74168	1232.29	0.30133	1232.29	0.5347
1234.22	0.11033	1234.22	0.74408	1234.22	0.30478	1234.22	0.53328
1236.15	0.10955	1236.15	0.74589	1236.15	0.30645	1236.15	0.53181
1238.08	0.10851	1238.08	0.74697	1238.08	0.30765	1238.08	0.53033
1240	0.1073	1240	0.74766	1240	0.30927	1240	0.52889
1241.93	0.10595	1241.93	0.74849	1241.93	0.31139	1241.93	0.52757
1243.86	0.10448	1243.86	0.74975	1243.86	0.31378	1243.86	0.52647
1245.79	0.10289	1245.79	0.75114	1245.79	0.31653	1245.79	0.52562
1247.72	0.10119	1247.72	0.75229	1247.72	0.3202	1247.72	0.52495
1249.65	0.09932	1249.65	0.75313	1249.65	0.32474	1249.65	0.52434
1251.58	0.09726	1251.58	0.75383	1251.58	0.32909	1251.58	0.52371
1253.5	0.09492	1253.5	0.75458	1253.5	0.33235	1253.5	0.52302
1255.43	0.09222	1255.43	0.7555	1255.43	0.33446	1255.43	0.52236
1257.36	0.08902	1257.36	0.75656	1257.36	0.33575	1257.36	0.52186
1259.29	0.0852	1259.29	0.75771	1259.29	0.33648	1259.29	0.5216
1261.22	0.08078	1261.22	0.75894	1261.22	0.33693	1261.22	0.52172
1263.15	0.07603	1263.15	0.76022	1263.15	0.33733	1263.15	0.52232
1265.07	0.07142	1265.07	0.76153	1265.07	0.33776	1265.07	0.52344
1267	0.06747	1267	0.76281	1267	0.33806	1267	0.52494
1268.93	0.06454	1268.93	0.76403	1268.93	0.338	1268.93	0.52672
1270.86	0.06282	1270.86	0.76517	1270.86	0.33749	1270.86	0.52876
1272.79	0.0623	1272.79	0.7662	1272.79	0.33663	1272.79	0.53111
1274.72	0.06288	1274.72	0.7671	1274.72	0.33542	1274.72	0.53373
1276.64	0.06437	1276.64	0.7678	1276.64	0.33324	1276.64	0.53651
1278.57	0.06652	1278.57	0.76827	1278.57	0.32871	1278.57	0.53931
1280.5	0.06909	1280.5	0.76851	1280.5	0.32056	1280.5	0.542
1282.43	0.07197	1282.43	0.76854	1282.43	0.3109	1282.43	0.54454
1284.36	0.07492	1284.36	0.76844	1284.36	0.30641	1284.36	0.54691
1286.29	0.07738	1286.29	0.76825	1286.29	0.30959	1286.29	0.54893
1288.22	0.07847	1288.22	0.768	1288.22	0.31555	1288.22	0.5501
1290.14	0.07742	1290.14	0.76765	1290.14	0.31979	1290.14	0.55009
1292.07	0.07409	1292.07	0.76732	1292.07	0.32139	1292.07	0.54912
1294	0.06944	1294	0.76737	1294	0.32011	1294	0.54805
1295.93	0.06534	1295.93	0.76811	1295.93	0.31584	1295.93	0.548
1297.86	0.06381	1297.86	0.76951	1297.86	0.31092	1297.86	0.54981
1299.79	0.06605	1299.79	0.77126	1299.79	0.30953	1299.79	0.55363
1301.71	0.07195	1301.71	0.77311	1301.71	0.31353	1301.71	0.55879
1303.64	0.08032	1303.64	0.775	1303.64	0.3204	1303.64	0.56427
1305.57	0.08951	1305.57	0.77687	1305.57	0.32613	1305.57	0.56929
1307.5	0.0981	1307.5	0.77856	1307.5	0.32944	1307.5	0.57345
1309.43	0.10526	1309.43	0.77987	1309.43	0.33131	1309.43	0.57667
1311.36	0.11086	1311.36	0.78067	1311.36	0.33238	1311.36	0.57892
1313.29	0.11509	1313.29	0.78077	1313.29	0.33269	1313.29	0.5803
1315.21	0.11822	1315.21	0.77988	1315.21	0.33212	1315.21	0.58094
1317.14	0.12049	1317.14	0.77785	1317.14	0.33037	1317.14	0.58098
1319.07	0.12209	1319.07	0.77461	1319.07	0.32684	1319.07	0.58056
1321	0.12321	1321	0.77018	1321	0.32139	1321	0.57987
1322.93	0.12403	1322.93	0.76456	1322.93	0.3151	1322.93	0.5791
1324.86	0.12467	1324.86	0.75787	1324.86	0.30921	1324.86	0.5784
1326.79	0.1252	1326.79	0.75055	1326.79	0.30373	1326.79	0.57789
1328.71	0.12559	1328.71	0.74354	1328.71	0.29711	1328.71	0.57751
1330.64	0.12583	1330.64	0.73818	1330.64	0.2868	1330.64	0.57717
1332.57	0.12597	1332.57	0.73559	1332.57	0.27237	1332.57	0.5769
1334.5	0.12613	1334.5	0.73601	1334.5	0.2595	1334.5	0.5768
1336.43	0.12639	1336.43	0.73823	1336.43	0.25619	1336.43	0.5769
1338.36	0.12674	1338.36	0.73994	1338.36	0.26454	1338.36	0.57699
1340.28	0.12711	1340.28	0.73872	1340.28	0.27478	1340.28	0.57678
1342.21	0.12739	1342.21	0.73368	1342.21	0.27562	1342.21	0.57603
1344.14	0.12749	1344.14	0.72614	1344.14	0.26631	1344.14	0.57471
1346.07	0.12732	1346.07	0.71842	1346.07	0.25415	1346.07	0.57301
1348	0.12677	1348	0.7124	1348	0.24492	1348	0.57124
1349.93	0.1257	1349.93	0.70908	1349.93	0.23807	1349.93	0.56968
1351.86	0.12405	1351.86	0.70894	1351.86	0.23172	1351.86	0.56867
1353.78	0.12221	1353.78	0.71209	1353.78	0.22706	1353.78	0.56854
1355.71	0.12104	1355.71	0.71844	1355.71	0.22787	1355.71	0.56945
1357.64	0.12111	1357.64	0.72759	1357.64	0.23643	1357.64	0.57129
1359.57	0.1222	1359.57	0.73883	1359.57	0.25132	1359.57	0.57366
1361.5	0.12361	1361.5	0.75117	1361.5	0.26895	1361.5	0.57607
1363.43	0.12476	1363.43	0.76333	1363.43	0.28654	1363.43	0.57819
1365.35	0.12551	1365.35	0.77396	1365.35	0.30266	1365.35	0.57988
1367.28	0.12595	1367.28	0.78225	1367.28	0.31595	1367.28	0.58106
1369.21	0.12621	1369.21	0.78822	1369.21	0.3255	1369.21	0.5817
1371.14	0.12638	1371.14	0.79227	1371.14	0.33137	1371.14	0.58178
1373.07	0.12656	1373.07	0.79475	1373.07	0.33466	1373.07	0.58142
1375	0.1268	1375	0.79612	1375	0.33721	1375	0.58077
1376.92	0.127	1376.92	0.79676	1376.92	0.33997	1376.92	0.57996
1378.85	0.12702	1378.85	0.79687	1378.85	0.34244	1378.85	0.579
1380.78	0.12673	1380.78	0.79664	1380.78	0.34411	1380.78	0.57797
1382.71	0.12604	1382.71	0.79623	1382.71	0.34511	1382.71	0.57694
1384.64	0.12499	1384.64	0.79574	1384.64	0.34568	1384.64	0.5759
1386.57	0.12369	1386.57	0.79538	1386.57	0.34611	1386.57	0.57484
1388.5	0.12221	1388.5	0.79535	1388.5	0.34655	1388.5	0.57375
1390.42	0.12052	1390.42	0.7955	1390.42	0.34691	1390.42	0.57262
1392.35	0.11846	1392.35	0.79562	1392.35	0.34702	1392.35	0.57143
1394.28	0.11564	1394.28	0.79584	1394.28	0.34702	1394.28	0.57017
1396.21	0.11153	1396.21	0.79639	1396.21	0.34708	1396.21	0.56873
1398.14	0.10547	1398.14	0.79729	1398.14	0.34723	1398.14	0.56684
1400.07	0.09699	1400.07	0.79848	1400.07	0.34743	1400.07	0.5642
1401.99	0.0861	1401.99	0.79982	1401.99	0.34768	1401.99	0.56076
1403.92	0.07383	1403.92	0.80122	1403.92	0.34792	1403.92	0.55707
1405.85	0.06254	1405.85	0.80269	1405.85	0.34814	1405.85	0.55432
1407.78	0.05524	1407.78	0.80414	1407.78	0.34832	1407.78	0.55415
1409.71	0.05403	1409.71	0.80535	1409.71	0.34842	1409.71	0.55715
1411.64	0.05909	1411.64	0.80633	1411.64	0.34849	1411.64	0.56264
1413.57	0.06866	1413.57	0.80708	1413.57	0.34852	1413.57	0.56925
1415.49	0.08014	1415.49	0.80739	1415.49	0.34846	1415.49	0.5757
1417.42	0.09138	1417.42	0.80726	1417.42	0.34832	1417.42	0.58118
1419.35	0.10097	1419.35	0.80724	1419.35	0.34833	1419.35	0.58529
1421.28	0.10822	1421.28	0.80745	1421.28	0.34849	1421.28	0.58788
1423.21	0.11323	1423.21	0.80749	1423.21	0.34856	1423.21	0.58915
1425.14	0.11654	1425.14	0.80705	1425.14	0.34844	1425.14	0.58938
1427.07	0.11863	1427.07	0.80613	1427.07	0.34825	1427.07	0.58876
1428.99	0.11986	1428.99	0.80483	1428.99	0.34811	1428.99	0.58737
1430.92	0.12034	1430.92	0.80317	1430.92	0.34807	1430.92	0.5853
1432.85	0.12006	1432.85	0.80103	1432.85	0.34793	1432.85	0.58264
1434.78	0.11913	1434.78	0.79814	1434.78	0.34746	1434.78	0.57953
1436.71	0.11789	1436.71	0.79503	1436.71	0.34672	1436.71	0.57623
1438.64	0.11675	1438.64	0.79228	1438.64	0.3459	1438.64	0.57306
1440.57	0.11602	1440.57	0.78957	1440.57	0.34475	1440.57	0.57029
1442.49	0.11573	1442.49	0.78673	1442.49	0.34314	1442.49	0.56801
1444.42	0.11563	1444.42	0.7841	1444.42	0.34105	1444.42	0.56635
1446.35	0.11547	1446.35	0.78199	1446.35	0.3383	1446.35	0.56537
1448.28	0.11507	1448.28	0.78067	1448.28	0.33518	1448.28	0.56522
1450.21	0.1144	1450.21	0.78022	1450.21	0.33248	1450.21	0.56596
1452.13	0.11367	1452.13	0.78035	1452.13	0.33067	1452.13	0.56755
1454.06	0.11338	1454.06	0.78068	1454.06	0.32983	1454.06	0.56992
1455.99	0.11401	1455.99	0.78151	1455.99	0.32991	1455.99	0.57294
1457.92	0.1155	1457.92	0.78341	1457.92	0.33054	1457.92	0.57629
1459.85	0.11732	1459.85	0.78613	1459.85	0.33092	1459.85	0.5796
1461.78	0.11906	1461.78	0.78871	1461.78	0.33048	1461.78	0.58261
1463.71	0.12062	1463.71	0.79081	1463.71	0.32975	1463.71	0.58521
1465.63	0.122	1465.63	0.79271	1465.63	0.33005	1465.63	0.58741
1467.56	0.12312	1467.56	0.7944	1467.56	0.33202	1467.56	0.5892
1469.49	0.12402	1469.49	0.79531	1469.49	0.33399	1469.49	0.59066
1471.42	0.1249	1471.42	0.79558	1471.42	0.33498	1471.42	0.59194
1473.35	0.12588	1473.35	0.79606	1473.35	0.33587	1473.35	0.5932
1475.28	0.12694	1475.28	0.79708	1475.28	0.33718	1475.28	0.59448
1477.21	0.12804	1477.21	0.79837	1477.21	0.33852	1477.21	0.59579
1479.13	0.12908	1479.13	0.7996	1479.13	0.33914	1479.13	0.59707
1481.06	0.12993	1481.06	0.80073	1481.06	0.33844	1481.06	0.59827
1482.99	0.13055	1482.99	0.80189	1482.99	0.33642	1482.99	0.59936
1484.92	0.13102	1484.92	0.80315	1484.92	0.33383	1484.92	0.60039
1486.85	0.13152	1486.85	0.8045	1486.85	0.33236	1486.85	0.60142
1488.78	0.13214	1488.78	0.80605	1488.78	0.33368	1488.78	0.6025
1490.7	0.1328	1490.7	0.80779	1490.7	0.33771	1490.7	0.60356
1492.63	0.13336	1492.63	0.80936	1492.63	0.34241	1492.63	0.60451
1494.56	0.13382	1494.56	0.81034	1494.56	0.34582	1494.56	0.60526
1496.49	0.13423	1496.49	0.81097	1496.49	0.34771	1496.49	0.60581
1498.42	0.13454	1498.42	0.81184	1498.42	0.34885	1498.42	0.60618
1500.35	0.1347	1500.35	0.8128	1500.35	0.34962	1500.35	0.60644
1502.28	0.13474	1502.28	0.81317	1502.28	0.34994	1502.28	0.60662
1504.2	0.1348	1504.2	0.81258	1504.2	0.34973	1504.2	0.60673
1506.13	0.135	1506.13	0.81196	1506.13	0.34949	1506.13	0.60679
1508.06	0.13517	1508.06	0.81238	1508.06	0.34976	1508.06	0.60682
1509.99	0.1352	1509.99	0.81329	1509.99	0.35025	1509.99	0.60688
1511.92	0.1352	1511.92	0.81389	1511.92	0.35058	1511.92	0.60698
1513.85	0.13525	1513.85	0.81407	1513.85	0.35071	1513.85	0.60713
1515.78	0.13536	1515.78	0.81398	1515.78	0.35075	1515.78	0.6073
1517.7	0.13548	1517.7	0.81373	1517.7	0.35071	1517.7	0.60747
1519.63	0.13562	1519.63	0.81341	1519.63	0.35061	1519.63	0.60763
1521.56	0.13578	1521.56	0.81337	1521.56	0.35062	1521.56	0.60776
1523.49	0.13592	1523.49	0.81376	1523.49	0.35082	1523.49	0.60787
1525.42	0.136	1525.42	0.81426	1525.42	0.35108	1525.42	0.60797
1527.35	0.13608	1527.35	0.81467	1527.35	0.3513	1527.35	0.60803
1529.27	0.13614	1529.27	0.81497	1529.27	0.35146	1529.27	0.60807
1531.2	0.1362	1531.2	0.81494	1531.2	0.35146	1531.2	0.60811
1533.13	0.13633	1533.13	0.81477	1533.13	0.35141	1533.13	0.60817
1535.06	0.13641	1535.06	0.8148	1535.06	0.35144	1535.06	0.60824
1536.99	0.13644	1536.99	0.81439	1536.99	0.35122	1536.99	0.60832
1538.92	0.13659	1538.92	0.81356	1538.92	0.35076	1538.92	0.6084
1540.85	0.13677	1540.85	0.81337	1540.85	0.35067	1540.85	0.60845
1542.77	0.13686	1542.77	0.81398	1542.77	0.35103	1542.77	0.60848
1544.7	0.13687	1544.7	0.81482	1544.7	0.35149	1544.7	0.60852
1546.63	0.13684	1546.63	0.81544	1546.63	0.35186	1546.63	0.60856
1548.56	0.13681	1548.56	0.81574	1548.56	0.35209	1548.56	0.6086
1550.49	0.13678	1550.49	0.81577	1550.49	0.35218	1550.49	0.60863
1552.42	0.13675	1552.42	0.81565	1552.42	0.35214	1552.42	0.60867
1554.34	0.1367	1554.34	0.81523	1554.34	0.35189	1554.34	0.60871
1556.27	0.13667	1556.27	0.81439	1556.27	0.35143	1556.27	0.60873
1558.2	0.13677	1558.2	0.81362	1558.2	0.35105	1558.2	0.60872
1560.13	0.13693	1560.13	0.81397	1560.13	0.35129	1560.13	0.6087
1562.06	0.13693	1562.06	0.81534	1562.06	0.35204	1562.06	0.60871
1563.99	0.13685	1563.99	0.81625	1563.99	0.35253	1563.99	0.60871
1565.91	0.1368	1565.91	0.81643	1565.91	0.35263	1565.91	0.60865
1567.84	0.1368	1567.84	0.81628	1567.84	0.35258	1567.84	0.60853
1569.77	0.13683	1569.77	0.8163	1569.77	0.35261	1569.77	0.60843
1571.7	0.13679	1571.7	0.81653	1571.7	0.35271	1571.7	0.60834
1573.63	0.13673	1573.63	0.81633	1573.63	0.35259	1573.63	0.6082
1575.56	0.13675	1575.56	0.81597	1575.56	0.35243	1575.56	0.60799
1577.49	0.13675	1577.49	0.8162	1577.49	0.3526	1577.49	0.60778
1579.41	0.13664	1579.41	0.81675	1579.41	0.35292	1579.41	0.60762
1581.34	0.13648	1581.34	0.81705	1581.34	0.3531	1581.34	0.60751
1583.27	0.13634	1583.27	0.81709	1583.27	0.35313	1583.27	0.60739
1585.2	0.13621	1585.2	0.81708	1585.2	0.35311	1585.2	0.60727
1587.13	0.13607	1587.13	0.81707	1587.13	0.35306	1587.13	0.60716
1589.06	0.13589	1589.06	0.81704	1589.06	0.353	1589.06	0.60703
1590.98	0.13564	1590.98	0.81695	1590.98	0.35294	1590.98	0.60689
1592.91	0.13531	1592.91	0.81685	1592.91	0.35291	1592.91	0.60673
1594.84	0.13491	1594.84	0.81678	1594.84	0.35287	1594.84	0.60654
1596.77	0.13448	1596.77	0.81677	1596.77	0.35282	1596.77	0.6063
1598.7	0.13408	1598.7	0.81674	1598.7	0.3528	1598.7	0.60609
1600.63	0.13369	1600.63	0.8167	1600.63	0.3528	1600.63	0.60588
1602.56	0.13317	1602.56	0.81668	1602.56	0.35283	1602.56	0.6056
1604.48	0.13237	1604.48	0.81666	1604.48	0.35284	1604.48	0.60524
1606.41	0.13124	1606.41	0.81657	1606.41	0.35284	1606.41	0.6048
1608.34	0.12969	1608.34	0.81648	1608.34	0.35284	1608.34	0.60417
1610.27	0.12758	1610.27	0.81647	1610.27	0.35285	1610.27	0.60324
1612.2	0.12467	1612.2	0.81637	1612.2	0.35275	1612.2	0.60193
1614.13	0.12081	1614.13	0.81594	1614.13	0.35246	1614.13	0.60021
1616.06	0.11646	1616.06	0.81554	1616.06	0.35222	1616.06	0.59837
1617.98	0.11283	1617.98	0.81566	1617.98	0.35228	1617.98	0.5971
1619.91	0.11131	1619.91	0.816	1619.91	0.35248	1619.91	0.59692
1621.84	0.11224	1621.84	0.81603	1621.84	0.3525	1621.84	0.59767
1623.77	0.1147	1623.77	0.81592	1623.77	0.35247	1623.77	0.59872
1625.7	0.1171	1625.7	0.81602	1625.7	0.35257	1625.7	0.59942
1627.63	0.11817	1627.63	0.81618	1627.63	0.35268	1627.63	0.59934
1629.55	0.11681	1629.55	0.81635	1629.55	0.35275	1629.55	0.59817
1631.48	0.11246	1631.48	0.81627	1631.48	0.35268	1631.48	0.59594
1633.41	0.10609	1633.41	0.81561	1633.41	0.35232	1633.41	0.59351
1635.34	0.10077	1635.34	0.81508	1635.34	0.35208	1635.34	0.59219
1637.27	0.1	1637.27	0.81542	1637.27	0.35232	1637.27	0.59293
1639.2	0.1047	1639.2	0.81607	1639.2	0.3527	1639.2	0.59543
1641.12	0.1125	1641.12	0.81634	1641.12	0.35289	1641.12	0.59856
1643.05	0.12011	1643.05	0.81599	1643.05	0.3528	1643.05	0.60121
1644.98	0.12571	1644.98	0.81539	1644.98	0.35258	1644.98	0.60297
1646.91	0.12911	1646.91	0.81516	1646.91	0.35249	1646.91	0.60397
1648.84	0.13088	1648.84	0.81501	1648.84	0.35245	1648.84	0.60448
1650.77	0.13179	1650.77	0.81422	1650.77	0.35211	1650.77	0.60474
1652.7	0.13244	1652.7	0.81337	1652.7	0.35176	1652.7	0.60486
1654.62	0.13287	1654.62	0.81379	1654.62	0.35203	1654.62	0.60487
1656.55	0.1329	1656.55	0.815	1656.55	0.3527	1656.55	0.60479
1658.48	0.13277	1658.48	0.81551	1658.48	0.35298	1658.48	0.60465
1660.41	0.13263	1660.41	0.81529	1660.41	0.35286	1660.41	0.60445
1662.34	0.13252	1662.34	0.81499	1662.34	0.35269	1662.34	0.60419
1664.27	0.13233	1664.27	0.81491	1664.27	0.35264	1664.27	0.60385
1666.19	0.13203	1666.19	0.81462	1666.19	0.3525	1666.19	0.60343
1668.12	0.13168	1668.12	0.81399	1668.12	0.35221	1668.12	0.60295
1670.05	0.13125	1670.05	0.81358	1670.05	0.35209	1670.05	0.60239
1671.98	0.13069	1671.98	0.81333	1671.98	0.35208	1671.98	0.60169
1673.91	0.12998	1673.91	0.81291	1673.91	0.35203	1673.91	0.60077
1675.84	0.12908	1675.84	0.81251	1675.84	0.35206	1675.84	0.5996
1677.77	0.12792	1677.77	0.81215	1677.77	0.35223	1677.77	0.5982
1679.69	0.12655	1679.69	0.81135	1679.69	0.35229	1679.69	0.5966
1681.62	0.12515	1681.62	0.80983	1681.62	0.35209	1681.62	0.59491
1683.55	0.12398	1683.55	0.80816	1683.55	0.35189	1683.55	0.59324
1685.48	0.12313	1685.48	0.80711	1685.48	0.35209	1685.48	0.59164
1687.41	0.12252	1687.41	0.80653	1687.41	0.35258	1687.41	0.59008
1689.34	0.12204	1689.34	0.80558	1689.34	0.35291	1689.34	0.58842
1691.27	0.1215	1691.27	0.80409	1691.27	0.35304	1691.27	0.58652
1693.19	0.12068	1693.19	0.80202	1693.19	0.35287	1693.19	0.58423
1695.12	0.1195	1695.12	0.79958	1695.12	0.35247	1695.12	0.58137
1697.05	0.11789	1697.05	0.79726	1697.05	0.35209	1697.05	0.57772
1698.98	0.11579	1698.98	0.79497	1698.98	0.35174	1698.98	0.57298
1700.91	0.11307	1700.91	0.79308	1700.91	0.35171	1700.91	0.56677
1702.84	0.10955	1702.84	0.79154	1702.84	0.35195	1702.84	0.55868
1704.77	0.10495	1704.77	0.78965	1704.77	0.35213	1704.77	0.54816
1706.69	0.09887	1706.69	0.78716	1706.69	0.35222	1706.69	0.53476
1708.62	0.09081	1708.62	0.7839	1708.62	0.35228	1708.62	0.51868
1710.55	0.08029	1710.55	0.77939	1710.55	0.35222	1710.55	0.50112
1712.48	0.06722	1712.48	0.77309	1712.48	0.35197	1712.48	0.4843
1714.41	0.05233	1714.41	0.76475	1714.41	0.35155	1714.41	0.47048
1716.34	0.03707	1716.34	0.75474	1716.34	0.35113	1716.34	0.461
1718.26	0.02329	1718.26	0.74412	1718.26	0.35098	1718.26	0.45594
1720.19	0.01256	1720.19	0.73404	1720.19	0.3511	1720.19	0.45458
1722.12	0.00532	1722.12	0.72505	1722.12	0.35116	1722.12	0.45594
1724.05	0.00127	1724.05	0.71762	1724.05	0.35109	1724.05	0.45923
1725.98	0	1725.98	0.71235	1725.98	0.35099	1725.98	0.4638
1727.91	0.0011	1727.91	0.7093	1727.91	0.35089	1727.91	0.46926
1729.84	0.00426	1729.84	0.70816	1729.84	0.35075	1729.84	0.47539
1731.76	0.00955	1731.76	0.7087	1731.76	0.35054	1731.76	0.48214
1733.69	0.01704	1733.69	0.71122	1733.69	0.35054	1733.69	0.48962
1735.62	0.02601	1735.62	0.71571	1735.62	0.35089	1735.62	0.4978
1737.55	0.03578	1737.55	0.72161	1737.55	0.35126	1737.55	0.50665
1739.48	0.04606	1739.48	0.72861	1739.48	0.35152	1739.48	0.51626
1741.41	0.05647	1741.41	0.7367	1741.41	0.35178	1741.41	0.52646
1743.33	0.06655	1743.33	0.74564	1743.33	0.35206	1743.33	0.53695
1745.26	0.07605	1745.26	0.75498	1745.26	0.35225	1745.26	0.5474
1747.19	0.08484	1747.19	0.76426	1747.19	0.35231	1747.19	0.55746
1749.12	0.09285	1749.12	0.7732	1749.12	0.35231	1749.12	0.56678
1751.05	0.09997	1751.05	0.78165	1751.05	0.3524	1751.05	0.57506
1752.98	0.10596	1752.98	0.78933	1752.98	0.35262	1752.98	0.58207
1754.9	0.11079	1754.9	0.79563	1754.9	0.3528	1754.9	0.58774
1756.83	0.11469	1756.83	0.8005	1756.83	0.35285	1756.83	0.59213
1758.76	0.11778	1758.76	0.80423	1758.76	0.35285	1758.76	0.59539
1760.69	0.12026	1760.69	0.80698	1760.69	0.35281	1760.69	0.59776
1762.62	0.12225	1762.62	0.80912	1762.62	0.35283	1762.62	0.59949
1764.55	0.12381	1764.55	0.81073	1764.55	0.35285	1764.55	0.60076
1766.48	0.12506	1766.48	0.8117	1766.48	0.35273	1766.48	0.60176
1768.4	0.12609	1768.4	0.81226	1768.4	0.35252	1768.4	0.60258
1770.33	0.12696	1770.33	0.8126	1770.33	0.35227	1770.33	0.60322
1772.26	0.12775	1772.26	0.81302	1772.26	0.35214	1772.26	0.60371
1774.19	0.12843	1774.19	0.81367	1774.19	0.3522	1774.19	0.6041
1776.12	0.12899	1776.12	0.81433	1776.12	0.35231	1776.12	0.60438
1778.05	0.12948	1778.05	0.81474	1778.05	0.35231	1778.05	0.60452
1779.97	0.12993	1779.97	0.81495	1779.97	0.35221	1779.97	0.60452
1781.9	0.13034	1781.9	0.81507	1781.9	0.35203	1781.9	0.6044
1783.83	0.13073	1783.83	0.81512	1783.83	0.35182	1783.83	0.60416
1785.76	0.13111	1785.76	0.81523	1785.76	0.35162	1785.76	0.6038
1787.69	0.13146	1787.69	0.81531	1787.69	0.35147	1787.69	0.60334
1789.62	0.13177	1789.62	0.81506	1789.62	0.3513	1789.62	0.60285
1791.55	0.13212	1791.55	0.81473	1791.55	0.35122	1791.55	0.60238
1793.47	0.13245	1793.47	0.81482	1793.47	0.35142	1793.47	0.60199
1795.4	0.1327	1795.4	0.81516	1795.4	0.35177	1795.4	0.60174
1797.33	0.13291	1797.33	0.81534	1797.33	0.35204	1797.33	0.60165
1799.26	0.13316	1799.26	0.81531	1799.26	0.3522	1799.26	0.60172
1801.19	0.13344	1801.19	0.81534	1801.19	0.35237	1801.19	0.6019
1803.12	0.13369	1803.12	0.8156	1803.12	0.35259	1803.12	0.60212
1805.05	0.1339	1805.05	0.81593	1805.05	0.35281	1805.05	0.60241
1806.97	0.13406	1806.97	0.81615	1806.97	0.35295	1806.97	0.60282
1808.9	0.13423	1808.9	0.8163	1808.9	0.35304	1808.9	0.60336
1810.83	0.13441	1810.83	0.81652	1810.83	0.35316	1810.83	0.60397
1812.76	0.1346	1812.76	0.81687	1812.76	0.35334	1812.76	0.60462
1814.69	0.13476	1814.69	0.81721	1814.69	0.35351	1814.69	0.60529
1816.62	0.13491	1816.62	0.81742	1816.62	0.35361	1816.62	0.60596
1818.54	0.13504	1818.54	0.81759	1818.54	0.35365	1818.54	0.6066
1820.47	0.13514	1820.47	0.81774	1820.47	0.35369	1820.47	0.60718
1822.4	0.13524	1822.4	0.81776	1822.4	0.35368	1822.4	0.60764
1824.33	0.13537	1824.33	0.81769	1824.33	0.35355	1824.33	0.60807
1826.26	0.1355	1826.26	0.81768	1826.26	0.35339	1826.26	0.60853
1828.19	0.13562	1828.19	0.81768	1828.19	0.35323	1828.19	0.6089
1830.12	0.13572	1830.12	0.81773	1830.12	0.35312	1830.12	0.60908
1832.04	0.13579	1832.04	0.81784	1832.04	0.35307	1832.04	0.60914
1833.97	0.13584	1833.97	0.81791	1833.97	0.35303	1833.97	0.60922
1835.9	0.13589	1835.9	0.81793	1835.9	0.35299	1835.9	0.60939
1837.83	0.13595	1837.83	0.81796	1837.83	0.35298	1837.83	0.60959
1839.76	0.13599	1839.76	0.81792	1839.76	0.35295	1839.76	0.60976
1841.69	0.13604	1841.69	0.81766	1841.69	0.35287	1841.69	0.60991
1843.61	0.13611	1843.61	0.81738	1843.61	0.35285	1843.61	0.61003
1845.54	0.13618	1845.54	0.81744	1845.54	0.35303	1845.54	0.6101
1847.47	0.1362	1847.47	0.81777	1847.47	0.35336	1847.47	0.61018
1849.4	0.13621	1849.4	0.81799	1849.4	0.35363	1849.4	0.61026
1851.33	0.13624	1851.33	0.81808	1851.33	0.35377	1851.33	0.61032
1853.26	0.13626	1853.26	0.81822	1853.26	0.35387	1853.26	0.61037
1855.18	0.13628	1855.18	0.81839	1855.18	0.35395	1855.18	0.61039
1857.11	0.13628	1857.11	0.81842	1857.11	0.35401	1857.11	0.61043
1859.04	0.13628	1859.04	0.81837	1859.04	0.35405	1859.04	0.61051
1860.97	0.13628	1860.97	0.81842	1860.97	0.35408	1860.97	0.61056
1862.9	0.13628	1862.9	0.81857	1862.9	0.35408	1862.9	0.6106
1864.83	0.13627	1864.83	0.81857	1864.83	0.35406	1864.83	0.61061
1866.76	0.13627	1866.76	0.81833	1866.76	0.35401	1866.76	0.6106
1868.68	0.13627	1868.68	0.81812	1868.68	0.35396	1868.68	0.6106
1870.61	0.13627	1870.61	0.81821	1870.61	0.35396	1870.61	0.61058
1872.54	0.13624	1872.54	0.81848	1872.54	0.35398	1872.54	0.61055
1874.47	0.13621	1874.47	0.81867	1874.47	0.35394	1874.47	0.61054
1876.4	0.13619	1876.4	0.81868	1876.4	0.35383	1876.4	0.61059
1878.33	0.13616	1878.33	0.8186	1878.33	0.35368	1878.33	0.61067
1880.26	0.13613	1880.26	0.81854	1880.26	0.35357	1880.26	0.61076
1882.18	0.13609	1882.18	0.81853	1882.18	0.35358	1882.18	0.61079
1884.11	0.13605	1884.11	0.81849	1884.11	0.35363	1884.11	0.6108
1886.04	0.13601	1886.04	0.81842	1886.04	0.35366	1886.04	0.61083
1887.97	0.13599	1887.97	0.81839	1887.97	0.35367	1887.97	0.61084
1889.9	0.13598	1889.9	0.81844	1889.9	0.35373	1889.9	0.6108
1891.83	0.13595	1891.83	0.81855	1891.83	0.35378	1891.83	0.61077
1893.75	0.1359	1893.75	0.81864	1893.75	0.35376	1893.75	0.61082
1895.68	0.13586	1895.68	0.81873	1895.68	0.35375	1895.68	0.6109
1897.61	0.13582	1897.61	0.81877	1897.61	0.35385	1897.61	0.61091
1899.54	0.13579	1899.54	0.81876	1899.54	0.35397	1899.54	0.61078
1901.47	0.13575	1901.47	0.81871	1901.47	0.35399	1901.47	0.61063
1903.4	0.1357	1903.4	0.8186	1903.4	0.35395	1903.4	0.61063
1905.33	0.13564	1905.33	0.81845	1905.33	0.35391	1905.33	0.61074
1907.25	0.13556	1907.25	0.81836	1907.25	0.35382	1907.25	0.61085
1909.18	0.13547	1909.18	0.81837	1909.18	0.35363	1909.18	0.61091
1911.11	0.13537	1911.11	0.81839	1911.11	0.35341	1911.11	0.6109
1913.04	0.13526	1913.04	0.81836	1913.04	0.35321	1913.04	0.61081
1914.97	0.13514	1914.97	0.81823	1914.97	0.35301	1914.97	0.61065
1916.9	0.13502	1916.9	0.81802	1916.9	0.35283	1916.9	0.61054
1918.82	0.13489	1918.82	0.8179	1918.82	0.35282	1918.82	0.61059
1920.75	0.13473	1920.75	0.81787	1920.75	0.35289	1920.75	0.61066
1922.68	0.13457	1922.68	0.8178	1922.68	0.35288	1922.68	0.61066
1924.61	0.13442	1924.61	0.81769	1924.61	0.35281	1924.61	0.6106
1926.54	0.13427	1926.54	0.81762	1926.54	0.35279	1926.54	0.6105
1928.47	0.13412	1928.47	0.81767	1928.47	0.35274	1928.47	0.61048
1930.39	0.13398	1930.39	0.8178	1930.39	0.3527	1930.39	0.61051
1932.32	0.13385	1932.32	0.81786	1932.32	0.35277	1932.32	0.61048
1934.25	0.13374	1934.25	0.81783	1934.25	0.35287	1934.25	0.61041
1936.18	0.13364	1936.18	0.81784	1936.18	0.35288	1936.18	0.61043
1938.11	0.13356	1938.11	0.81788	1938.11	0.35284	1938.11	0.61046
1940.04	0.13351	1940.04	0.81785	1940.04	0.35285	1940.04	0.61043
1941.97	0.13348	1941.97	0.8178	1941.97	0.3529	1941.97	0.6104
1943.89	0.13346	1943.89	0.81794	1943.89	0.35291	1943.89	0.61051
1945.82	0.13345	1945.82	0.81823	1945.82	0.35297	1945.82	0.61067
1947.75	0.13345	1947.75	0.81833	1947.75	0.35317	1947.75	0.61069
1949.68	0.13348	1949.68	0.81828	1949.68	0.35336	1949.68	0.61068
1951.61	0.13352	1951.61	0.81838	1951.61	0.35342	1951.61	0.61074
1953.54	0.13355	1953.54	0.8186	1953.54	0.3535	1953.54	0.61083
1955.46	0.1336	1955.46	0.81867	1955.46	0.35365	1955.46	0.61087
1957.39	0.13366	1957.39	0.81864	1957.39	0.35379	1957.39	0.61088
1959.32	0.13375	1959.32	0.8187	1959.32	0.35392	1959.32	0.611
1961.25	0.13383	1961.25	0.81886	1961.25	0.35405	1961.25	0.61127
1963.18	0.13392	1963.18	0.81888	1963.18	0.35415	1963.18	0.61159
1965.11	0.13401	1965.11	0.81874	1965.11	0.35422	1965.11	0.61169
1967.04	0.13412	1967.04	0.81865	1967.04	0.3543	1967.04	0.61149
1968.96	0.13422	1968.96	0.81875	1968.96	0.35442	1968.96	0.61124
1970.89	0.13432	1970.89	0.81893	1970.89	0.3545	1970.89	0.61109
1972.82	0.13443	1972.82	0.81905	1972.82	0.35451	1972.82	0.61099
1974.75	0.13453	1974.75	0.81907	1974.75	0.35458	1974.75	0.6109
1976.68	0.13463	1976.68	0.81903	1976.68	0.35465	1976.68	0.61089
1978.61	0.13472	1978.61	0.81901	1978.61	0.35444	1978.61	0.61093
1980.54	0.13479	1980.54	0.81896	1980.54	0.3542	1980.54	0.61109
1982.46	0.13484	1982.46	0.81887	1982.46	0.35422	1982.46	0.61126
1984.39	0.13489	1984.39	0.81885	1984.39	0.35429	1984.39	0.61122
1986.32	0.13492	1986.32	0.81885	1986.32	0.35435	1986.32	0.61088
1988.25	0.13495	1988.25	0.81887	1988.25	0.35447	1988.25	0.61056
1990.18	0.13498	1990.18	0.81889	1990.18	0.3545	1990.18	0.61059
1992.11	0.13502	1992.11	0.81893	1992.11	0.35442	1992.11	0.61081
1994.04	0.13504	1994.04	0.81907	1994.04	0.35438	1994.04	0.61091
1995.96	0.13506	1995.96	0.81926	1995.96	0.35442	1995.96	0.61087
1997.89	0.13508	1997.89	0.81936	1997.89	0.35453	1997.89	0.61089
1999.82	0.1351	1999.82	0.81937	1999.82	0.35465	1999.82	0.61105
2001.75	0.13512	2001.75	0.81945	2001.75	0.3548	2001.75	0.61126
2003.68	0.13514	2003.68	0.81967	2003.68	0.35499	2003.68	0.61142
2005.61	0.13515	2005.61	0.81978	2005.61	0.35517	2005.61	0.61148
2007.53	0.13516	2007.53	0.8196	2007.53	0.35518	2007.53	0.6114
2009.46	0.13515	2009.46	0.81938	2009.46	0.35517	2009.46	0.61129
2011.39	0.13513	2011.39	0.81948	2011.39	0.35533	2011.39	0.61132
2013.32	0.13511	2013.32	0.8198	2013.32	0.35547	2013.32	0.61136
2015.25	0.13509	2015.25	0.81998	2015.25	0.35543	2015.25	0.61112
2017.18	0.13506	2017.18	0.81991	2017.18	0.35542	2017.18	0.61074
2019.11	0.13503	2019.11	0.81987	2019.11	0.35552	2019.11	0.61067
2021.03	0.13499	2021.03	0.82006	2021.03	0.35551	2021.03	0.61098
2022.96	0.13495	2022.96	0.82014	2022.96	0.35543	2022.96	0.61137
2024.89	0.13492	2024.89	0.81998	2024.89	0.35558	2024.89	0.61159
2026.82	0.1349	2026.82	0.81992	2026.82	0.35592	2026.82	0.61162
2028.75	0.13487	2028.75	0.82016	2028.75	0.3562	2028.75	0.61154
2030.68	0.13484	2030.68	0.82043	2030.68	0.35632	2030.68	0.61144
2032.6	0.13481	2032.6	0.82045	2032.6	0.35631	2032.6	0.61132
2034.53	0.13476	2034.53	0.82038	2034.53	0.35618	2034.53	0.61115
2036.46	0.13472	2036.46	0.82053	2036.46	0.35605	2036.46	0.6109
2038.39	0.13467	2038.39	0.8208	2038.39	0.35602	2038.39	0.61064
2040.32	0.13463	2040.32	0.8208	2040.32	0.35592	2040.32	0.61059
2042.25	0.13458	2042.25	0.82049	2042.25	0.35581	2042.25	0.61081
2044.17	0.13454	2044.17	0.82021	2044.17	0.35586	2044.17	0.61104
2046.1	0.13451	2046.1	0.82016	2046.1	0.35588	2046.1	0.61124
2048.03	0.13448	2048.03	0.82017	2048.03	0.3557	2048.03	0.61143
2049.96	0.13445	2049.96	0.82012	2049.96	0.35544	2049.96	0.61128
2051.89	0.13443	2051.89	0.8201	2051.89	0.35533	2051.89	0.61097
2053.82	0.13442	2053.82	0.82015	2053.82	0.35532	2053.82	0.61097
2055.75	0.13442	2055.75	0.82019	2055.75	0.35534	2055.75	0.61125
2057.67	0.13444	2057.67	0.82023	2057.67	0.35537	2057.67	0.61155
2059.6	0.13446	2059.6	0.82027	2059.6	0.35538	2059.6	0.61169
2061.53	0.13449	2061.53	0.82031	2061.53	0.35535	2061.53	0.61162
2063.46	0.13452	2063.46	0.82036	2063.46	0.35536	2063.46	0.61149
2065.39	0.13455	2065.39	0.82039	2065.39	0.35536	2065.39	0.61142
2067.32	0.13458	2067.32	0.82031	2067.32	0.3553	2067.32	0.61139
2069.24	0.13462	2069.24	0.82018	2069.24	0.35519	2069.24	0.61137
2071.17	0.13466	2071.17	0.82013	2071.17	0.3551	2071.17	0.6114
2073.1	0.1347	2073.1	0.82011	2073.1	0.35505	2073.1	0.61146
2075.03	0.13473	2075.03	0.82009	2075.03	0.35504	2075.03	0.61152
2076.96	0.13475	2076.96	0.82014	2076.96	0.35506	2076.96	0.61151
2078.89	0.13478	2078.89	0.82024	2078.89	0.35516	2078.89	0.61159
2080.82	0.1348	2080.82	0.82032	2080.82	0.35533	2080.82	0.61176
2082.74	0.13483	2082.74	0.82034	2082.74	0.35546	2082.74	0.61178
2084.67	0.13486	2084.67	0.82034	2084.67	0.35548	2084.67	0.61164
2086.6	0.1349	2086.6	0.8203	2086.6	0.35545	2086.6	0.61158
2088.53	0.13495	2088.53	0.8202	2088.53	0.35544	2088.53	0.61166
2090.46	0.13498	2090.46	0.82009	2090.46	0.35547	2090.46	0.61181
2092.39	0.135	2092.39	0.82003	2092.39	0.35551	2092.39	0.61194
2094.32	0.13502	2094.32	0.82007	2094.32	0.35547	2094.32	0.61198
2096.24	0.13505	2096.24	0.82019	2096.24	0.35537	2096.24	0.61193
2098.17	0.13508	2098.17	0.8203	2098.17	0.35531	2098.17	0.61185
2100.1	0.13511	2100.1	0.82038	2100.1	0.35534	2100.1	0.6118
2102.03	0.13512	2102.03	0.82041	2102.03	0.35535	2102.03	0.61186
2103.96	0.13512	2103.96	0.82043	2103.96	0.35532	2103.96	0.61196
2105.89	0.13512	2105.89	0.82042	2105.89	0.35529	2105.89	0.61198
2107.81	0.13512	2107.81	0.8204	2107.81	0.35526	2107.81	0.61194
2109.74	0.13512	2109.74	0.82042	2109.74	0.35523	2109.74	0.61194
2111.67	0.13513	2111.67	0.82042	2111.67	0.35519	2111.67	0.61194
2113.6	0.13514	2113.6	0.82034	2113.6	0.35517	2113.6	0.61194
2115.53	0.13513	2115.53	0.82029	2115.53	0.3552	2115.53	0.61203
2117.46	0.13511	2117.46	0.82034	2117.46	0.35526	2117.46	0.61215
2119.39	0.1351	2119.39	0.82043	2119.39	0.35535	2119.39	0.61213
2121.31	0.1351	2121.31	0.82057	2121.31	0.35545	2121.31	0.61207
2123.24	0.13511	2123.24	0.82069	2123.24	0.35555	2123.24	0.61212
2125.17	0.13512	2125.17	0.82073	2125.17	0.35564	2125.17	0.61231
2127.1	0.13511	2127.1	0.82076	2127.1	0.3557	2127.1	0.61254
2129.03	0.1351	2129.03	0.82086	2129.03	0.35577	2129.03	0.61278
2130.96	0.13509	2130.96	0.82094	2130.96	0.35589	2130.96	0.61302
2132.88	0.1351	2132.88	0.82091	2132.88	0.35605	2132.88	0.6132
2134.81	0.13512	2134.81	0.8208	2134.81	0.35618	2134.81	0.61326
2136.74	0.13514	2136.74	0.82067	2136.74	0.35621	2136.74	0.61317
2138.67	0.13514	2138.67	0.82062	2138.67	0.3562	2138.67	0.61319
2140.6	0.13514	2140.6	0.82072	2140.6	0.35622	2140.6	0.61338
2142.53	0.13514	2142.53	0.82087	2142.53	0.3563	2142.53	0.61336
2144.45	0.13515	2144.45	0.82108	2144.45	0.35644	2144.45	0.61307
2146.38	0.13516	2146.38	0.82126	2146.38	0.35655	2146.38	0.61292
2148.31	0.13517	2148.31	0.82118	2148.31	0.35665	2148.31	0.61302
2150.24	0.13518	2150.24	0.82093	2150.24	0.35676	2150.24	0.61328
2152.17	0.13516	2152.17	0.82082	2152.17	0.35683	2152.17	0.61362
2154.1	0.13514	2154.1	0.82106	2154.1	0.35684	2154.1	0.61394
2156.03	0.13513	2156.03	0.82144	2156.03	0.35683	2156.03	0.61408
2157.95	0.13513	2157.95	0.82161	2157.95	0.35673	2157.95	0.61372
2159.88	0.13513	2159.88	0.82154	2159.88	0.35649	2159.88	0.61297
2161.81	0.13513	2161.81	0.82148	2161.81	0.35623	2161.81	0.61247
2163.74	0.13513	2163.74	0.82149	2163.74	0.35614	2163.74	0.61257
2165.67	0.13513	2165.67	0.8214	2165.67	0.35619	2165.67	0.61297
2167.6	0.13512	2167.6	0.82139	2167.6	0.35629	2167.6	0.6133
2169.53	0.13511	2169.53	0.82164	2169.53	0.35633	2169.53	0.6134
2171.45	0.13511	2171.45	0.82179	2171.45	0.35627	2171.45	0.61317
2173.38	0.1351	2173.38	0.82158	2173.38	0.35618	2173.38	0.61281
2175.31	0.1351	2175.31	0.82133	2175.31	0.35606	2175.31	0.61275
2177.24	0.13509	2177.24	0.82133	2177.24	0.35599	2177.24	0.6129
2179.17	0.13508	2179.17	0.82145	2179.17	0.35594	2179.17	0.61308
2181.1	0.13507	2181.1	0.8215	2181.1	0.35575	2181.1	0.61325
2183.02	0.13506	2183.02	0.82148	2183.02	0.35549	2183.02	0.61336
2184.95	0.13506	2184.95	0.82143	2184.95	0.35542	2184.95	0.61335
2186.88	0.13505	2186.88	0.82137	2186.88	0.35556	2186.88	0.61317
2188.81	0.13504	2188.81	0.82128	2188.81	0.35567	2188.81	0.61296
2190.74	0.13501	2190.74	0.82108	2190.74	0.3556	2190.74	0.61298
2192.67	0.13499	2192.67	0.82087	2192.67	0.35548	2192.67	0.61323
2194.59	0.13498	2194.59	0.82082	2194.59	0.35543	2194.59	0.61343
2196.52	0.13497	2196.52	0.82093	2196.52	0.35546	2196.52	0.61336
2198.45	0.13497	2198.45	0.82105	2198.45	0.35552	2198.45	0.61324
2200.38	0.13497	2200.38	0.82106	2200.38	0.35557	2200.38	0.61336
2202.31	0.13496	2202.31	0.82109	2202.31	0.35567	2202.31	0.61352
2204.24	0.13493	2204.24	0.8212	2204.24	0.35574	2204.24	0.6134
2206.17	0.1349	2206.17	0.82122	2206.17	0.35566	2206.17	0.61321
2208.09	0.13488	2208.09	0.82111	2208.09	0.3556	2208.09	0.61321
2210.02	0.13487	2210.02	0.82106	2210.02	0.35561	2210.02	0.61328
2211.95	0.13486	2211.95	0.82109	2211.95	0.35562	2211.95	0.61321
2213.88	0.13486	2213.88	0.82098	2213.88	0.35562	2213.88	0.61316
2215.81	0.13485	2215.81	0.8208	2215.81	0.35574	2215.81	0.61323
2217.74	0.13483	2217.74	0.82073	2217.74	0.35593	2217.74	0.61341
2219.66	0.13481	2219.66	0.82082	2219.66	0.35605	2219.66	0.61367
2221.59	0.1348	2221.59	0.82098	2221.59	0.35602	2221.59	0.61381
2223.52	0.1348	2223.52	0.82109	2223.52	0.35596	2223.52	0.61367
2225.45	0.1348	2225.45	0.82115	2225.45	0.35594	2225.45	0.61331
2227.38	0.13478	2227.38	0.82129	2227.38	0.35594	2227.38	0.61298
2229.31	0.13474	2229.31	0.82147	2229.31	0.35586	2229.31	0.61288
2231.24	0.13472	2231.24	0.82146	2231.24	0.35569	2231.24	0.61304
2233.16	0.1347	2233.16	0.82122	2233.16	0.35553	2233.16	0.61321
2235.09	0.13468	2235.09	0.82102	2235.09	0.35547	2235.09	0.61312
2237.02	0.13466	2237.02	0.821	2237.02	0.35554	2237.02	0.61279
2238.95	0.13464	2238.95	0.8211	2238.95	0.35568	2238.95	0.61254
2240.88	0.13461	2240.88	0.82117	2240.88	0.35577	2240.88	0.61255
2242.81	0.13459	2242.81	0.82117	2242.81	0.35576	2242.81	0.61267
2244.74	0.13457	2244.74	0.8212	2244.74	0.35567	2244.74	0.61275
2246.66	0.13456	2246.66	0.82123	2246.66	0.35558	2246.66	0.61281
2248.59	0.13455	2248.59	0.82112	2248.59	0.35556	2248.59	0.61284
2250.52	0.13454	2250.52	0.82091	2250.52	0.35559	2250.52	0.61282
2252.45	0.13453	2252.45	0.82078	2252.45	0.35561	2252.45	0.61276
2254.38	0.1345	2254.38	0.82079	2254.38	0.35562	2254.38	0.61268
2256.31	0.13447	2256.31	0.82084	2256.31	0.35557	2256.31	0.61259
2258.24	0.13445	2258.24	0.82081	2258.24	0.35542	2258.24	0.61254
2260.16	0.13444	2260.16	0.82074	2260.16	0.35526	2260.16	0.61256
2262.09	0.13443	2262.09	0.82076	2262.09	0.35518	2262.09	0.61254
2264.02	0.13442	2264.02	0.82083	2264.02	0.3552	2264.02	0.61245
2265.95	0.13439	2265.95	0.82085	2265.95	0.35521	2265.95	0.61236
2267.88	0.13436	2267.88	0.82082	2267.88	0.35517	2267.88	0.61227
2269.8	0.13433	2269.8	0.82078	2269.8	0.35507	2269.8	0.6122
2271.73	0.13432	2271.73	0.82077	2271.73	0.355	2271.73	0.61217
2273.66	0.13431	2273.66	0.82076	2273.66	0.35502	2273.66	0.61219
2275.59	0.13431	2275.59	0.82071	2275.59	0.35507	2275.59	0.61223
2277.52	0.1343	2277.52	0.8207	2277.52	0.35504	2277.52	0.61222
2279.45	0.13427	2279.45	0.82079	2279.45	0.35493	2279.45	0.61217
2281.38	0.13423	2281.38	0.82086	2281.38	0.35484	2281.38	0.61215
2283.3	0.1342	2283.3	0.82082	2283.3	0.35478	2283.3	0.61213
2285.23	0.13417	2285.23	0.82069	2285.23	0.35474	2285.23	0.61209
2287.16	0.13416	2287.16	0.82058	2287.16	0.35473	2287.16	0.61204
2289.09	0.13414	2289.09	0.82055	2289.09	0.35474	2289.09	0.61195
2291.02	0.1341	2291.02	0.82053	2291.02	0.35475	2291.02	0.61185
2292.95	0.13404	2292.95	0.82048	2292.95	0.35477	2292.95	0.6118
2294.88	0.13399	2294.88	0.82044	2294.88	0.35481	2294.88	0.61182
2296.8	0.13395	2296.8	0.82046	2296.8	0.35484	2296.8	0.61191
2298.73	0.13393	2298.73	0.82049	2298.73	0.35485	2298.73	0.61199
2300.66	0.13392	2300.66	0.82048	2300.66	0.35484	2300.66	0.61201
2302.59	0.1339	2302.59	0.82043	2302.59	0.35484	2302.59	0.61194
2304.52	0.13386	2304.52	0.82037	2304.52	0.35485	2304.52	0.61188
2306.45	0.13382	2306.45	0.8203	2306.45	0.35486	2306.45	0.61188
2308.38	0.13378	2308.38	0.82025	2308.38	0.35484	2308.38	0.61189
2310.3	0.13375	2310.3	0.82023	2310.3	0.35481	2310.3	0.61185
2312.23	0.13374	2312.23	0.82024	2312.23	0.35479	2312.23	0.61181
2314.16	0.13372	2314.16	0.8203	2314.16	0.35478	2314.16	0.61179
2316.09	0.1337	2316.09	0.82038	2316.09	0.35478	2316.09	0.61176
2318.02	0.13366	2318.02	0.82046	2318.02	0.35477	2318.02	0.6117
2319.95	0.13361	2319.95	0.82053	2319.95	0.35473	2319.95	0.61159
2321.87	0.13359	2321.87	0.8206	2321.87	0.35469	2321.87	0.61146
2323.8	0.13359	2323.8	0.82067	2323.8	0.35467	2323.8	0.61138
2325.73	0.13359	2325.73	0.82077	2325.73	0.35475	2325.73	0.6114
2327.66	0.13357	2327.66	0.82088	2327.66	0.3549	2327.66	0.6115
2329.59	0.13353	2329.59	0.82095	2329.59	0.35501	2329.59	0.61162
2331.52	0.13348	2331.52	0.82095	2331.52	0.35503	2331.52	0.61172
2333.45	0.13344	2333.45	0.82092	2333.45	0.35501	2333.45	0.61179
2335.37	0.13341	2335.37	0.82095	2335.37	0.35502	2335.37	0.61185
2337.3	0.1334	2337.3	0.82099	2337.3	0.35504	2337.3	0.61187
2339.23	0.13338	2339.23	0.82099	2339.23	0.35505	2339.23	0.61181
2341.16	0.13336	2341.16	0.82093	2341.16	0.35507	2341.16	0.6117
2343.09	0.13332	2343.09	0.82084	2343.09	0.35508	2343.09	0.61164
2345.02	0.13328	2345.02	0.82075	2345.02	0.35511	2345.02	0.6117
2346.94	0.13323	2346.94	0.82066	2346.94	0.35512	2346.94	0.61178
2348.87	0.13319	2348.87	0.82064	2348.87	0.35513	2348.87	0.61182
2350.8	0.13314	2350.8	0.82071	2350.8	0.35512	2350.8	0.61177
2352.73	0.13308	2352.73	0.82084	2352.73	0.35509	2352.73	0.61169
2354.66	0.133	2354.66	0.82096	2354.66	0.35507	2354.66	0.61165
2356.59	0.13292	2356.59	0.82106	2356.59	0.35503	2356.59	0.61166
2358.51	0.13283	2358.51	0.82114	2358.51	0.35494	2358.51	0.61167
2360.44	0.13277	2360.44	0.82115	2360.44	0.35487	2360.44	0.6117
2362.37	0.13273	2362.37	0.82113	2362.37	0.35485	2362.37	0.61181
2364.3	0.13269	2364.3	0.82109	2364.3	0.3549	2364.3	0.61191
2366.23	0.13267	2366.23	0.82099	2366.23	0.35498	2366.23	0.61195
2368.16	0.13263	2368.16	0.82089	2368.16	0.35505	2368.16	0.61193
2370.09	0.13259	2370.09	0.82086	2370.09	0.35506	2370.09	0.61192
2372.01	0.13257	2372.01	0.8208	2372.01	0.35503	2372.01	0.61197
2373.94	0.13257	2373.94	0.82069	2373.94	0.35501	2373.94	0.61202
2375.87	0.13259	2375.87	0.82061	2375.87	0.35502	2375.87	0.61201
2377.8	0.1326	2377.8	0.82061	2377.8	0.35504	2377.8	0.61196
2379.73	0.13259	2379.73	0.82062	2379.73	0.35507	2379.73	0.61192
2381.66	0.13257	2381.66	0.8206	2381.66	0.35509	2381.66	0.61196
2383.59	0.13256	2383.59	0.82057	2383.59	0.35511	2383.59	0.61204
2385.51	0.13255	2385.51	0.82057	2385.51	0.35512	2385.51	0.61211
2387.44	0.13257	2387.44	0.82057	2387.44	0.35512	2387.44	0.61215
2389.37	0.1326	2389.37	0.82053	2389.37	0.35513	2389.37	0.61217
2391.3	0.13262	2391.3	0.82049	2391.3	0.35513	2391.3	0.61216
2393.23	0.13262	2393.23	0.82052	2393.23	0.35514	2393.23	0.61213
2395.16	0.13261	2395.16	0.82058	2395.16	0.35517	2395.16	0.61214
2397.08	0.13263	2397.08	0.82057	2397.08	0.35521	2397.08	0.61216
2399.01	0.13266	2399.01	0.82053	2399.01	0.35523	2399.01	0.61219
2400.94	0.1327	2400.94	0.82054	2400.94	0.35523	2400.94	0.61222
2402.87	0.13273	2402.87	0.82059	2402.87	0.3552	2402.87	0.61224
2404.8	0.13275	2404.8	0.8206	2404.8	0.35519	2404.8	0.61222
2406.73	0.13275	2406.73	0.82056	2406.73	0.35519	2406.73	0.61219
2408.66	0.13275	2408.66	0.82053	2408.66	0.35516	2408.66	0.61215
2410.58	0.13275	2410.58	0.82055	2410.58	0.35511	2410.58	0.61206
2412.51	0.13275	2412.51	0.82059	2412.51	0.35509	2412.51	0.61196
2414.44	0.13276	2414.44	0.82058	2414.44	0.3551	2414.44	0.61191
2416.37	0.13276	2416.37	0.82055	2416.37	0.3551	2416.37	0.61196
2418.3	0.13275	2418.3	0.82054	2418.3	0.3551	2418.3	0.61205
2420.23	0.13274	2420.23	0.82058	2420.23	0.35516	2420.23	0.61214
2422.15	0.13272	2422.15	0.82063	2422.15	0.35526	2422.15	0.61216
2424.08	0.1327	2424.08	0.82063	2424.08	0.35532	2424.08	0.6121
2426.01	0.13269	2426.01	0.82063	2426.01	0.35533	2426.01	0.61198
2427.94	0.13269	2427.94	0.82071	2427.94	0.35536	2427.94	0.61193
2429.87	0.13267	2429.87	0.82083	2429.87	0.35537	2429.87	0.61196
2431.8	0.13264	2431.8	0.82087	2431.8	0.35535	2431.8	0.61196
2433.72	0.13259	2433.72	0.82082	2433.72	0.35534	2433.72	0.61191
2435.65	0.13254	2435.65	0.82078	2435.65	0.35533	2435.65	0.6119
2437.58	0.13252	2437.58	0.82077	2437.58	0.35531	2437.58	0.61191
2439.51	0.13252	2439.51	0.82075	2439.51	0.35532	2439.51	0.61194
2441.44	0.13251	2441.44	0.82074	2441.44	0.35534	2441.44	0.61194
2443.37	0.13248	2443.37	0.82079	2443.37	0.35536	2443.37	0.6119
2445.3	0.13244	2445.3	0.82088	2445.3	0.3554	2445.3	0.61187
2447.22	0.1324	2447.22	0.82094	2447.22	0.35543	2447.22	0.61193
2449.15	0.13237	2449.15	0.82093	2449.15	0.35544	2449.15	0.61208
2451.08	0.13236	2451.08	0.82092	2451.08	0.35541	2451.08	0.6122
2453.01	0.13234	2453.01	0.82095	2453.01	0.35539	2453.01	0.61223
2454.94	0.13232	2454.94	0.82095	2454.94	0.35538	2454.94	0.6122
2456.87	0.13228	2456.87	0.82092	2456.87	0.35536	2456.87	0.61214
2458.8	0.13222	2458.8	0.82086	2458.8	0.35535	2458.8	0.61205
2460.72	0.13217	2460.72	0.82084	2460.72	0.35536	2460.72	0.61195
2462.65	0.13212	2462.65	0.82091	2462.65	0.35536	2462.65	0.61194
2464.58	0.13208	2464.58	0.82097	2464.58	0.35533	2464.58	0.61203
2466.51	0.13204	2466.51	0.82095	2466.51	0.35528	2466.51	0.61209
2468.44	0.13198	2468.44	0.82092	2468.44	0.35526	2468.44	0.6121
2470.37	0.13192	2470.37	0.82092	2470.37	0.35528	2470.37	0.61208
2472.29	0.13184	2472.29	0.82089	2472.29	0.3553	2472.29	0.61206
2474.22	0.13179	2474.22	0.82086	2474.22	0.35534	2474.22	0.61207
2476.15	0.13175	2476.15	0.8209	2476.15	0.35539	2476.15	0.61206
2478.08	0.13173	2478.08	0.82097	2478.08	0.35542	2478.08	0.612
2480.01	0.13169	2480.01	0.82099	2480.01	0.35539	2480.01	0.61197
2481.94	0.13163	2481.94	0.82093	2481.94	0.35532	2481.94	0.61203
2483.86	0.13155	2483.86	0.82086	2483.86	0.35526	2483.86	0.61215
2485.79	0.13149	2485.79	0.82085	2485.79	0.35525	2485.79	0.61224
2487.72	0.13146	2487.72	0.82092	2487.72	0.35529	2487.72	0.61229
2489.65	0.13144	2489.65	0.82096	2489.65	0.35535	2489.65	0.61228
2491.58	0.13144	2491.58	0.82093	2491.58	0.35539	2491.58	0.61222
2493.51	0.13142	2493.51	0.8209	2493.51	0.3554	2493.51	0.61216
2495.44	0.13139	2495.44	0.82095	2495.44	0.3554	2495.44	0.61213
2497.36	0.13136	2497.36	0.821	2497.36	0.35542	2497.36	0.61212
2499.29	0.13135	2499.29	0.82103	2499.29	0.35547	2499.29	0.61216
2501.22	0.13136	2501.22	0.82105	2501.22	0.3555	2501.22	0.61224
2503.15	0.13137	2503.15	0.82106	2503.15	0.35554	2503.15	0.61229
2505.08	0.13138	2505.08	0.82104	2505.08	0.35559	2505.08	0.61231
2507.01	0.13137	2507.01	0.82099	2507.01	0.35562	2507.01	0.61235
2508.93	0.13133	2508.93	0.82096	2508.93	0.35561	2508.93	0.61239
2510.86	0.13129	2510.86	0.821	2510.86	0.35557	2510.86	0.61236
2512.79	0.13126	2512.79	0.82107	2512.79	0.35552	2512.79	0.61229
2514.72	0.13123	2514.72	0.82109	2514.72	0.35549	2514.72	0.61227
2516.65	0.13121	2516.65	0.82108	2516.65	0.35551	2516.65	0.61228
2518.58	0.13118	2518.58	0.82111	2518.58	0.35555	2518.58	0.61222
2520.51	0.13114	2520.51	0.82113	2520.51	0.35556	2520.51	0.61211
2522.43	0.13108	2522.43	0.82109	2522.43	0.35555	2522.43	0.61205
2524.36	0.13103	2524.36	0.82102	2524.36	0.35555	2524.36	0.61207
2526.29	0.131	2526.29	0.82105	2526.29	0.35554	2526.29	0.61212
2528.22	0.13098	2528.22	0.82113	2528.22	0.35551	2528.22	0.61213
2530.15	0.13096	2530.15	0.82116	2530.15	0.35552	2530.15	0.6121
2532.08	0.13093	2532.08	0.82113	2532.08	0.35555	2532.08	0.61207
2534.01	0.13089	2534.01	0.82113	2534.01	0.35556	2534.01	0.61207
2535.93	0.13085	2535.93	0.82117	2535.93	0.35555	2535.93	0.61215
2537.86	0.13082	2537.86	0.82119	2537.86	0.35555	2537.86	0.61226
2539.79	0.1308	2539.79	0.82115	2539.79	0.35555	2539.79	0.61231
2541.72	0.13079	2541.72	0.82109	2541.72	0.35555	2541.72	0.61223
2543.65	0.13078	2543.65	0.82105	2543.65	0.35556	2543.65	0.61207
2545.58	0.13077	2545.58	0.82105	2545.58	0.35558	2545.58	0.61194
2547.51	0.13074	2547.51	0.82105	2547.51	0.35558	2547.51	0.61191
2549.43	0.13071	2549.43	0.82102	2549.43	0.35551	2549.43	0.61197
2551.36	0.13069	2551.36	0.821	2551.36	0.35545	2551.36	0.61205
2553.29	0.1307	2553.29	0.82102	2553.29	0.35548	2553.29	0.61206
2555.22	0.13069	2555.22	0.821	2555.22	0.35557	2555.22	0.61204
2557.15	0.13067	2557.15	0.82096	2557.15	0.35564	2557.15	0.61199
2559.07	0.13063	2559.07	0.82099	2559.07	0.35569	2559.07	0.61195
2561	0.13059	2561	0.82104	2561	0.35569	2561	0.61197
2562.93	0.13057	2562.93	0.82106	2562.93	0.35567	2562.93	0.61199
2564.86	0.13055	2564.86	0.82102	2564.86	0.35565	2564.86	0.61197
2566.79	0.13053	2566.79	0.82099	2566.79	0.35562	2566.79	0.61196
2568.72	0.13051	2568.72	0.82102	2568.72	0.3556	2568.72	0.61201
2570.65	0.13048	2570.65	0.82107	2570.65	0.35559	2570.65	0.61205
2572.57	0.13045	2572.57	0.82109	2572.57	0.35559	2572.57	0.61204
2574.5	0.13042	2574.5	0.82106	2574.5	0.35558	2574.5	0.61203
2576.43	0.1304	2576.43	0.82103	2576.43	0.35556	2576.43	0.61202
2578.36	0.13039	2578.36	0.82103	2578.36	0.35552	2578.36	0.61199
2580.29	0.13038	2580.29	0.82105	2580.29	0.35549	2580.29	0.61191
2582.22	0.13034	2582.22	0.82102	2582.22	0.35549	2582.22	0.61183
2584.15	0.13029	2584.15	0.82101	2584.15	0.35551	2584.15	0.6118
2586.07	0.13024	2586.07	0.82106	2586.07	0.3555	2586.07	0.61181
2588	0.13019	2588	0.8211	2588	0.35546	2588	0.61186
2589.93	0.13017	2589.93	0.82107	2589.93	0.3554	2589.93	0.61189
2591.86	0.13016	2591.86	0.82103	2591.86	0.35535	2591.86	0.61185
2593.79	0.13017	2593.79	0.82103	2593.79	0.3553	2593.79	0.6118
2595.72	0.13018	2595.72	0.82105	2595.72	0.35527	2595.72	0.6118
2597.64	0.13017	2597.64	0.82106	2597.64	0.35531	2597.64	0.61185
2599.57	0.13017	2599.57	0.82105	2599.57	0.35539	2599.57	0.6119
2601.5	0.13016	2601.5	0.82105	2601.5	0.35545	2601.5	0.61195
2603.43	0.13015	2603.43	0.82107	2603.43	0.35545	2603.43	0.61198
2605.36	0.13014	2605.36	0.8211	2605.36	0.35547	2605.36	0.61197
2607.29	0.13013	2607.29	0.8211	2607.29	0.35551	2607.29	0.61192
2609.22	0.13009	2609.22	0.82111	2609.22	0.35558	2609.22	0.61186
2611.14	0.13005	2611.14	0.82114	2611.14	0.35562	2611.14	0.61183
2613.07	0.13	2613.07	0.82116	2613.07	0.35562	2613.07	0.61183
2615	0.12996	2615	0.82115	2615	0.35562	2615	0.61185
2616.93	0.12993	2616.93	0.82118	2616.93	0.35562	2616.93	0.6119
2618.86	0.12991	2618.86	0.82123	2618.86	0.35562	2618.86	0.61197
2620.79	0.12987	2620.79	0.82126	2620.79	0.35562	2620.79	0.61199
2622.72	0.12982	2622.72	0.82127	2622.72	0.35563	2622.72	0.61196
2624.64	0.12977	2624.64	0.82126	2624.64	0.35565	2624.64	0.61189
2626.57	0.12972	2626.57	0.82125	2626.57	0.35567	2626.57	0.61181
2628.5	0.12969	2628.5	0.82124	2628.5	0.35567	2628.5	0.61172
2630.43	0.12966	2630.43	0.82123	2630.43	0.35567	2630.43	0.61166
2632.36	0.12964	2632.36	0.82122	2632.36	0.35565	2632.36	0.61163
2634.29	0.1296	2634.29	0.82121	2634.29	0.35561	2634.29	0.6116
2636.21	0.12955	2636.21	0.82121	2636.21	0.35561	2636.21	0.61158
2638.14	0.1295	2638.14	0.82122	2638.14	0.35564	2638.14	0.61159
2640.07	0.12946	2640.07	0.82121	2640.07	0.35567	2640.07	0.61158
2642	0.12943	2642	0.82121	2642	0.35567	2642	0.61155
2643.93	0.12939	2643.93	0.82121	2643.93	0.35566	2643.93	0.61154
2645.86	0.12933	2645.86	0.82121	2645.86	0.35563	2645.86	0.61155
2647.78	0.12929	2647.78	0.82121	2647.78	0.35563	2647.78	0.61155
2649.71	0.12925	2649.71	0.82121	2649.71	0.35563	2649.71	0.61153
2651.64	0.12923	2651.64	0.82121	2651.64	0.35563	2651.64	0.61151
2653.57	0.12921	2653.57	0.82121	2653.57	0.35563	2653.57	0.61153
2655.5	0.12918	2655.5	0.82122	2655.5	0.35563	2655.5	0.61152
2657.43	0.12916	2657.43	0.82122	2657.43	0.35561	2657.43	0.61149
2659.36	0.12912	2659.36	0.82116	2659.36	0.3556	2659.36	0.61147
2661.28	0.12907	2661.28	0.82109	2661.28	0.3556	2661.28	0.61147
2663.21	0.12902	2663.21	0.82106	2663.21	0.35562	2663.21	0.61147
2665.14	0.12897	2665.14	0.82108	2665.14	0.35563	2665.14	0.61148
2667.07	0.12892	2667.07	0.82111	2667.07	0.35565	2667.07	0.6115
2669	0.12887	2669	0.82113	2669	0.35569	2669	0.61154
2670.93	0.12882	2670.93	0.82112	2670.93	0.35572	2670.93	0.6116
2672.86	0.12876	2672.86	0.82108	2672.86	0.35572	2672.86	0.61164
2674.78	0.1287	2674.78	0.82106	2674.78	0.35568	2674.78	0.61162
2676.71	0.12864	2676.71	0.82105	2676.71	0.35564	2676.71	0.61155
2678.64	0.12859	2678.64	0.82104	2678.64	0.35561	2678.64	0.61149
2680.57	0.12854	2680.57	0.82103	2680.57	0.35559	2680.57	0.61145
2682.5	0.12847	2682.5	0.82098	2682.5	0.35556	2682.5	0.61142
2684.43	0.12838	2684.43	0.82092	2684.43	0.35553	2684.43	0.61137
2686.35	0.12828	2686.35	0.82088	2686.35	0.35548	2686.35	0.6113
2688.28	0.12816	2688.28	0.82081	2688.28	0.35544	2688.28	0.61123
2690.21	0.12803	2690.21	0.82071	2690.21	0.3554	2690.21	0.61118
2692.14	0.1279	2692.14	0.82063	2692.14	0.35537	2692.14	0.61117
2694.07	0.12777	2694.07	0.82059	2694.07	0.35534	2694.07	0.61116
2696	0.12764	2696	0.82057	2696	0.35532	2696	0.61111
2697.93	0.12749	2697.93	0.82053	2697.93	0.35532	2697.93	0.61103
2699.85	0.12733	2699.85	0.82047	2699.85	0.35534	2699.85	0.61097
2701.78	0.1272	2701.78	0.8204	2701.78	0.35535	2701.78	0.61093
2703.71	0.12713	2703.71	0.82034	2703.71	0.35537	2703.71	0.61087
2705.64	0.12711	2705.64	0.8203	2705.64	0.35539	2705.64	0.61082
2707.57	0.12711	2707.57	0.82024	2707.57	0.3554	2707.57	0.6108
2709.5	0.12712	2709.5	0.82017	2709.5	0.35536	2709.5	0.61079
2711.42	0.12712	2711.42	0.82011	2711.42	0.35532	2711.42	0.61077
2713.35	0.1271	2713.35	0.82005	2713.35	0.35529	2713.35	0.61075
2715.28	0.12707	2715.28	0.81999	2715.28	0.35525	2715.28	0.61069
2717.21	0.12703	2717.21	0.81993	2717.21	0.35519	2717.21	0.6106
2719.14	0.12697	2719.14	0.8199	2719.14	0.35512	2719.14	0.61056
2721.07	0.1269	2721.07	0.81986	2721.07	0.35504	2721.07	0.61055
2722.99	0.12683	2722.99	0.81977	2722.99	0.35494	2722.99	0.61052
2724.92	0.12675	2724.92	0.81965	2724.92	0.35485	2724.92	0.61042
2726.85	0.12667	2726.85	0.81954	2726.85	0.35476	2726.85	0.61032
2728.78	0.12658	2728.78	0.81947	2728.78	0.35471	2728.78	0.61028
2730.71	0.12646	2730.71	0.8194	2730.71	0.3547	2730.71	0.61029
2732.64	0.12633	2732.64	0.81934	2732.64	0.3547	2732.64	0.6103
2734.57	0.1262	2734.57	0.81929	2734.57	0.35468	2734.57	0.61025
2736.49	0.12607	2736.49	0.81926	2736.49	0.35465	2736.49	0.61017
2738.42	0.12594	2738.42	0.81925	2738.42	0.3546	2738.42	0.61006
2740.35	0.12584	2740.35	0.81919	2740.35	0.35454	2740.35	0.60997
2742.28	0.12576	2742.28	0.81912	2742.28	0.35448	2742.28	0.60991
2744.21	0.12568	2744.21	0.81908	2744.21	0.35442	2744.21	0.60989
2746.14	0.12562	2746.14	0.81902	2746.14	0.35438	2746.14	0.60987
2748.07	0.12557	2748.07	0.81896	2748.07	0.35436	2748.07	0.60984
2749.99	0.12553	2749.99	0.81893	2749.99	0.35435	2749.99	0.60979
2751.92	0.12551	2751.92	0.81895	2751.92	0.35438	2751.92	0.60975
2753.85	0.12549	2753.85	0.81897	2753.85	0.3544	2753.85	0.60974
2755.78	0.1255	2755.78	0.81896	2755.78	0.35437	2755.78	0.60974
2757.71	0.1255	2757.71	0.81894	2757.71	0.3543	2757.71	0.60976
2759.64	0.12549	2759.64	0.81895	2759.64	0.35421	2759.64	0.60978
2761.56	0.12545	2761.56	0.81896	2761.56	0.35413	2761.56	0.6098
2763.49	0.12539	2763.49	0.81897	2763.49	0.35409	2763.49	0.60977
2765.42	0.12532	2765.42	0.81898	2765.42	0.35408	2765.42	0.60971
2767.35	0.12526	2767.35	0.81899	2767.35	0.35411	2767.35	0.60966
2769.28	0.12522	2769.28	0.81899	2769.28	0.35414	2769.28	0.60965
2771.21	0.12519	2771.21	0.81898	2771.21	0.35416	2771.21	0.60966
2773.14	0.12517	2773.14	0.81891	2773.14	0.35418	2773.14	0.60967
2775.06	0.12515	2775.06	0.81883	2775.06	0.35421	2775.06	0.60965
2776.99	0.12511	2776.99	0.81879	2776.99	0.35421	2776.99	0.60961
2778.92	0.12502	2778.92	0.81873	2778.92	0.35418	2778.92	0.60949
2780.85	0.1249	2780.85	0.81865	2780.85	0.35415	2780.85	0.60932
2782.78	0.12474	2782.78	0.81853	2782.78	0.35412	2782.78	0.60921
2784.71	0.12456	2784.71	0.81838	2784.71	0.3541	2784.71	0.60912
2786.64	0.12437	2786.64	0.81824	2786.64	0.35407	2786.64	0.60902
2788.56	0.12416	2788.56	0.81812	2788.56	0.35401	2788.56	0.60892
2790.49	0.12394	2790.49	0.818	2790.49	0.35392	2790.49	0.60884
2792.42	0.12374	2792.42	0.81791	2792.42	0.3538	2792.42	0.60877
2794.35	0.1236	2794.35	0.81784	2794.35	0.35367	2794.35	0.60867
2796.28	0.12352	2796.28	0.81774	2796.28	0.35351	2796.28	0.60854
2798.2	0.12347	2798.2	0.81758	2798.2	0.35335	2798.2	0.60844
2800.13	0.12343	2800.13	0.81741	2800.13	0.35319	2800.13	0.60835
2802.06	0.12337	2802.06	0.81724	2802.06	0.35305	2802.06	0.60825
2803.99	0.12328	2803.99	0.81708	2803.99	0.35293	2803.99	0.60813
2805.92	0.12315	2805.92	0.8169	2805.92	0.35281	2805.92	0.608
2807.85	0.12297	2807.85	0.81667	2807.85	0.35271	2807.85	0.60783
2809.78	0.12274	2809.78	0.81645	2809.78	0.35262	2809.78	0.60764
2811.7	0.12245	2811.7	0.81624	2811.7	0.35255	2811.7	0.60748
2813.63	0.12209	2813.63	0.816	2813.63	0.35251	2813.63	0.60731
2815.56	0.12164	2815.56	0.81572	2815.56	0.35248	2815.56	0.60706
2817.49	0.1211	2817.49	0.81545	2817.49	0.3524	2817.49	0.60676
2819.42	0.12051	2819.42	0.81522	2819.42	0.35227	2819.42	0.60645
2821.35	0.11992	2821.35	0.81496	2821.35	0.3521	2821.35	0.60614
2823.28	0.11943	2823.28	0.81466	2823.28	0.35193	2823.28	0.60587
2825.2	0.11909	2825.2	0.81437	2825.2	0.35176	2825.2	0.60564
2827.13	0.11892	2827.13	0.81411	2827.13	0.35152	2827.13	0.60544
2829.06	0.11889	2829.06	0.81386	2829.06	0.35117	2829.06	0.60525
2830.99	0.11895	2830.99	0.81359	2830.99	0.35074	2830.99	0.60507
2832.92	0.119	2832.92	0.81328	2832.92	0.3503	2832.92	0.60488
2834.85	0.11897	2834.85	0.8129	2834.85	0.34987	2834.85	0.60468
2836.78	0.11884	2836.78	0.81247	2836.78	0.34951	2836.78	0.60441
2838.7	0.11859	2838.7	0.812	2838.7	0.34922	2838.7	0.60403
2840.63	0.11824	2840.63	0.81143	2840.63	0.34894	2840.63	0.60349
2842.56	0.11779	2842.56	0.81076	2842.56	0.34861	2842.56	0.60286
2844.49	0.11721	2844.49	0.80999	2844.49	0.3482	2844.49	0.60212
2846.42	0.11651	2846.42	0.80904	2846.42	0.34773	2846.42	0.60119
2848.34	0.11568	2848.34	0.80791	2848.34	0.34724	2848.34	0.60012
2850.27	0.1147	2850.27	0.80662	2850.27	0.3468	2850.27	0.59902
2852.2	0.11357	2852.2	0.80523	2852.2	0.3464	2852.2	0.59798
2854.13	0.11228	2854.13	0.80378	2854.13	0.34597	2854.13	0.59695
2856.06	0.11087	2856.06	0.80225	2856.06	0.34541	2856.06	0.5959
2857.99	0.10937	2857.99	0.80063	2857.99	0.34463	2857.99	0.59486
2859.92	0.10784	2859.92	0.79896	2859.92	0.34363	2859.92	0.59381
2861.84	0.10631	2861.84	0.79731	2861.84	0.34244	2861.84	0.59279
2863.77	0.10483	2863.77	0.79571	2863.77	0.34111	2863.77	0.59185
2865.7	0.1034	2865.7	0.79413	2865.7	0.33963	2865.7	0.59103
2867.63	0.10205	2867.63	0.79262	2867.63	0.33793	2867.63	0.59037
2869.56	0.10084	2869.56	0.7912	2869.56	0.33599	2869.56	0.5899
2871.49	0.09982	2871.49	0.78994	2871.49	0.33396	2871.49	0.58959
2873.42	0.09901	2873.42	0.78892	2873.42	0.3321	2873.42	0.58945
2875.34	0.09845	2875.34	0.78835	2875.34	0.33066	2875.34	0.58949
2877.27	0.09814	2877.27	0.78828	2877.27	0.32959	2877.27	0.58965
2879.2	0.09801	2879.2	0.78855	2879.2	0.32868	2879.2	0.58987
2881.13	0.09801	2881.13	0.78901	2881.13	0.32774	2881.13	0.59012
2883.06	0.09808	2883.06	0.78959	2883.06	0.3268	2883.06	0.59039
2884.99	0.09822	2884.99	0.79024	2884.99	0.32607	2884.99	0.59064
2886.91	0.0984	2886.91	0.79093	2886.91	0.32577	2886.91	0.59091
2888.84	0.09861	2888.84	0.79164	2888.84	0.32598	2888.84	0.5912
2890.77	0.09885	2890.77	0.79238	2890.77	0.32677	2890.77	0.59149
2892.7	0.0991	2892.7	0.79312	2892.7	0.32814	2892.7	0.59176
2894.63	0.09937	2894.63	0.79384	2894.63	0.32989	2894.63	0.592
2896.56	0.09965	2896.56	0.79444	2896.56	0.33169	2896.56	0.59219
2898.49	0.09997	2898.49	0.79482	2898.49	0.33323	2898.49	0.59234
2900.41	0.10034	2900.41	0.79496	2900.41	0.33437	2900.41	0.59249
2902.34	0.10075	2902.34	0.7948	2902.34	0.33507	2902.34	0.59264
2904.27	0.10119	2904.27	0.79426	2904.27	0.33532	2904.27	0.5927
2906.2	0.10166	2906.2	0.79332	2906.2	0.33513	2906.2	0.59268
2908.13	0.10216	2908.13	0.7921	2908.13	0.33457	2908.13	0.59259
2910.06	0.10267	2910.06	0.791	2910.06	0.33367	2910.06	0.5925
2911.99	0.10322	2911.99	0.79042	2911.99	0.33252	2911.99	0.59239
2913.91	0.10381	2913.91	0.79053	2913.91	0.33121	2913.91	0.59224
2915.84	0.10447	2915.84	0.79114	2915.84	0.32985	2915.84	0.59208
2917.77	0.10515	2917.77	0.79186	2917.77	0.32858	2917.77	0.59199
2919.7	0.10582	2919.7	0.79243	2919.7	0.32752	2919.7	0.59198
2921.63	0.10644	2921.63	0.79285	2921.63	0.3268	2921.63	0.59202
2923.56	0.10698	2923.56	0.79319	2923.56	0.3265	2923.56	0.5921
2925.48	0.1074	2925.48	0.7935	2925.48	0.32669	2925.48	0.59223
2927.41	0.10766	2927.41	0.79378	2927.41	0.32727	2927.41	0.5924
2929.34	0.10774	2929.34	0.79404	2929.34	0.32806	2929.34	0.59257
2931.27	0.10763	2931.27	0.7943	2931.27	0.32885	2931.27	0.59268
2933.2	0.10733	2933.2	0.79455	2933.2	0.32948	2933.2	0.59272
2935.13	0.10683	2935.13	0.7948	2935.13	0.33006	2935.13	0.59268
2937.05	0.10612	2937.05	0.79502	2937.05	0.33073	2937.05	0.59254
2938.98	0.10517	2938.98	0.79517	2938.98	0.33154	2938.98	0.59231
2940.91	0.10396	2940.91	0.79529	2940.91	0.33248	2940.91	0.59193
2942.84	0.10248	2942.84	0.79541	2942.84	0.33352	2942.84	0.59139
2944.77	0.10083	2944.77	0.79555	2944.77	0.33464	2944.77	0.59073
2946.7	0.0991	2946.7	0.79571	2946.7	0.33578	2946.7	0.59009
2948.63	0.09747	2948.63	0.79594	2948.63	0.33688	2948.63	0.58957
2950.55	0.0961	2950.55	0.7963	2950.55	0.33793	2950.55	0.58921
2952.48	0.09513	2952.48	0.79677	2952.48	0.33894	2952.48	0.58898
2954.41	0.0946	2954.41	0.79733	2954.41	0.33987	2954.41	0.5889
2956.34	0.09454	2956.34	0.79798	2956.34	0.34072	2956.34	0.58901
2958.27	0.09489	2958.27	0.79874	2958.27	0.3415	2958.27	0.58931
2960.2	0.09558	2960.2	0.79963	2960.2	0.34224	2960.2	0.58983
2962.12	0.09653	2962.12	0.80059	2962.12	0.34298	2962.12	0.59061
2964.05	0.09765	2964.05	0.80161	2964.05	0.34376	2964.05	0.59165
2965.98	0.09888	2965.98	0.8027	2965.98	0.34455	2965.98	0.59287
2967.91	0.10015	2967.91	0.80383	2967.91	0.34528	2967.91	0.59415
2969.84	0.10141	2969.84	0.80498	2969.84	0.34597	2969.84	0.59544
2971.77	0.10263	2971.77	0.8061	2971.77	0.34661	2971.77	0.59674
2973.7	0.1038	2973.7	0.80725	2973.7	0.34719	2973.7	0.59798
2975.62	0.10491	2975.62	0.80843	2975.62	0.3477	2975.62	0.59908
2977.55	0.10593	2977.55	0.80955	2977.55	0.34817	2977.55	0.60006
2979.48	0.10681	2979.48	0.81057	2979.48	0.34859	2979.48	0.60095
2981.41	0.10756	2981.41	0.8115	2981.41	0.3489	2981.41	0.60177
2983.34	0.10819	2983.34	0.81237	2983.34	0.34908	2983.34	0.60248
2985.27	0.10875	2985.27	0.81317	2985.27	0.34917	2985.27	0.60307
2987.2	0.10927	2987.2	0.81391	2987.2	0.34926	2987.2	0.60361
2989.12	0.10984	2989.12	0.81457	2989.12	0.34944	2989.12	0.60413
2991.05	0.11048	2991.05	0.81518	2991.05	0.34977	2991.05	0.6046
2992.98	0.1112	2992.98	0.81579	2992.98	0.35023	2992.98	0.60504
2994.91	0.112	2994.91	0.81643	2994.91	0.35072	2994.91	0.60549
2996.84	0.11285	2996.84	0.81702	2996.84	0.35123	2996.84	0.60596
2998.77	0.11372	2998.77	0.81749	2998.77	0.35181	2998.77	0.60641
3000.69	0.11459	3000.69	0.81789	3000.69	0.35247	3000.69	0.60683
3002.62	0.11544	3002.62	0.8183	3002.62	0.35315	3002.62	0.60723
3004.55	0.11626	3004.55	0.8187	3004.55	0.35379	3004.55	0.60765
3006.48	0.11702	3006.48	0.81908	3006.48	0.35433	3006.48	0.60805
3008.41	0.11771	3008.41	0.8194	3008.41	0.35472	3008.41	0.6084
3010.34	0.11833	3010.34	0.81968	3010.34	0.35499	3010.34	0.60875
3012.26	0.11888	3012.26	0.81994	3012.26	0.35519	3012.26	0.60908
3014.19	0.11936	3014.19	0.82017	3014.19	0.35535	3014.19	0.60936
3016.12	0.11977	3016.12	0.82041	3016.12	0.35549	3016.12	0.60953
3018.05	0.1201	3018.05	0.82062	3018.05	0.35562	3018.05	0.60963
3019.98	0.12033	3019.98	0.82077	3019.98	0.35572	3019.98	0.60973
3021.91	0.12046	3021.91	0.82087	3021.91	0.35578	3021.91	0.60985
3023.84	0.12051	3023.84	0.821	3023.84	0.35581	3023.84	0.60996
3025.76	0.12048	3025.76	0.82114	3025.76	0.35585	3025.76	0.61005
3027.69	0.12037	3027.69	0.82126	3027.69	0.35593	3027.69	0.61014
3029.62	0.12015	3029.62	0.82136	3029.62	0.35599	3029.62	0.61023
3031.55	0.11978	3031.55	0.82144	3031.55	0.35604	3031.55	0.61029
3033.48	0.11928	3033.48	0.82152	3033.48	0.35608	3033.48	0.61026
3035.41	0.11874	3035.41	0.82162	3035.41	0.35613	3035.41	0.61022
3037.34	0.11835	3037.34	0.82171	3037.34	0.35619	3037.34	0.61029
3039.26	0.11828	3039.26	0.82175	3039.26	0.35625	3039.26	0.6104
3041.19	0.1186	3041.19	0.82175	3041.19	0.3563	3041.19	0.6105
3043.12	0.11919	3043.12	0.82177	3043.12	0.35632	3043.12	0.61058
3045.05	0.11987	3045.05	0.8218	3045.05	0.35634	3045.05	0.61064
3046.98	0.12047	3046.98	0.82183	3046.98	0.35638	3046.98	0.61069
3048.91	0.12091	3048.91	0.82184	3048.91	0.3564	3048.91	0.61074
3050.83	0.12121	3050.83	0.82184	3050.83	0.35637	3050.83	0.61077
3052.76	0.12144	3052.76	0.82186	3052.76	0.35631	3052.76	0.61078
3054.69	0.12159	3054.69	0.8219	3054.69	0.35629	3054.69	0.6108
3056.62	0.12166	3056.62	0.82193	3056.62	0.35631	3056.62	0.61086
3058.55	0.12167	3058.55	0.82196	3058.55	0.35633	3058.55	0.61095
3060.48	0.12163	3060.48	0.822	3060.48	0.35635	3060.48	0.61099
3062.41	0.12154	3062.41	0.82206	3062.41	0.35637	3062.41	0.61097
3064.33	0.12144	3064.33	0.8221	3064.33	0.3564	3064.33	0.61092
3066.26	0.12132	3066.26	0.82214	3066.26	0.35639	3066.26	0.61087
3068.19	0.1212	3068.19	0.82215	3068.19	0.35638	3068.19	0.61085
3070.12	0.12107	3070.12	0.82214	3070.12	0.35642	3070.12	0.6109
3072.05	0.12094	3072.05	0.82215	3072.05	0.35646	3072.05	0.61094
3073.98	0.12083	3073.98	0.82219	3073.98	0.35648	3073.98	0.61093
3075.91	0.12076	3075.91	0.82222	3075.91	0.35647	3075.91	0.61091
3077.83	0.12076	3077.83	0.82221	3077.83	0.35645	3077.83	0.61092
3079.76	0.12082	3079.76	0.8222	3079.76	0.35648	3079.76	0.61093
3081.69	0.12091	3081.69	0.82223	3081.69	0.35653	3081.69	0.61095
3083.62	0.12102	3083.62	0.82228	3083.62	0.35655	3083.62	0.61097
3085.55	0.12113	3085.55	0.82231	3085.55	0.35653	3085.55	0.61099
3087.47	0.12122	3087.47	0.82235	3087.47	0.35649	3087.47	0.61098
3089.4	0.12128	3089.4	0.82236	3089.4	0.35648	3089.4	0.61097
3091.33	0.12128	3091.33	0.82235	3091.33	0.35649	3091.33	0.61097
3093.26	0.12122	3093.26	0.82233	3093.26	0.35651	3093.26	0.61101
3095.19	0.12111	3095.19	0.82232	3095.19	0.35655	3095.19	0.61104
3097.12	0.12091	3097.12	0.82232	3097.12	0.35658	3097.12	0.61103
3099.05	0.12065	3099.05	0.82233	3099.05	0.35657	3099.05	0.61103
3100.97	0.12035	3100.97	0.82239	3100.97	0.35654	3100.97	0.61102
3102.9	0.12008	3102.9	0.82246	3102.9	0.35651	3102.9	0.61099
3104.83	0.11989	3104.83	0.82246	3104.83	0.35654	3104.83	0.61098
3106.76	0.11983	3106.76	0.82241	3106.76	0.35656	3106.76	0.61098
3108.69	0.11993	3108.69	0.82243	3108.69	0.35655	3108.69	0.61098
3110.62	0.12015	3110.62	0.82248	3110.62	0.35655	3110.62	0.61101
3112.55	0.12043	3112.55	0.82252	3112.55	0.35659	3112.55	0.61106
3114.47	0.12073	3114.47	0.8225	3114.47	0.35666	3114.47	0.61109
3116.4	0.12103	3116.4	0.82246	3116.4	0.3567	3116.4	0.61111
3118.33	0.12131	3118.33	0.82245	3118.33	0.35671	3118.33	0.61114
3120.26	0.12156	3120.26	0.82249	3120.26	0.35671	3120.26	0.61119
3122.19	0.12177	3122.19	0.82254	3122.19	0.35671	3122.19	0.61123
3124.12	0.12194	3124.12	0.82255	3124.12	0.35673	3124.12	0.61124
3126.05	0.12207	3126.05	0.82259	3126.05	0.35675	3126.05	0.61128
3127.97	0.12216	3127.97	0.82264	3127.97	0.35677	3127.97	0.61135
3129.9	0.12225	3129.9	0.82263	3129.9	0.35677	3129.9	0.61139
3131.83	0.12234	3131.83	0.82257	3131.83	0.35673	3131.83	0.61141
3133.76	0.12239	3133.76	0.82255	3133.76	0.35669	3133.76	0.61143
3135.69	0.12242	3135.69	0.82258	3135.69	0.35669	3135.69	0.61145
3137.61	0.12247	3137.61	0.82261	3137.61	0.35671	3137.61	0.61144
3139.54	0.12253	3139.54	0.82263	3139.54	0.35674	3139.54	0.61144
3141.47	0.12261	3141.47	0.82265	3141.47	0.35676	3141.47	0.61147
3143.4	0.1227	3143.4	0.82267	3143.4	0.35678	3143.4	0.6115
3145.33	0.12277	3145.33	0.82268	3145.33	0.35678	3145.33	0.61148
3147.26	0.12283	3147.26	0.82268	3147.26	0.35677	3147.26	0.61145
3149.19	0.12287	3149.19	0.82269	3149.19	0.35674	3149.19	0.61145
3151.11	0.1229	3151.11	0.8227	3151.11	0.35672	3151.11	0.61145
3153.04	0.12291	3153.04	0.82272	3153.04	0.35672	3153.04	0.61145
3154.97	0.12292	3154.97	0.8227	3154.97	0.35673	3154.97	0.61148
3156.9	0.12295	3156.9	0.82267	3156.9	0.35674	3156.9	0.61154
3158.83	0.123	3158.83	0.82269	3158.83	0.35678	3158.83	0.61158
3160.76	0.12303	3160.76	0.82271	3160.76	0.35684	3160.76	0.6116
3162.69	0.12306	3162.69	0.82269	3162.69	0.35688	3162.69	0.61163
3164.61	0.12309	3164.61	0.82264	3164.61	0.35687	3164.61	0.61161
3166.54	0.12313	3166.54	0.82263	3166.54	0.35684	3166.54	0.61155
3168.47	0.12315	3168.47	0.82268	3168.47	0.35681	3168.47	0.61152
3170.4	0.12315	3170.4	0.82275	3170.4	0.35678	3170.4	0.61151
3172.33	0.12313	3172.33	0.8228	3172.33	0.35675	3172.33	0.61152
3174.26	0.12313	3174.26	0.82284	3174.26	0.35674	3174.26	0.61151
3176.18	0.12314	3176.18	0.82286	3176.18	0.35676	3176.18	0.61153
3178.11	0.12315	3178.11	0.82287	3178.11	0.3568	3178.11	0.61159
3180.04	0.12316	3180.04	0.82284	3180.04	0.35683	3180.04	0.61168
3181.97	0.1232	3181.97	0.82279	3181.97	0.35684	3181.97	0.61175
3183.9	0.12325	3183.9	0.82277	3183.9	0.35683	3183.9	0.61173
3185.83	0.12325	3185.83	0.8228	3185.83	0.35681	3185.83	0.61164
3187.76	0.12323	3187.76	0.8228	3187.76	0.35679	3187.76	0.61156
3189.68	0.1232	3189.68	0.8228	3189.68	0.35675	3189.68	0.61151
3191.61	0.1232	3191.61	0.82279	3191.61	0.35674	3191.61	0.6115
3193.54	0.12322	3193.54	0.8228	3193.54	0.35676	3193.54	0.61157
3195.47	0.12325	3195.47	0.82284	3195.47	0.35683	3195.47	0.61165
3197.4	0.12327	3197.4	0.82288	3197.4	0.35689	3197.4	0.61163
3199.33	0.12327	3199.33	0.82291	3199.33	0.35689	3199.33	0.61152
3201.26	0.12328	3201.26	0.82294	3201.26	0.35686	3201.26	0.61141
3203.18	0.12329	3203.18	0.82296	3203.18	0.35686	3203.18	0.61143
3205.11	0.12329	3205.11	0.82297	3205.11	0.35687	3205.11	0.61153
3207.04	0.12329	3207.04	0.82297	3207.04	0.35687	3207.04	0.61161
3208.97	0.12329	3208.97	0.82296	3208.97	0.35687	3208.97	0.61162
3210.9	0.12331	3210.9	0.82296	3210.9	0.35686	3210.9	0.6116
3212.83	0.12331	3212.83	0.82298	3212.83	0.35685	3212.83	0.6116
3214.75	0.12331	3214.75	0.82297	3214.75	0.35687	3214.75	0.6116
3216.68	0.12331	3216.68	0.8229	3216.68	0.35692	3216.68	0.6116
3218.61	0.12329	3218.61	0.82287	3218.61	0.35696	3218.61	0.61161
3220.54	0.12329	3220.54	0.82293	3220.54	0.35696	3220.54	0.61164
3222.47	0.1233	3222.47	0.82299	3222.47	0.35695	3222.47	0.61165
3224.4	0.12331	3224.4	0.82295	3224.4	0.35695	3224.4	0.61166
3226.32	0.12333	3226.32	0.8229	3226.32	0.35692	3226.32	0.61171
3228.25	0.12333	3228.25	0.82293	3228.25	0.35689	3228.25	0.61181
3230.18	0.12333	3230.18	0.82299	3230.18	0.3569	3230.18	0.61188
3232.11	0.12333	3232.11	0.82302	3232.11	0.35692	3232.11	0.61186
3234.04	0.12334	3234.04	0.82301	3234.04	0.35693	3234.04	0.61182
3235.97	0.12335	3235.97	0.82299	3235.97	0.35695	3235.97	0.6118
3237.9	0.12335	3237.9	0.82296	3237.9	0.35696	3237.9	0.61181
3239.82	0.12337	3239.82	0.82291	3239.82	0.35695	3239.82	0.61185
3241.75	0.1234	3241.75	0.82291	3241.75	0.35693	3241.75	0.61187
3243.68	0.12342	3243.68	0.82298	3243.68	0.35693	3243.68	0.61187
3245.61	0.12343	3245.61	0.82306	3245.61	0.35695	3245.61	0.61183
3247.54	0.12342	3247.54	0.82308	3247.54	0.35699	3247.54	0.61179
3249.47	0.12339	3249.47	0.82306	3249.47	0.35702	3249.47	0.61177
3251.39	0.12336	3251.39	0.82305	3251.39	0.35702	3251.39	0.6118
3253.32	0.12333	3253.32	0.82305	3253.32	0.357	3253.32	0.61184
3255.25	0.12331	3255.25	0.82305	3255.25	0.35699	3255.25	0.61183
3257.18	0.1233	3257.18	0.82304	3257.18	0.357	3257.18	0.61176
3259.11	0.12331	3259.11	0.82306	3259.11	0.35703	3259.11	0.61174
3261.04	0.12332	3261.04	0.82306	3261.04	0.35705	3261.04	0.61177
3262.97	0.12333	3262.97	0.82304	3262.97	0.35704	3262.97	0.61181
3264.89	0.12334	3264.89	0.823	3264.89	0.35703	3264.89	0.61181
3266.82	0.12336	3266.82	0.82297	3266.82	0.35702	3266.82	0.61184
3268.75	0.12338	3268.75	0.823	3268.75	0.357	3268.75	0.61185
3270.68	0.12341	3270.68	0.82308	3270.68	0.35697	3270.68	0.6118
3272.61	0.12343	3272.61	0.82312	3272.61	0.35695	3272.61	0.61172
3274.54	0.12344	3274.54	0.82309	3274.54	0.35695	3274.54	0.61168
3276.47	0.12344	3276.47	0.82308	3276.47	0.35695	3276.47	0.61172
3278.39	0.12342	3278.39	0.82315	3278.39	0.35697	3278.39	0.61179
3280.32	0.12337	3280.32	0.82322	3280.32	0.35699	3280.32	0.61184
3282.25	0.12332	3282.25	0.82321	3282.25	0.35702	3282.25	0.61187
3284.18	0.12328	3284.18	0.82317	3284.18	0.35701	3284.18	0.61187
3286.11	0.12324	3286.11	0.82311	3286.11	0.35701	3286.11	0.6118
3288.04	0.1232	3288.04	0.82305	3288.04	0.35706	3288.04	0.61169
3289.96	0.12317	3289.96	0.82305	3289.96	0.35707	3289.96	0.61165
3291.89	0.12317	3291.89	0.82312	3291.89	0.35702	3291.89	0.61168
3293.82	0.12317	3293.82	0.8232	3293.82	0.35701	3293.82	0.61172
3295.75	0.12314	3295.75	0.82323	3295.75	0.35706	3295.75	0.61175
3297.68	0.12311	3297.68	0.82319	3297.68	0.35709	3297.68	0.61179
3299.61	0.12309	3299.61	0.82312	3299.61	0.35706	3299.61	0.61184
3301.53	0.12307	3301.53	0.82311	3301.53	0.35701	3301.53	0.61183
3303.46	0.12304	3303.46	0.82317	3303.46	0.35702	3303.46	0.61179
3305.39	0.123	3305.39	0.82325	3305.39	0.35706	3305.39	0.61178
3307.32	0.12295	3307.32	0.82328	3307.32	0.35707	3307.32	0.61179
3309.25	0.12292	3309.25	0.82327	3309.25	0.35706	3309.25	0.61181
3311.18	0.1229	3311.18	0.82325	3311.18	0.35709	3311.18	0.61184
3313.11	0.12289	3313.11	0.82324	3313.11	0.35707	3313.11	0.61186
3315.03	0.1229	3315.03	0.82326	3315.03	0.35703	3315.03	0.61185
3316.96	0.1229	3316.96	0.82324	3316.96	0.35703	3316.96	0.61183
3318.89	0.12287	3318.89	0.82321	3318.89	0.35706	3318.89	0.61183
3320.82	0.12283	3320.82	0.82321	3320.82	0.35709	3320.82	0.61187
3322.75	0.12278	3322.75	0.82323	3322.75	0.35709	3322.75	0.61187
3324.68	0.1227	3324.68	0.82327	3324.68	0.35707	3324.68	0.61181
3326.61	0.12261	3326.61	0.82331	3326.61	0.35706	3326.61	0.61182
3328.53	0.12254	3328.53	0.82333	3328.53	0.35707	3328.53	0.61188
3330.46	0.12249	3330.46	0.82332	3330.46	0.35708	3330.46	0.61186
3332.39	0.12245	3332.39	0.82328	3332.39	0.35709	3332.39	0.61181
3334.32	0.12242	3334.32	0.82324	3334.32	0.35712	3334.32	0.6118
3336.25	0.12238	3336.25	0.82321	3336.25	0.35717	3336.25	0.61183
3338.18	0.12236	3338.18	0.82322	3338.18	0.35719	3338.18	0.61186
3340.1	0.12235	3340.1	0.82326	3340.1	0.35716	3340.1	0.61186
3342.03	0.12235	3342.03	0.8233	3342.03	0.35711	3342.03	0.61185
3343.96	0.12235	3343.96	0.82332	3343.96	0.35711	3343.96	0.61186
3345.89	0.12236	3345.89	0.82335	3345.89	0.35715	3345.89	0.61191
3347.82	0.12235	3347.82	0.8234	3347.82	0.35717	3347.82	0.61197
3349.75	0.12232	3349.75	0.8234	3349.75	0.35718	3349.75	0.61197
3351.68	0.1223	3351.68	0.82336	3351.68	0.35719	3351.68	0.61197
3353.6	0.12229	3353.6	0.82333	3353.6	0.35719	3353.6	0.61198
3355.53	0.12228	3355.53	0.82332	3355.53	0.35723	3355.53	0.61196
3357.46	0.12225	3357.46	0.82332	3357.46	0.35726	3357.46	0.61191
3359.39	0.12223	3359.39	0.82335	3359.39	0.35724	3359.39	0.6119
3361.32	0.12223	3361.32	0.82338	3361.32	0.35715	3361.32	0.61192
3363.25	0.12224	3363.25	0.82336	3363.25	0.35711	3363.25	0.61196
3365.18	0.12223	3365.18	0.82333	3365.18	0.35716	3365.18	0.61194
3367.1	0.12222	3367.1	0.82329	3367.1	0.35724	3367.1	0.61192
3369.03	0.12224	3369.03	0.82326	3369.03	0.35729	3369.03	0.61193
3370.96	0.12229	3370.96	0.82324	3370.96	0.3573	3370.96	0.61197
3372.89	0.12236	3372.89	0.82323	3372.89	0.35729	3372.89	0.61199
3374.82	0.1224	3374.82	0.82322	3374.82	0.35729	3374.82	0.61195
3376.74	0.12242	3376.74	0.82328	3376.74	0.35731	3376.74	0.61189
3378.67	0.12245	3378.67	0.82336	3378.67	0.35737	3378.67	0.6119
3380.6	0.12247	3380.6	0.82339	3380.6	0.3574	3380.6	0.61197
3382.53	0.12246	3382.53	0.82338	3382.53	0.35737	3382.53	0.61202
3384.46	0.12243	3384.46	0.8234	3384.46	0.35735	3384.46	0.61206
3386.39	0.1224	3386.39	0.8234	3386.39	0.35733	3386.39	0.61207
3388.32	0.12239	3388.32	0.82337	3388.32	0.35732	3388.32	0.612
3390.24	0.12237	3390.24	0.82331	3390.24	0.35732	3390.24	0.61193
3392.17	0.12234	3392.17	0.8233	3392.17	0.35734	3392.17	0.61196
3394.1	0.12232	3394.1	0.82333	3394.1	0.35734	3394.1	0.61201
3396.03	0.12228	3396.03	0.82335	3396.03	0.35733	3396.03	0.61195
3397.96	0.12223	3397.96	0.82337	3397.96	0.35734	3397.96	0.61187
3399.89	0.12218	3399.89	0.82339	3399.89	0.35736	3399.89	0.61188
3401.82	0.12213	3401.82	0.82338	3401.82	0.35738	3401.82	0.61191
3403.74	0.12207	3403.74	0.82334	3403.74	0.35739	3403.74	0.61189
3405.67	0.12194	3405.67	0.82329	3405.67	0.35739	3405.67	0.61187
3407.6	0.12178	3407.6	0.82327	3407.6	0.35737	3407.6	0.61189
3409.53	0.12165	3409.53	0.82327	3409.53	0.35733	3409.53	0.61189
3411.46	0.12152	3411.46	0.82328	3411.46	0.35732	3411.46	0.61183
3413.39	0.12136	3413.39	0.8233	3413.39	0.35737	3413.39	0.61175
3415.32	0.12116	3415.32	0.82333	3415.32	0.35742	3415.32	0.61168
3417.24	0.12091	3417.24	0.82333	3417.24	0.35744	3417.24	0.61162
3419.17	0.12062	3419.17	0.82325	3419.17	0.35743	3419.17	0.61159
3421.1	0.12032	3421.1	0.82315	3421.1	0.35741	3421.1	0.61157
3423.03	0.12001	3423.03	0.82313	3423.03	0.35741	3423.03	0.6115
3424.96	0.11972	3424.96	0.82318	3424.96	0.35741	3424.96	0.61143
3426.89	0.11945	3426.89	0.82322	3426.89	0.35741	3426.89	0.61139
3428.81	0.11926	3428.81	0.82319	3428.81	0.35741	3428.81	0.61134
3430.74	0.11914	3430.74	0.82313	3430.74	0.35741	3430.74	0.61127
3432.67	0.11909	3432.67	0.82311	3432.67	0.35741	3432.67	0.61122
3434.6	0.11911	3434.6	0.82313	3434.6	0.35741	3434.6	0.6112
3436.53	0.1192	3436.53	0.82318	3436.53	0.35743	3436.53	0.61119
3438.46	0.1194	3438.46	0.8232	3438.46	0.35742	3438.46	0.61122
3440.39	0.11969	3440.39	0.82317	3440.39	0.35741	3440.39	0.61126
3442.31	0.12	3442.31	0.82314	3442.31	0.3574	3442.31	0.61128
3444.24	0.12028	3444.24	0.82306	3444.24	0.3574	3444.24	0.61125
3446.17	0.12055	3446.17	0.82297	3446.17	0.35741	3446.17	0.61122
3448.1	0.12082	3448.1	0.82293	3448.1	0.35746	3448.1	0.61125
3450.03	0.12105	3450.03	0.82303	3450.03	0.35751	3450.03	0.61138
3451.96	0.12125	3451.96	0.82315	3451.96	0.3575	3451.96	0.61153
3453.88	0.12143	3453.88	0.82318	3453.88	0.35746	3453.88	0.61164
3455.81	0.1216	3455.81	0.82318	3455.81	0.3574	3455.81	0.6117
3457.74	0.12176	3457.74	0.8232	3457.74	0.35736	3457.74	0.61173
3459.67	0.12192	3459.67	0.82323	3459.67	0.35738	3459.67	0.61174
3461.6	0.12206	3461.6	0.8233	3461.6	0.35745	3461.6	0.61173
3463.53	0.12218	3463.53	0.82339	3463.53	0.35752	3463.53	0.61171
3465.45	0.12223	3465.45	0.82345	3465.45	0.35756	3465.45	0.61169
3467.38	0.12226	3467.38	0.82345	3467.38	0.35755	3467.38	0.61169
3469.31	0.12231	3469.31	0.82343	3469.31	0.35751	3469.31	0.6117
3471.24	0.12241	3471.24	0.82344	3471.24	0.3575	3471.24	0.61173
3473.17	0.12249	3473.17	0.82347	3473.17	0.3575	3473.17	0.61174
3475.1	0.12253	3475.1	0.82353	3475.1	0.35747	3475.1	0.61175
3477.03	0.12253	3477.03	0.8236	3477.03	0.35745	3477.03	0.61179
3478.95	0.1225	3478.95	0.82361	3478.95	0.35746	3478.95	0.61186
3480.88	0.12247	3480.88	0.82356	3480.88	0.35746	3480.88	0.61191
3482.81	0.12247	3482.81	0.82351	3482.81	0.35746	3482.81	0.61191
3484.74	0.12248	3484.74	0.82349	3484.74	0.35749	3484.74	0.61188
3486.67	0.12249	3486.67	0.8235	3486.67	0.35755	3486.67	0.61184
3488.6	0.12249	3488.6	0.82354	3488.6	0.35759	3488.6	0.61182
3490.53	0.12249	3490.53	0.82361	3490.53	0.35761	3490.53	0.6118
3492.45	0.12248	3492.45	0.82367	3492.45	0.35764	3492.45	0.61181
3494.38	0.12245	3494.38	0.82369	3494.38	0.35763	3494.38	0.61184
3496.31	0.12242	3496.31	0.82367	3496.31	0.35758	3496.31	0.61186
3498.24	0.12238	3498.24	0.82359	3498.24	0.35753	3498.24	0.61188
3500.17	0.12231	3500.17	0.82347	3500.17	0.35753	3500.17	0.61188
3502.1	0.12225	3502.1	0.82337	3502.1	0.35756	3502.1	0.61186
3504.02	0.12223	3504.02	0.82337	3504.02	0.35757	3504.02	0.61184
3505.95	0.12225	3505.95	0.82344	3505.95	0.35757	3505.95	0.61182
3507.88	0.12225	3507.88	0.82347	3507.88	0.35759	3507.88	0.61177
3509.81	0.12224	3509.81	0.82348	3509.81	0.35759	3509.81	0.6117
3511.74	0.12223	3511.74	0.82351	3511.74	0.3576	3511.74	0.61165
3513.67	0.12219	3513.67	0.82354	3513.67	0.35762	3513.67	0.61164
3515.59	0.12216	3515.59	0.82354	3515.59	0.35764	3515.59	0.61166
3517.52	0.12211	3517.52	0.82356	3517.52	0.35766	3517.52	0.6117
3519.45	0.12206	3519.45	0.82358	3519.45	0.35767	3519.45	0.61175
3521.38	0.12201	3521.38	0.82353	3521.38	0.35766	3521.38	0.61177
3523.31	0.12197	3523.31	0.82343	3523.31	0.35764	3523.31	0.61176
3525.24	0.12195	3525.24	0.82337	3525.24	0.35764	3525.24	0.6117
3527.17	0.12194	3527.17	0.82341	3527.17	0.35768	3527.17	0.61166
3529.09	0.12194	3529.09	0.82354	3529.09	0.35773	3529.09	0.61167
3531.02	0.12192	3531.02	0.82368	3531.02	0.35775	3531.02	0.6117
3532.95	0.12188	3532.95	0.82374	3532.95	0.35773	3532.95	0.61172
3534.88	0.12185	3534.88	0.82371	3534.88	0.35773	3534.88	0.61176
3536.81	0.12183	3536.81	0.82372	3536.81	0.35776	3536.81	0.6118
3538.74	0.12179	3538.74	0.82378	3538.74	0.3578	3538.74	0.61177
3540.66	0.12173	3540.66	0.82375	3540.66	0.35781	3540.66	0.61171
3542.59	0.12166	3542.59	0.82365	3542.59	0.35771	3542.59	0.61167
3544.52	0.12163	3544.52	0.82356	3544.52	0.3576	3544.52	0.61171
3546.45	0.12165	3546.45	0.82358	3546.45	0.35756	3546.45	0.61182
3548.38	0.12167	3548.38	0.82365	3548.38	0.35757	3548.38	0.6119
3550.31	0.12166	3550.31	0.8237	3550.31	0.35757	3550.31	0.61191
3552.24	0.12163	3552.24	0.82375	3552.24	0.35763	3552.24	0.61193
3554.16	0.1216	3554.16	0.8238	3554.16	0.35774	3554.16	0.61195
3556.09	0.12158	3556.09	0.82383	3556.09	0.35781	3556.09	0.61194
3558.02	0.12153	3558.02	0.82383	3558.02	0.35782	3558.02	0.61194
3559.95	0.12149	3559.95	0.82383	3559.95	0.35782	3559.95	0.61197
3561.88	0.1215	3561.88	0.82377	3561.88	0.35781	3561.88	0.61199
3563.81	0.12152	3563.81	0.82354	3563.81	0.35775	3563.81	0.61204
3565.74	0.12153	3565.74	0.82322	3565.74	0.35762	3565.74	0.6121
3567.66	0.12153	3567.66	0.82316	3567.66	0.35756	3567.66	0.61213
3569.59	0.12152	3569.59	0.82353	3569.59	0.35767	3569.59	0.61212
3571.52	0.12151	3571.52	0.82387	3571.52	0.35784	3571.52	0.6121
3573.45	0.12149	3573.45	0.82395	3573.45	0.35793	3573.45	0.61209
3575.38	0.12146	3575.38	0.82396	3575.38	0.35796	3575.38	0.61206
3577.31	0.12142	3577.31	0.824	3577.31	0.35798	3577.31	0.61203
3579.23	0.1214	3579.23	0.82405	3579.23	0.35797	3579.23	0.61206
3581.16	0.12141	3581.16	0.82402	3581.16	0.35792	3581.16	0.61216
3583.09	0.1214	3583.09	0.82382	3583.09	0.35783	3583.09	0.61224
3585.02	0.12136	3585.02	0.82351	3585.02	0.35771	3585.02	0.61225
3586.95	0.12129	3586.95	0.82335	3586.95	0.35766	3586.95	0.61221
3588.88	0.12126	3588.88	0.82351	3588.88	0.35774	3588.88	0.61216
3590.8	0.12125	3590.8	0.8238	3590.8	0.35787	3590.8	0.61215
3592.73	0.12123	3592.73	0.82398	3592.73	0.35791	3592.73	0.61218
3594.66	0.1212	3594.66	0.82404	3594.66	0.35788	3594.66	0.6122
3596.59	0.12116	3596.59	0.82409	3596.59	0.35789	3596.59	0.61218
3598.52	0.12113	3598.52	0.82411	3598.52	0.35796	3598.52	0.61218
3600.45	0.12111	3600.45	0.82413	3600.45	0.35799	3600.45	0.61222
3602.38	0.12109	3602.38	0.8242	3602.38	0.35799	3602.38	0.61228
3604.3	0.12105	3604.3	0.82414	3604.3	0.35799	3604.3	0.61233
3606.23	0.12098	3606.23	0.82379	3606.23	0.35791	3606.23	0.61236
3608.16	0.12092	3608.16	0.82346	3608.16	0.35781	3608.16	0.61236
3610.09	0.12088	3610.09	0.82342	3610.09	0.35778	3610.09	0.61235
3612.02	0.12087	3612.02	0.82352	3612.02	0.3578	3612.02	0.61234
3613.95	0.12086	3613.95	0.82363	3613.95	0.35786	3613.95	0.61238
3615.88	0.12084	3615.88	0.82364	3615.88	0.35787	3615.88	0.61246
3617.8	0.1208	3617.8	0.82358	3617.8	0.35777	3617.8	0.61249
3619.73	0.12078	3619.73	0.82369	3619.73	0.35774	3619.73	0.61245
3621.66	0.12077	3621.66	0.82399	3621.66	0.35789	3621.66	0.61242
3623.59	0.12075	3623.59	0.82411	3623.59	0.35802	3623.59	0.61243
3625.52	0.12067	3625.52	0.82374	3625.52	0.35789	3625.52	0.61242
3627.45	0.1206	3627.45	0.82306	3627.45	0.35759	3627.45	0.61238
3629.38	0.12059	3629.38	0.82281	3629.38	0.35746	3629.38	0.6123
3631.3	0.12059	3631.3	0.82333	3631.3	0.35769	3631.3	0.61224
3633.23	0.12057	3633.23	0.82391	3633.23	0.35794	3633.23	0.61223
3635.16	0.12053	3635.16	0.82417	3635.16	0.35806	3635.16	0.61229
3637.09	0.12048	3637.09	0.8243	3637.09	0.35813	3637.09	0.61238
3639.02	0.12044	3639.02	0.82432	3639.02	0.35815	3639.02	0.61243
3640.95	0.12045	3640.95	0.82429	3640.95	0.35818	3640.95	0.61244
3642.87	0.12048	3642.87	0.82423	3642.87	0.35821	3642.87	0.61238
3644.8	0.12048	3644.8	0.82386	3644.8	0.35806	3644.8	0.61229
3646.73	0.12043	3646.73	0.82313	3646.73	0.35773	3646.73	0.61231
3648.66	0.12038	3648.66	0.82265	3648.66	0.35752	3648.66	0.6124
3650.59	0.12037	3650.59	0.82288	3650.59	0.35763	3650.59	0.61243
3652.52	0.12032	3652.52	0.82343	3652.52	0.35788	3652.52	0.61241
3654.45	0.12027	3654.45	0.82374	3654.45	0.35803	3654.45	0.6124
3656.37	0.12026	3656.37	0.82391	3656.37	0.35813	3656.37	0.6124
3658.3	0.12026	3658.3	0.82422	3658.3	0.35827	3658.3	0.61241
3660.23	0.12025	3660.23	0.82452	3660.23	0.35836	3660.23	0.6124
3662.16	0.12024	3662.16	0.82459	3662.16	0.35837	3662.16	0.61239
3664.09	0.12025	3664.09	0.8245	3664.09	0.35835	3664.09	0.61245
3666.01	0.12025	3666.01	0.82423	3666.01	0.35821	3666.01	0.61256
3667.94	0.12024	3667.94	0.82368	3667.94	0.35789	3667.94	0.61262
3669.87	0.12025	3669.87	0.8233	3669.87	0.35766	3669.87	0.61253
3671.8	0.12024	3671.8	0.82324	3671.8	0.35763	3671.8	0.6124
3673.73	0.12019	3673.73	0.82302	3673.73	0.35754	3673.73	0.61234
3675.66	0.12017	3675.66	0.82299	3675.66	0.35756	3675.66	0.61233
3677.59	0.1202	3677.59	0.82348	3677.59	0.35783	3677.59	0.61228
3679.51	0.1202	3679.51	0.82401	3679.51	0.35813	3679.51	0.61229
3681.44	0.12017	3681.44	0.82432	3681.44	0.3583	3681.44	0.61239
3683.37	0.12016	3683.37	0.82439	3683.37	0.35832	3683.37	0.61245
3685.3	0.12012	3685.3	0.82409	3685.3	0.35814	3685.3	0.61242
3687.23	0.12006	3687.23	0.82352	3687.23	0.35782	3687.23	0.61237
3689.16	0.12002	3689.16	0.82323	3689.16	0.35768	3689.16	0.61235
3691.09	0.12	3691.09	0.82354	3691.09	0.35786	3691.09	0.61239
3693.01	0.11999	3693.01	0.82408	3693.01	0.35814	3693.01	0.61242
3694.94	0.11997	3694.94	0.82442	3694.94	0.3583	3694.94	0.61236
3696.87	0.11993	3696.87	0.82449	3696.87	0.35832	3696.87	0.61229
3698.8	0.11987	3698.8	0.82436	3698.8	0.35823	3698.8	0.61232
3700.73	0.11983	3700.73	0.82421	3700.73	0.35812	3700.73	0.61242
3702.66	0.11982	3702.66	0.82426	3702.66	0.35814	3702.66	0.61248
3704.59	0.11981	3704.59	0.82437	3704.59	0.35826	3704.59	0.61251
3706.51	0.11978	3706.51	0.82426	3706.51	0.35829	3706.51	0.61248
3708.44	0.11972	3708.44	0.82384	3708.44	0.3581	3708.44	0.61238
3710.37	0.11967	3710.37	0.82342	3710.37	0.35784	3710.37	0.61231
3712.3	0.11967	3712.3	0.82344	3712.3	0.35782	3712.3	0.61232
3714.23	0.11969	3714.23	0.82385	3714.23	0.35804	3714.23	0.61238
3716.16	0.11966	3716.16	0.82423	3716.16	0.35824	3716.16	0.61242
3718.08	0.11962	3718.08	0.8244	3718.08	0.35828	3718.08	0.61243
3720.01	0.11958	3720.01	0.82442	3720.01	0.35826	3720.01	0.61242
3721.94	0.11955	3721.94	0.82433	3721.94	0.35825	3721.94	0.61243
3723.87	0.1195	3723.87	0.82419	3723.87	0.35825	3723.87	0.61245
3725.8	0.11948	3725.8	0.82414	3725.8	0.35824	3725.8	0.61246
3727.73	0.11951	3727.73	0.82421	3727.73	0.35823	3727.73	0.61245
3729.66	0.11953	3729.66	0.82409	3729.66	0.35812	3729.66	0.61244
3731.58	0.1195	3731.58	0.82365	3731.58	0.35789	3731.58	0.61244
3733.51	0.11944	3733.51	0.82321	3733.51	0.35772	3733.51	0.61239
3735.44	0.1194	3735.44	0.82311	3735.44	0.3577	3735.44	0.61232
3737.37	0.11941	3737.37	0.82349	3737.37	0.35787	3737.37	0.61228
3739.3	0.1194	3739.3	0.82392	3739.3	0.35803	3739.3	0.61232
3741.23	0.11936	3741.23	0.82354	3741.23	0.35783	3741.23	0.61235
3743.15	0.11933	3743.15	0.82268	3743.15	0.35742	3743.15	0.61234
3745.08	0.11938	3745.08	0.82243	3745.08	0.35731	3745.08	0.6123
3747.01	0.1194	3747.01	0.82259	3747.01	0.3574	3747.01	0.61224
3748.94	0.11933	3748.94	0.82249	3748.94	0.35734	3748.94	0.61219
3750.87	0.11931	3750.87	0.82249	3750.87	0.35731	3750.87	0.61219
3752.8	0.11933	3752.8	0.82305	3752.8	0.35759	3752.8	0.61221
3754.72	0.11932	3754.72	0.82376	3754.72	0.35796	3754.72	0.61223
3756.65	0.11927	3756.65	0.82405	3756.65	0.35813	3756.65	0.61225
3758.58	0.11924	3758.58	0.82408	3758.58	0.35814	3758.58	0.61227
3760.51	0.11924	3760.51	0.82426	3760.51	0.3582	3760.51	0.61227
3762.44	0.11923	3762.44	0.82443	3762.44	0.35829	3762.44	0.61227
3764.37	0.1192	3764.37	0.82441	3764.37	0.35828	3764.37	0.61228
3766.3	0.11915	3766.3	0.82435	3766.3	0.35821	3766.3	0.61232
3768.22	0.11912	3768.22	0.82428	3768.22	0.35815	3768.22	0.61235
3770.15	0.11912	3770.15	0.82431	3770.15	0.35822	3770.15	0.61233
3772.08	0.11915	3772.08	0.8245	3772.08	0.35835	3772.08	0.61231
3774.01	0.11918	3774.01	0.82464	3774.01	0.3584	3774.01	0.61234
3775.94	0.11918	3775.94	0.82461	3775.94	0.35835	3775.94	0.61241
3777.87	0.11916	3777.87	0.8245	3777.87	0.35826	3777.87	0.61246
3779.8	0.11913	3779.8	0.82449	3779.8	0.35825	3779.8	0.61245
3781.72	0.11912	3781.72	0.82458	3781.72	0.35832	3781.72	0.61241
3783.65	0.11912	3783.65	0.82466	3783.65	0.35839	3783.65	0.61237
3785.58	0.11915	3785.58	0.82468	3785.58	0.35841	3785.58	0.61235
3787.51	0.11917	3787.51	0.8247	3787.51	0.35842	3787.51	0.61233
3789.44	0.11917	3789.44	0.82471	3789.44	0.35841	3789.44	0.6123
3791.37	0.11915	3791.37	0.82472	3791.37	0.3584	3791.37	0.61229
3793.29	0.11913	3793.29	0.82464	3793.29	0.35837	3793.29	0.61232
3795.22	0.11913	3795.22	0.82445	3795.22	0.35828	3795.22	0.61232
3797.15	0.11914	3797.15	0.82422	3797.15	0.35815	3797.15	0.61229
3799.08	0.11913	3799.08	0.82381	3799.08	0.35792	3799.08	0.61227
3801.01	0.11914	3801.01	0.82355	3801.01	0.35776	3801.01	0.61227
3802.94	0.11914	3802.94	0.82374	3802.94	0.35784	3802.94	0.6123
3804.86	0.11911	3804.86	0.82388	3804.86	0.35794	3804.86	0.61233
3806.79	0.11911	3806.79	0.82398	3806.79	0.35802	3806.79	0.61233
3808.72	0.11913	3808.72	0.82433	3808.72	0.35823	3808.72	0.61232
3810.65	0.11914	3810.65	0.82464	3810.65	0.35841	3810.65	0.61232
3812.58	0.11911	3812.58	0.82447	3812.58	0.35832	3812.58	0.61227
3814.51	0.11909	3814.51	0.82398	3814.51	0.35805	3814.51	0.61224
3816.44	0.11911	3816.44	0.82373	3816.44	0.35789	3816.44	0.61228
3818.36	0.11911	3818.36	0.82375	3818.36	0.35787	3818.36	0.61235
3820.29	0.11911	3820.29	0.82371	3820.29	0.35787	3820.29	0.61235
3822.22	0.11912	3822.22	0.82383	3822.22	0.35797	3822.22	0.61228
3824.15	0.1191	3824.15	0.82424	3824.15	0.35819	3824.15	0.61223
3826.08	0.11906	3826.08	0.82445	3826.08	0.3583	3826.08	0.61223
3828.01	0.11902	3828.01	0.82446	3828.01	0.35834	3828.01	0.61221
3829.93	0.11905	3829.93	0.82434	3829.93	0.35833	3829.93	0.61219
3831.86	0.11911	3831.86	0.82418	3831.86	0.35825	3831.86	0.61217
3833.79	0.11912	3833.79	0.82399	3833.79	0.35807	3833.79	0.61217
3835.72	0.11906	3835.72	0.82367	3835.72	0.35782	3835.72	0.6122
3837.65	0.11901	3837.65	0.82349	3837.65	0.35773	3837.65	0.61226
3839.58	0.11902	3839.58	0.82371	3839.58	0.35788	3839.58	0.6123
3841.51	0.11904	3841.51	0.8241	3841.51	0.3581	3841.51	0.61231
3843.43	0.11903	3843.43	0.82444	3843.43	0.35828	3843.43	0.61228
3845.36	0.11904	3845.36	0.8247	3845.36	0.35839	3845.36	0.61224
3847.29	0.11907	3847.29	0.82473	3847.29	0.35839	3847.29	0.6122
3849.22	0.11909	3849.22	0.82424	3849.22	0.35814	3849.22	0.6122
3851.15	0.11904	3851.15	0.82316	3851.15	0.3576	3851.15	0.61222
3853.08	0.119	3853.08	0.82222	3853.08	0.35716	3853.08	0.61225
3855.01	0.11901	3855.01	0.82258	3855.01	0.35737	3855.01	0.61227
3856.93	0.11903	3856.93	0.82379	3856.93	0.35799	3856.93	0.61229
3858.86	0.119	3858.86	0.82447	3858.86	0.35832	3858.86	0.61228
3860.79	0.11896	3860.79	0.8245	3860.79	0.35828	3860.79	0.61222
3862.72	0.11894	3862.72	0.82429	3862.72	0.35814	3862.72	0.61217
3864.65	0.11893	3864.65	0.8242	3864.65	0.35811	3864.65	0.61216
3866.58	0.1189	3866.58	0.82416	3866.58	0.35813	3866.58	0.61215
3868.5	0.11888	3868.5	0.82396	3868.5	0.35806	3868.5	0.61218
3870.43	0.11891	3870.43	0.82389	3870.43	0.35805	3870.43	0.61227
3872.36	0.11893	3872.36	0.82409	3872.36	0.35814	3872.36	0.61238
3874.29	0.11892	3874.29	0.8244	3874.29	0.35829	3874.29	0.61244
3876.22	0.11887	3876.22	0.82459	3876.22	0.35839	3876.22	0.61245
3878.15	0.11884	3878.15	0.82456	3878.15	0.35839	3878.15	0.61241
3880.07	0.11886	3880.07	0.82441	3880.07	0.35834	3880.07	0.61234
3882	0.11885	3882	0.82434	3882	0.35832	3882	0.61226
3883.93	0.1188	3883.93	0.82427	3883.93	0.35829	3883.93	0.61223
3885.86	0.11877	3885.86	0.82424	3885.86	0.35827	3885.86	0.61225
3887.79	0.11875	3887.79	0.82438	3887.79	0.35835	3887.79	0.61229
3889.72	0.11874	3889.72	0.82439	3889.72	0.35835	3889.72	0.61231
3891.65	0.11874	3891.65	0.82442	3891.65	0.35836	3891.65	0.61227
3893.57	0.11876	3893.57	0.82468	3893.57	0.3585	3893.57	0.61218
3895.5	0.11878	3895.5	0.82477	3895.5	0.35852	3895.5	0.61214
3897.43	0.11879	3897.43	0.82445	3897.43	0.35836	3897.43	0.61214
3899.36	0.11877	3899.36	0.82401	3899.36	0.35817	3899.36	0.61215
3901.29	0.11873	3901.29	0.82377	3901.29	0.35809	3901.29	0.61213
3903.22	0.11868	3903.22	0.82382	3903.22	0.35809	3903.22	0.61209
3905.14	0.11865	3905.14	0.82416	3905.14	0.35822	3905.14	0.61213
3907.07	0.11867	3907.07	0.82461	3907.07	0.35842	3907.07	0.61219
3909	0.11867	3909	0.82495	3909	0.35858	3909	0.61217
3910.93	0.11862	3910.93	0.82511	3910.93	0.35864	3910.93	0.61211
3912.86	0.11858	3912.86	0.82509	3912.86	0.35862	3912.86	0.6121
3914.79	0.11857	3914.79	0.8249	3914.79	0.35853	3914.79	0.61214
3916.72	0.11858	3916.72	0.82466	3916.72	0.35843	3916.72	0.61218
3918.64	0.11858	3918.64	0.82461	3918.64	0.35846	3918.64	0.6122
3920.57	0.11855	3920.57	0.82474	3920.57	0.35855	3920.57	0.61218
3922.5	0.11854	3922.5	0.82482	3922.5	0.35857	3922.5	0.61211
3924.43	0.11856	3924.43	0.82484	3924.43	0.35855	3924.43	0.61209
3926.36	0.11857	3926.36	0.82489	3926.36	0.35858	3926.36	0.61217
3928.29	0.11855	3928.29	0.82491	3928.29	0.35861	3928.29	0.61226
3930.22	0.11853	3930.22	0.82483	3930.22	0.35858	3930.22	0.61227
3932.14	0.11854	3932.14	0.8248	3932.14	0.35857	3932.14	0.61224
3934.07	0.11856	3934.07	0.82488	3934.07	0.35861	3934.07	0.61224
3936	0.11856	3936	0.825	3936	0.35864	3936	0.61224
3937.93	0.11855	3937.93	0.82503	3937.93	0.35862	3937.93	0.61218
3939.86	0.11852	3939.86	0.82496	3939.86	0.35856	3939.86	0.61212
3941.79	0.11846	3941.79	0.82489	3941.79	0.35848	3941.79	0.61207
3943.72	0.11842	3943.72	0.82487	3943.72	0.35844	3943.72	0.61205
3945.64	0.11841	3945.64	0.82485	3945.64	0.35847	3945.64	0.61207
3947.57	0.11841	3947.57	0.82483	3947.57	0.35851	3947.57	0.61209
3949.5	0.11841	3949.5	0.8249	3949.5	0.35854	3949.5	0.61211
3951.43	0.1184	3951.43	0.82501	3951.43	0.35855	3951.43	0.61211
3953.36	0.11836	3953.36	0.82504	3953.36	0.35854	3953.36	0.61212
3955.28	0.11832	3955.28	0.825	3955.28	0.35853	3955.28	0.6121
3957.21	0.11832	3957.21	0.82496	3957.21	0.35852	3957.21	0.61208
3959.14	0.11832	3959.14	0.82495	3959.14	0.3585	3959.14	0.61204
3961.07	0.11829	3961.07	0.82495	3961.07	0.35847	3961.07	0.61199
3963	0.11826	3963	0.82497	3963	0.35847	3963	0.61199
3964.93	0.11823	3964.93	0.82501	3964.93	0.35853	3964.93	0.61199
3966.86	0.1182	3966.86	0.82502	3966.86	0.35858	3966.86	0.61199
3968.78	0.11818	3968.78	0.82502	3968.78	0.35858	3968.78	0.61199
3970.71	0.11819	3970.71	0.82503	3970.71	0.35852	3970.71	0.61201
3972.64	0.11816	3972.64	0.825	3972.64	0.35847	3972.64	0.61205
3974.57	0.11807	3974.57	0.82496	3974.57	0.35848	3974.57	0.61208
3976.5	0.11801	3976.5	0.82494	3976.5	0.35853	3976.5	0.61204
3978.43	0.11802	3978.43	0.82496	3978.43	0.35857	3978.43	0.61196
3980.36	0.11805	3980.36	0.82495	3980.36	0.35856	3980.36	0.61192
3982.28	0.11804	3982.28	0.82489	3982.28	0.35855	3982.28	0.61193
3984.21	0.11797	3984.21	0.82484	3984.21	0.35851	3984.21	0.61195
3986.14	0.11792	3986.14	0.82482	3986.14	0.35845	3986.14	0.61195
3988.07	0.11789	3988.07	0.82483	3988.07	0.35841	3988.07	0.61193
3990	0.11785	3990	0.82483	3990	0.35844	3990	0.61189
3991.93	0.1178	3991.93	0.82483	3991.93	0.35848	3991.93	0.61185
3993.86	0.11775	3993.86	0.82485	3993.86	0.3585	3993.86	0.6118
3995.78	0.11773	3995.78	0.82488	3995.78	0.3585	3995.78	0.61177
3997.71	0	3997.71	0.575	3997.71	0.15	3997.71	0.294
3999.64	0	3999.64	0.575	3999.64	0.15	3999.64	0.294
4001.57	0	4001.57	0.575	4001.57	0.15	4001.57	0.294
